# Supplementary material for: (2,9-Dimethyl-1,10-phenanthroline)bis­[2-(pyridin-2-yl)phen­yl]iridium(III) hexa­fluoro­phosphate and (2,9-dimethyl-1,10-phenanthroline)bis­[5-methyl-2-(pyridin-2-yl)phen­yl]iridium(III) hexa­fluoro­phosphate–diethyl ether–aceto­nitrile (1/0.61/0.78)
Source: Acta Crystallogr E Crystallogr Commun. 2025 Jan 14;81(Pt 2):127–31. doi: 10.1107/S2056989024012039 (PMC11799788; doi:10.1107/S2056989024012039)
Supplement: Supplementary file 1 [file e-81-00127-sup1.cif]

##############################################################################
#                                                                            #
# This CIF contains the data in a paper accepted for publication in          #
# Acta Crystallographica Section E. It conforms to the requirements of       #
# Notes for Authors for Acta Crystallographica Section E, and has been       #
# peer reviewed under the auspices of the IUCr Commission on Journals.       #
#                                                                            #
# Full details of the Crystallographic Information File format               #
# are given in the paper "The Crystallographic Information File (CIF):       #
# a New Standard Archive File for Crystallography" by S. R. Hall, F. H.      #
# Allen and I. D. Brown [Acta Cryst. (1991), A47, 655-685].                  #
#                                                                            #
# The current version of the core CIF dictionary is obtainable from          #
# ftp://ftp.iucr.org/pub/cif_core.dic.                                       #
#                                                                            #
# Software is freely available for graphical display of the structure(s)     #
# in this CIF. For information consult the CIF software page                 #
# http://www.iucr.org/resources/cif/software.                                #
#                                                                            #
# This file may be used for bona fide research purposes within the           #
# scientific community so long as proper attribution is given to the journal # 
# article from which it was obtained.                                        #
#                                                                            #
##############################################################################
data_1
_audit_creation_method
;
Olex2 1.5-ac6-015
(compiled 2023.12.04 svn.r209d9fb2 for Rigaku Oxford Diffraction, GUI svn.r6873)
;
_chemical_name_systematic
;
(2,9-Dimethyl-1,10-phenanthroline)bis[2-(pyridin-2-yl)phenyl]iridium(III)
hexafluorophosphate
;
_chemical_name_common     ?
_chemical_formula_moiety     'C36 H28 Ir N4 +, F6 P -'
_chemical_formula_sum     'C36 H28 F6 Ir N4 P'
_chemical_formula_iupac     '[Ir (C14 H12 N2) (C11 H8 N)2] P F6'
_chemical_formula_weight     853.79
_chemical_melting_point     ?
_space_group_crystal_system     orthorhombic
_space_group_name_H-M_alt     'P b c a'
_space_group_name_Hall     '-P 2ac 2ab'
loop_
    _space_group_symop_operation_xyz
    'x, y, z'
    '-x+1/2, -y, z+1/2'
    '-x, y+1/2, -z+1/2'
    'x+1/2, -y+1/2, -z'
    '-x, -y, -z'
    'x-1/2, y, -z-1/2'
    'x, -y-1/2, z-1/2'
    '-x-1/2, y-1/2, z'
_cell_length_a     11.41300(10)
_cell_length_b     17.16270(10)
_cell_length_c     31.7109(2)
_cell_angle_alpha     90
_cell_angle_beta     90
_cell_angle_gamma     90
_cell_volume     6211.46(8)
_cell_formula_units_Z     8
_cell_measurement_reflns_used     61784
_cell_measurement_theta_min     4.7630
_cell_measurement_theta_max     80.0580
_cell_measurement_temperature     100.00(10)
_exptl_crystal_description     block
_exptl_crystal_colour     orange
_exptl_crystal_size_max     0.269
_exptl_crystal_size_mid     0.248
_exptl_crystal_size_min     0.143
_exptl_crystal_density_diffrn     1.826
_exptl_crystal_density_meas     ?
_exptl_crystal_density_method     ?
_exptl_crystal_F_000     3344
_exptl_absorpt_coefficient_mu     9.430
_exptl_absorpt_correction_type     multi-scan
_exptl_absorpt_process_details
;
(CrysAlisPro; Rigaku OD, 2023)
;
_exptl_absorpt_correction_T_min     0.55763
_exptl_absorpt_correction_T_max     1.00000
_diffrn_ambient_temperature     100.00(10)
_diffrn_source     'micro-focus sealed X-ray tube'
_diffrn_radiation_type     'Cu K\a'
_diffrn_radiation_wavelength     1.54184
_diffrn_radiation_monochromator     mirror
_diffrn_measurement_device_type     'XtaLAB Synergy, Dualflex, HyPix'
_diffrn_measurement_device     'four-circle diffractometer'
_diffrn_measurement_method     '\w scans'
_diffrn_detector     'Hybrid Pixel Array Detector'
_diffrn_detector_area_resol_mean     10.0000
_diffrn_reflns_number     101540
_diffrn_reflns_av_R_equivalents     0.0421
_diffrn_reflns_av_unetI/netI     0.0142
_diffrn_reflns_theta_min     4.774
_diffrn_reflns_theta_max     80.468
_diffrn_reflns_theta_full     74.504
_diffrn_measured_fraction_theta_max     0.991
_diffrn_measured_fraction_theta_full     1.000
_diffrn_reflns_limit_h_min     -14
_diffrn_reflns_limit_h_max     14
_diffrn_reflns_limit_k_min     -21
_diffrn_reflns_limit_k_max     20
_diffrn_reflns_limit_l_min     -39
_diffrn_reflns_limit_l_max     40
_diffrn_radiation_probe     x-ray
_refine_special_details     ?
_reflns_number_total     6757
_reflns_number_gt     6668
_reflns_threshold_expression     'I > 2\s(I)'
_refine_ls_structure_factor_coef     Fsqd
_refine_ls_matrix_type     full
_refine_ls_R_factor_all     0.0245
_refine_ls_R_factor_gt     0.0241
_refine_ls_wR_factor_gt     0.0595
_refine_ls_wR_factor_ref     0.0598
_refine_ls_goodness_of_fit_ref     1.164
_refine_ls_restrained_S_all     1.164
_refine_ls_number_reflns     6757
_refine_ls_number_parameters     436
_refine_ls_number_restraints     0
_refine_ls_hydrogen_treatment     constr
_refine_ls_weighting_scheme     calc
_refine_ls_weighting_details
             'w=1/[\s^2^(Fo^2^)+(0.0229P)^2^+11.8694P] where P=(Fo^2^+2Fc^2^)/3'
_atom_sites_solution_hydrogens     geom
_atom_sites_solution_primary     dual
_atom_sites_solution_secondary     difmap
_refine_ls_shift/su_max     0.004
_refine_ls_shift/su_mean     0.000
_refine_diff_density_max     1.116
_refine_diff_density_min     -0.679
_refine_ls_extinction_method
;
<i>SHELXL2019/3</i> (Sheldrick, 2015b)
;
_refine_ls_extinction_coef     0.000151(6)
_refine_ls_extinction_expression
                                  'Fc^*^=kFc[1+0.001xFc^2^\l^3^/sin(2\q)]^-1/4^'
loop_
    _atom_type_symbol
    _atom_type_description
    _atom_type_scat_dispersion_real
    _atom_type_scat_dispersion_imag
    _atom_type_scat_source
    'C' 'C' 0.0181 0.0091
                         'International Tables Vol C Tables 4.2.6.8 and 6.1.1.4'
    'H' 'H' 0.0000 0.0000
                         'International Tables Vol C Tables 4.2.6.8 and 6.1.1.4'
    'F' 'F' 0.0727 0.0534
                         'International Tables Vol C Tables 4.2.6.8 and 6.1.1.4'
    'Ir' 'Ir' -4.7710 6.5667
                         'International Tables Vol C Tables 4.2.6.8 and 6.1.1.4'
    'N' 'N' 0.0311 0.0180
                         'International Tables Vol C Tables 4.2.6.8 and 6.1.1.4'
    'P' 'P' 0.2955 0.4335
                         'International Tables Vol C Tables 4.2.6.8 and 6.1.1.4'
_computing_data_collection
;
CrysAlisPro 1.171.42.101a (Rigaku OD, 2023)
;
_computing_cell_refinement
;
CrysAlisPro 1.171.42.101a (Rigaku OD, 2023)
;
_computing_data_reduction
;
CrysAlisPro 1.171.42.101a (Rigaku OD, 2023)
;
_computing_structure_solution
;
<i>SHELXT2018/2</i> (Sheldrick, 2015a)
;
_computing_structure_refinement
;
<i>SHELXL2019/3</i> (Sheldrick, 2015b)
;
_computing_molecular_graphics
;
Olex2 1.5-ac6-015 (Dolomanov <i>et al.</i>,  2009)
;
_computing_publication_material
;
Olex2 1.5-ac6-015 (Dolomanov <i>et al.</i>,  2009)
;
loop_
    _atom_site_type_symbol
    _atom_site_label
    _atom_site_fract_x
    _atom_site_fract_y
    _atom_site_fract_z
    _atom_site_U_iso_or_equiv
    _atom_site_adp_type
    _atom_site_calc_flag
    _atom_site_occupancy
    _atom_site_disorder_assembly
    _atom_site_disorder_group
    Ir Ir1 0.51064(2) 0.49405(2) 0.35682(2) 0.01242(5) Uani d 1 . .
    N N1 0.64998(18) 0.54667(12) 0.32760(6) 0.0139(4) Uani d 1 . .
    N N2 0.36244(18) 0.44319(13) 0.38033(6) 0.0159(4) Uani d 1 . .
    N N3 0.63668(18) 0.40108(12) 0.37084(6) 0.0146(4) Uani d 1 . .
    N N4 0.56784(19) 0.52297(13) 0.42162(6) 0.0162(4) Uani d 1 . .
    C C1 0.4738(2) 0.46697(15) 0.29637(7) 0.0152(5) Uani d 1 . .
    C C2 0.3806(2) 0.42257(15) 0.28099(8) 0.0180(5) Uani d 1 . .
    H H2 0.320529 0.406073 0.299715 0.022 Uiso calc 1 . .
    C C3 0.3746(2) 0.40217(16) 0.23856(8) 0.0215(5) Uani d 1 . .
    H H3 0.311915 0.370417 0.228920 0.026 Uiso calc 1 . .
    C C4 0.4589(3) 0.42752(16) 0.21007(8) 0.0229(5) Uani d 1 . .
    H H4 0.454588 0.412515 0.181280 0.027 Uiso calc 1 . .
    C C5 0.5493(2) 0.47488(16) 0.22401(8) 0.0208(5) Uani d 1 . .
    H H5 0.606228 0.493618 0.204648 0.025 Uiso calc 1 . .
    C C6 0.5565(2) 0.49509(13) 0.26687(8) 0.0160(5) Uani d 1 . .
    C C7 0.6527(2) 0.54057(14) 0.28459(8) 0.0157(5) Uani d 1 . .
    C C8 0.7438(2) 0.57419(15) 0.26173(8) 0.0187(5) Uani d 1 . .
    H H8 0.743229 0.572399 0.231788 0.022 Uiso calc 1 . .
    C C9 0.8353(2) 0.61024(15) 0.28279(8) 0.0200(5) Uani d 1 . .
    H H9 0.898527 0.632459 0.267446 0.024 Uiso calc 1 . .
    C C10 0.8337(2) 0.61356(15) 0.32644(8) 0.0201(5) Uani d 1 . .
    H H10 0.896565 0.636951 0.341467 0.024 Uiso calc 1 . .
    C C11 0.7391(2) 0.58224(15) 0.34773(8) 0.0170(5) Uani d 1 . .
    H H11 0.736895 0.585921 0.377606 0.020 Uiso calc 1 . .
    C C12 0.3946(2) 0.57973(15) 0.34547(8) 0.0175(5) Uani d 1 . .
    C C13 0.4154(2) 0.65210(16) 0.32684(8) 0.0210(5) Uani d 1 . .
    H H13 0.492169 0.664552 0.317475 0.025 Uiso calc 1 . .
    C C14 0.3253(3) 0.70679(17) 0.32166(9) 0.0278(6) Uani d 1 . .
    H H14 0.341283 0.755710 0.308878 0.033 Uiso calc 1 . .
    C C15 0.2124(3) 0.68921(18) 0.33530(9) 0.0301(7) Uani d 1 . .
    H H15 0.151613 0.726569 0.332250 0.036 Uiso calc 1 . .
    C C16 0.1886(3) 0.61752(18) 0.35329(8) 0.0251(6) Uani d 1 . .
    H H16 0.111499 0.605614 0.362596 0.030 Uiso calc 1 . .
    C C17 0.2786(2) 0.56242(16) 0.35773(7) 0.0190(5) Uani d 1 . .
    C C18 0.2621(2) 0.48607(16) 0.37700(8) 0.0190(5) Uani d 1 . .
    C C19 0.1564(2) 0.45492(18) 0.39137(8) 0.0253(6) Uani d 1 . .
    H H19 0.086445 0.484707 0.389581 0.030 Uiso calc 1 . .
    C C20 0.1538(2) 0.38064(19) 0.40823(9) 0.0275(6) Uani d 1 . .
    H H20 0.081877 0.359062 0.417796 0.033 Uiso calc 1 . .
    C C21 0.2567(3) 0.33762(17) 0.41112(8) 0.0244(6) Uani d 1 . .
    H H21 0.256365 0.286435 0.422525 0.029 Uiso calc 1 . .
    C C22 0.3596(2) 0.37113(15) 0.39702(8) 0.0195(5) Uani d 1 . .
    H H22 0.430497 0.342410 0.399172 0.023 Uiso calc 1 . .
    C C23 0.6701(2) 0.34073(14) 0.34655(8) 0.0172(5) Uani d 1 . .
    C C24 0.7709(2) 0.29651(16) 0.35595(8) 0.0208(5) Uani d 1 . .
    H H24 0.795756 0.256781 0.337108 0.025 Uiso calc 1 . .
    C C25 0.8328(2) 0.31040(16) 0.39189(9) 0.0227(5) Uani d 1 . .
    H H25 0.900264 0.280176 0.398306 0.027 Uiso calc 1 . .
    C C26 0.7964(2) 0.36956(16) 0.41930(8) 0.0210(5) Uani d 1 . .
    C C27 0.8525(2) 0.38278(19) 0.45890(9) 0.0274(6) Uani d 1 . .
    H H27 0.917596 0.351582 0.466879 0.033 Uiso calc 1 . .
    C C28 0.8140(3) 0.4390(2) 0.48504(9) 0.0299(7) Uani d 1 . .
    H H28 0.851634 0.446614 0.511451 0.036 Uiso calc 1 . .
    C C29 0.7176(2) 0.48733(17) 0.47356(8) 0.0229(6) Uani d 1 . .
    C C30 0.6761(3) 0.54628(19) 0.50012(8) 0.0270(6) Uani d 1 . .
    H H30 0.712731 0.555431 0.526566 0.032 Uiso calc 1 . .
    C C31 0.5832(2) 0.59043(17) 0.48793(8) 0.0233(5) Uani d 1 . .
    H H31 0.553931 0.629698 0.506237 0.028 Uiso calc 1 . .
    C C32 0.5299(2) 0.57849(16) 0.44842(8) 0.0194(5) Uani d 1 . .
    C C33 0.6595(2) 0.47651(16) 0.43452(8) 0.0179(5) Uani d 1 . .
    C C34 0.6989(2) 0.41516(15) 0.40718(8) 0.0167(5) Uani d 1 . .
    C C35 0.5974(2) 0.31599(15) 0.30974(9) 0.0221(5) Uani d 1 . .
    H H35A 0.514957 0.312952 0.318246 0.033 Uiso calc 1 . .
    H H35B 0.623651 0.264746 0.299921 0.033 Uiso calc 1 . .
    H H35C 0.605828 0.354052 0.286903 0.033 Uiso calc 1 . .
    C C36 0.4290(3) 0.63030(17) 0.43709(9) 0.0258(6) Uani d 1 . .
    H H36A 0.447145 0.658624 0.411067 0.039 Uiso calc 1 . .
    H H36B 0.415152 0.667579 0.459963 0.039 Uiso calc 1 . .
    H H36C 0.358563 0.598554 0.432826 0.039 Uiso calc 1 . .
    P P1 0.56252(6) 0.18708(4) 0.44462(2) 0.02319(15) Uani d 1 . .
    F F1 0.53641(16) 0.21821(10) 0.39759(5) 0.0289(4) Uani d 1 . .
    F F2 0.58804(17) 0.15683(15) 0.49122(6) 0.0459(5) Uani d 1 . .
    F F3 0.69740(15) 0.17593(10) 0.43303(5) 0.0294(4) Uani d 1 . .
    F F4 0.58775(18) 0.27491(12) 0.45889(6) 0.0415(5) Uani d 1 . .
    F F5 0.42699(16) 0.19877(14) 0.45578(6) 0.0463(5) Uani d 1 . .
    F F6 0.5363(2) 0.10019(11) 0.42921(8) 0.0502(6) Uani d 1 . .
loop_
    _atom_site_aniso_label
    _atom_site_aniso_U_11
    _atom_site_aniso_U_22
    _atom_site_aniso_U_33
    _atom_site_aniso_U_12
    _atom_site_aniso_U_13
    _atom_site_aniso_U_23
    Ir1 0.01142(7) 0.01540(7) 0.01044(7) 0.00033(3) -0.00051(3) -0.00022(3)
    N1 0.0134(9) 0.0143(9) 0.0139(9) 0.0014(7) 0.0006(7) -0.0008(7)
    N2 0.0120(9) 0.0239(11) 0.0118(9) -0.0019(8) -0.0007(7) -0.0020(8)
    N3 0.0134(9) 0.0158(10) 0.0147(10) -0.0004(8) 0.0010(8) 0.0031(8)
    N4 0.0146(10) 0.0222(10) 0.0118(9) -0.0024(8) -0.0004(8) 0.0003(8)
    C1 0.0164(11) 0.0182(12) 0.0109(11) 0.0027(9) -0.0016(9) -0.0009(9)
    C2 0.0144(11) 0.0220(12) 0.0175(12) 0.0006(9) -0.0006(9) -0.0021(10)
    C3 0.0192(12) 0.0261(13) 0.0193(13) -0.0007(10) -0.0048(10) -0.0052(10)
    C4 0.0274(14) 0.0266(13) 0.0146(12) 0.0004(11) -0.0035(10) -0.0050(10)
    C5 0.0252(13) 0.0243(13) 0.0130(12) -0.0011(11) 0.0020(10) -0.0029(10)
    C6 0.0181(13) 0.0146(11) 0.0152(12) 0.0021(9) -0.0004(10) -0.0003(8)
    C7 0.0169(11) 0.0164(11) 0.0140(11) 0.0024(9) 0.0005(9) 0.0004(9)
    C8 0.0228(12) 0.0183(12) 0.0150(11) -0.0008(10) 0.0018(10) -0.0005(9)
    C9 0.0216(13) 0.0176(12) 0.0209(12) -0.0020(10) 0.0053(10) -0.0010(10)
    C10 0.0190(12) 0.0181(12) 0.0231(13) -0.0022(10) -0.0018(10) 0.0003(10)
    C11 0.0185(12) 0.0166(12) 0.0160(11) 0.0003(9) -0.0018(10) -0.0002(9)
    C12 0.0181(12) 0.0200(12) 0.0145(11) 0.0087(10) -0.0044(9) -0.0038(9)
    C13 0.0238(13) 0.0218(13) 0.0176(12) 0.0043(10) -0.0026(10) -0.0007(10)
    C14 0.0379(16) 0.0220(13) 0.0235(13) 0.0091(12) -0.0062(12) -0.0017(11)
    C15 0.0314(15) 0.0313(15) 0.0275(15) 0.0146(12) -0.0060(12) -0.0081(12)
    C16 0.0216(14) 0.0331(15) 0.0206(13) 0.0089(12) -0.0036(10) -0.0076(11)
    C17 0.0182(13) 0.0261(14) 0.0128(11) 0.0049(10) -0.0024(9) -0.0055(9)
    C18 0.0154(12) 0.0294(14) 0.0121(11) 0.0028(10) -0.0009(9) -0.0067(10)
    C19 0.0157(12) 0.0396(16) 0.0205(13) -0.0008(11) 0.0003(10) -0.0081(11)
    C20 0.0169(13) 0.0457(17) 0.0199(13) -0.0104(12) 0.0022(10) -0.0047(12)
    C21 0.0267(14) 0.0282(14) 0.0181(12) -0.0081(11) 0.0046(11) -0.0022(10)
    C22 0.0204(12) 0.0226(13) 0.0154(12) -0.0022(10) -0.0003(10) -0.0014(9)
    C23 0.0179(12) 0.0158(11) 0.0180(11) -0.0011(9) 0.0017(10) 0.0043(9)
    C24 0.0174(12) 0.0174(12) 0.0275(14) 0.0008(10) 0.0021(10) 0.0024(10)
    C25 0.0144(12) 0.0247(13) 0.0291(14) 0.0001(10) 0.0000(10) 0.0089(11)
    C26 0.0145(12) 0.0287(14) 0.0197(12) -0.0004(10) -0.0002(10) 0.0078(10)
    C27 0.0159(12) 0.0434(17) 0.0229(14) 0.0043(12) -0.0032(10) 0.0086(12)
    C28 0.0217(14) 0.0507(19) 0.0175(13) 0.0022(13) -0.0072(11) 0.0046(12)
    C29 0.0192(13) 0.0350(15) 0.0143(12) -0.0020(11) -0.0019(10) 0.0022(10)
    C30 0.0265(14) 0.0389(17) 0.0155(13) -0.0024(13) -0.0041(10) -0.0029(11)
    C31 0.0242(13) 0.0312(14) 0.0145(12) -0.0029(11) 0.0007(10) -0.0049(10)
    C32 0.0191(12) 0.0249(13) 0.0142(11) -0.0039(10) 0.0018(10) -0.0014(10)
    C33 0.0147(11) 0.0258(13) 0.0131(11) -0.0025(10) -0.0016(9) 0.0032(10)
    C34 0.0102(11) 0.0237(12) 0.0160(11) -0.0018(9) -0.0004(9) 0.0052(9)
    C35 0.0252(13) 0.0159(12) 0.0253(13) 0.0000(10) -0.0033(11) -0.0024(10)
    C36 0.0312(15) 0.0284(14) 0.0180(13) 0.0064(12) -0.0014(11) -0.0069(11)
    P1 0.0207(3) 0.0297(4) 0.0191(3) -0.0029(3) 0.0029(3) 0.0051(3)
    F1 0.0373(9) 0.0296(9) 0.0199(8) 0.0045(8) 0.0034(7) 0.0042(7)
    F2 0.0260(9) 0.0885(17) 0.0234(9) 0.0076(10) 0.0055(7) 0.0220(10)
    F3 0.0265(8) 0.0344(9) 0.0273(8) 0.0024(7) 0.0088(7) 0.0029(7)
    F4 0.0410(11) 0.0407(11) 0.0429(11) 0.0032(9) 0.0030(9) -0.0189(9)
    F5 0.0208(9) 0.0781(15) 0.0399(11) 0.0010(9) 0.0053(8) 0.0287(10)
    F6 0.0563(13) 0.0248(10) 0.0696(15) -0.0129(9) -0.0256(12) 0.0134(10)
_geom_special_details
;
 All esds (except the esd in the dihedral angle between two l.s. planes)
 are estimated using the full covariance matrix.  The cell esds are taken
 into account individually in the estimation of esds in distances, angles
 and torsion angles; correlations between esds in cell parameters are only
 used when they are defined by crystal symmetry.  An approximate (isotropic)
 treatment of cell esds is used for estimating esds involving l.s. planes.
;
loop_
    _geom_bond_atom_site_label_1
    _geom_bond_atom_site_label_2
    _geom_bond_site_symmetry_2
    _geom_bond_distance
    _geom_bond_publ_flag
    Ir1 N1 . 2.050(2) y
    Ir1 N2 . 2.044(2) y
    Ir1 N3 . 2.194(2) y
    Ir1 N4 . 2.212(2) y
    Ir1 C1 . 2.017(2) y
    Ir1 C12 . 2.012(2) y
    N1 C7 . 1.368(3) ?
    N1 C11 . 1.347(3) ?
    N2 C18 . 1.365(3) ?
    N2 C22 . 1.346(3) ?
    N3 C23 . 1.346(3) ?
    N3 C34 . 1.375(3) ?
    N4 C32 . 1.348(3) ?
    N4 C33 . 1.378(3) ?
    C1 C2 . 1.396(3) ?
    C1 C6 . 1.414(4) ?
    C2 H2 . 0.9500 ?
    C2 C3 . 1.392(4) ?
    C3 H3 . 0.9500 ?
    C3 C4 . 1.389(4) ?
    C4 H4 . 0.9500 ?
    C4 C5 . 1.386(4) ?
    C5 H5 . 0.9500 ?
    C5 C6 . 1.405(3) ?
    C6 C7 . 1.460(4) ?
    C7 C8 . 1.393(4) ?
    C8 H8 . 0.9500 ?
    C8 C9 . 1.385(4) ?
    C9 H9 . 0.9500 ?
    C9 C10 . 1.385(4) ?
    C10 H10 . 0.9500 ?
    C10 C11 . 1.382(4) ?
    C11 H11 . 0.9500 ?
    C12 C13 . 1.396(4) ?
    C12 C17 . 1.411(4) ?
    C13 H13 . 0.9500 ?
    C13 C14 . 1.401(4) ?
    C14 H14 . 0.9500 ?
    C14 C15 . 1.392(5) ?
    C15 H15 . 0.9500 ?
    C15 C16 . 1.383(5) ?
    C16 H16 . 0.9500 ?
    C16 C17 . 1.404(4) ?
    C17 C18 . 1.458(4) ?
    C18 C19 . 1.396(4) ?
    C19 H19 . 0.9500 ?
    C19 C20 . 1.383(4) ?
    C20 H20 . 0.9500 ?
    C20 C21 . 1.391(4) ?
    C21 H21 . 0.9500 ?
    C21 C22 . 1.381(4) ?
    C22 H22 . 0.9500 ?
    C23 C24 . 1.410(4) ?
    C23 C35 . 1.494(4) ?
    C24 H24 . 0.9500 ?
    C24 C25 . 1.362(4) ?
    C25 H25 . 0.9500 ?
    C25 C26 . 1.400(4) ?
    C26 C27 . 1.428(4) ?
    C26 C34 . 1.413(3) ?
    C27 H27 . 0.9500 ?
    C27 C28 . 1.346(4) ?
    C28 H28 . 0.9500 ?
    C28 C29 . 1.426(4) ?
    C29 C30 . 1.399(4) ?
    C29 C33 . 1.416(4) ?
    C30 H30 . 0.9500 ?
    C30 C31 . 1.360(4) ?
    C31 H31 . 0.9500 ?
    C31 C32 . 1.408(4) ?
    C32 C36 . 1.499(4) ?
    C33 C34 . 1.436(4) ?
    C35 H35A . 0.9800 ?
    C35 H35B . 0.9800 ?
    C35 H35C . 0.9800 ?
    C36 H36A . 0.9800 ?
    C36 H36B . 0.9800 ?
    C36 H36C . 0.9800 ?
    P1 F1 . 1.6118(17) ?
    P1 F2 . 1.5932(19) ?
    P1 F3 . 1.5943(18) ?
    P1 F4 . 1.600(2) ?
    P1 F5 . 1.599(2) ?
    P1 F6 . 1.597(2) ?
loop_
    _geom_angle_atom_site_label_1
    _geom_angle_atom_site_label_2
    _geom_angle_atom_site_label_3
    _geom_angle_site_symmetry_1
    _geom_angle_site_symmetry_3
    _geom_angle
    _geom_angle_publ_flag
    N1 Ir1 N3 . . 84.45(8) y
    N1 Ir1 N4 . . 95.28(8) y
    N2 Ir1 N1 . . 174.13(8) y
    N2 Ir1 N3 . . 99.10(8) y
    N2 Ir1 N4 . . 90.07(8) y
    N3 Ir1 N4 . . 77.38(8) y
    C1 Ir1 N1 . . 80.44(9) y
    C1 Ir1 N2 . . 94.33(9) y
    C1 Ir1 N3 . . 99.31(9) y
    C1 Ir1 N4 . . 174.88(9) y
    C12 Ir1 N1 . . 96.20(10) y
    C12 Ir1 N2 . . 80.36(10) y
    C12 Ir1 N3 . . 178.62(9) y
    C12 Ir1 N4 . . 101.33(9) y
    C12 Ir1 C1 . . 82.01(10) y
    C7 N1 Ir1 . . 115.75(16) ?
    C11 N1 Ir1 . . 124.85(17) ?
    C11 N1 C7 . . 119.3(2) ?
    C18 N2 Ir1 . . 115.82(18) ?
    C22 N2 Ir1 . . 123.77(18) ?
    C22 N2 C18 . . 120.4(2) ?
    C23 N3 Ir1 . . 129.02(17) ?
    C23 N3 C34 . . 117.9(2) ?
    C34 N3 Ir1 . . 112.38(16) ?
    C32 N4 Ir1 . . 130.48(18) ?
    C32 N4 C33 . . 117.8(2) ?
    C33 N4 Ir1 . . 111.72(16) ?
    C2 C1 Ir1 . . 128.08(19) ?
    C2 C1 C6 . . 117.6(2) ?
    C6 C1 Ir1 . . 114.25(18) ?
    C1 C2 H2 . . 119.6 ?
    C3 C2 C1 . . 120.8(2) ?
    C3 C2 H2 . . 119.6 ?
    C2 C3 H3 . . 119.5 ?
    C4 C3 C2 . . 121.0(2) ?
    C4 C3 H3 . . 119.5 ?
    C3 C4 H4 . . 120.3 ?
    C5 C4 C3 . . 119.5(2) ?
    C5 C4 H4 . . 120.3 ?
    C4 C5 H5 . . 120.1 ?
    C4 C5 C6 . . 119.8(2) ?
    C6 C5 H5 . . 120.1 ?
    C1 C6 C7 . . 115.5(2) ?
    C5 C6 C1 . . 121.1(2) ?
    C5 C6 C7 . . 123.2(2) ?
    N1 C7 C6 . . 114.0(2) ?
    N1 C7 C8 . . 120.3(2) ?
    C8 C7 C6 . . 125.7(2) ?
    C7 C8 H8 . . 120.1 ?
    C9 C8 C7 . . 119.8(2) ?
    C9 C8 H8 . . 120.1 ?
    C8 C9 H9 . . 120.3 ?
    C10 C9 C8 . . 119.3(2) ?
    C10 C9 H9 . . 120.3 ?
    C9 C10 H10 . . 120.6 ?
    C11 C10 C9 . . 118.8(2) ?
    C11 C10 H10 . . 120.6 ?
    N1 C11 C10 . . 122.3(2) ?
    N1 C11 H11 . . 118.8 ?
    C10 C11 H11 . . 118.8 ?
    C13 C12 Ir1 . . 127.9(2) ?
    C13 C12 C17 . . 117.6(2) ?
    C17 C12 Ir1 . . 114.48(19) ?
    C12 C13 H13 . . 119.3 ?
    C12 C13 C14 . . 121.4(3) ?
    C14 C13 H13 . . 119.3 ?
    C13 C14 H14 . . 120.1 ?
    C15 C14 C13 . . 119.8(3) ?
    C15 C14 H14 . . 120.1 ?
    C14 C15 H15 . . 119.9 ?
    C16 C15 C14 . . 120.2(3) ?
    C16 C15 H15 . . 119.9 ?
    C15 C16 H16 . . 120.1 ?
    C15 C16 C17 . . 119.8(3) ?
    C17 C16 H16 . . 120.1 ?
    C12 C17 C18 . . 115.2(2) ?
    C16 C17 C12 . . 121.1(3) ?
    C16 C17 C18 . . 123.6(3) ?
    N2 C18 C17 . . 114.1(2) ?
    N2 C18 C19 . . 119.5(3) ?
    C19 C18 C17 . . 126.3(3) ?
    C18 C19 H19 . . 120.1 ?
    C20 C19 C18 . . 119.9(3) ?
    C20 C19 H19 . . 120.1 ?
    C19 C20 H20 . . 120.1 ?
    C19 C20 C21 . . 119.8(3) ?
    C21 C20 H20 . . 120.1 ?
    C20 C21 H21 . . 120.8 ?
    C22 C21 C20 . . 118.4(3) ?
    C22 C21 H21 . . 120.8 ?
    N2 C22 C21 . . 122.0(3) ?
    N2 C22 H22 . . 119.0 ?
    C21 C22 H22 . . 119.0 ?
    N3 C23 C24 . . 121.6(2) ?
    N3 C23 C35 . . 120.6(2) ?
    C24 C23 C35 . . 117.7(2) ?
    C23 C24 H24 . . 119.8 ?
    C25 C24 C23 . . 120.4(3) ?
    C25 C24 H24 . . 119.8 ?
    C24 C25 H25 . . 120.3 ?
    C24 C25 C26 . . 119.5(2) ?
    C26 C25 H25 . . 120.3 ?
    C25 C26 C27 . . 121.9(3) ?
    C25 C26 C34 . . 117.8(2) ?
    C34 C26 C27 . . 120.3(3) ?
    C26 C27 H27 . . 119.7 ?
    C28 C27 C26 . . 120.6(3) ?
    C28 C27 H27 . . 119.7 ?
    C27 C28 H28 . . 119.6 ?
    C27 C28 C29 . . 120.8(3) ?
    C29 C28 H28 . . 119.6 ?
    C30 C29 C28 . . 121.9(3) ?
    C30 C29 C33 . . 117.6(3) ?
    C33 C29 C28 . . 120.5(3) ?
    C29 C30 H30 . . 120.1 ?
    C31 C30 C29 . . 119.7(2) ?
    C31 C30 H30 . . 120.1 ?
    C30 C31 H31 . . 119.7 ?
    C30 C31 C32 . . 120.6(3) ?
    C32 C31 H31 . . 119.7 ?
    N4 C32 C31 . . 121.7(3) ?
    N4 C32 C36 . . 121.0(2) ?
    C31 C32 C36 . . 117.3(2) ?
    N4 C33 C29 . . 122.6(2) ?
    N4 C33 C34 . . 118.9(2) ?
    C29 C33 C34 . . 118.5(2) ?
    N3 C34 C26 . . 122.5(2) ?
    N3 C34 C33 . . 118.2(2) ?
    C26 C34 C33 . . 119.3(2) ?
    C23 C35 H35A . . 109.5 ?
    C23 C35 H35B . . 109.5 ?
    C23 C35 H35C . . 109.5 ?
    H35A C35 H35B . . 109.5 ?
    H35A C35 H35C . . 109.5 ?
    H35B C35 H35C . . 109.5 ?
    C32 C36 H36A . . 109.5 ?
    C32 C36 H36B . . 109.5 ?
    C32 C36 H36C . . 109.5 ?
    H36A C36 H36B . . 109.5 ?
    H36A C36 H36C . . 109.5 ?
    H36B C36 H36C . . 109.5 ?
    F2 P1 F1 . . 179.64(13) ?
    F2 P1 F3 . . 89.89(10) ?
    F2 P1 F4 . . 90.67(13) ?
    F2 P1 F5 . . 90.71(10) ?
    F2 P1 F6 . . 90.78(13) ?
    F3 P1 F1 . . 90.29(9) ?
    F3 P1 F4 . . 90.26(10) ?
    F3 P1 F5 . . 179.38(11) ?
    F3 P1 F6 . . 89.88(12) ?
    F4 P1 F1 . . 89.01(11) ?
    F5 P1 F1 . . 89.11(10) ?
    F5 P1 F4 . . 89.62(12) ?
    F6 P1 F1 . . 89.53(11) ?
    F6 P1 F4 . . 178.54(12) ?
    F6 P1 F5 . . 90.23(13) ?
loop_
    _geom_torsion_atom_site_label_1
    _geom_torsion_atom_site_label_2
    _geom_torsion_atom_site_label_3
    _geom_torsion_atom_site_label_4
    _geom_torsion_site_symmetry_1
    _geom_torsion_site_symmetry_2
    _geom_torsion_site_symmetry_3
    _geom_torsion_site_symmetry_4
    _geom_torsion
    _geom_torsion_publ_flag
    Ir1 N1 C7 C6 . . . . -1.7(3) ?
    Ir1 N1 C7 C8 . . . . -179.89(18) ?
    Ir1 N1 C11 C10 . . . . 176.85(19) ?
    Ir1 N2 C18 C17 . . . . -1.2(3) ?
    Ir1 N2 C18 C19 . . . . 178.51(18) ?
    Ir1 N2 C22 C21 . . . . -177.47(19) ?
    Ir1 N3 C23 C24 . . . . 165.04(18) ?
    Ir1 N3 C23 C35 . . . . -18.1(3) ?
    Ir1 N3 C34 C26 . . . . -170.57(19) ?
    Ir1 N3 C34 C33 . . . . 12.2(3) ?
    Ir1 N4 C32 C31 . . . . -176.17(19) ?
    Ir1 N4 C32 C36 . . . . 3.6(4) ?
    Ir1 N4 C33 C29 . . . . 175.2(2) ?
    Ir1 N4 C33 C34 . . . . -4.1(3) ?
    Ir1 C1 C2 C3 . . . . -173.0(2) ?
    Ir1 C1 C6 C5 . . . . 173.9(2) ?
    Ir1 C1 C6 C7 . . . . -1.6(3) ?
    Ir1 C12 C13 C14 . . . . -178.8(2) ?
    Ir1 C12 C17 C16 . . . . 177.60(19) ?
    Ir1 C12 C17 C18 . . . . 0.7(3) ?
    N1 C7 C8 C9 . . . . 3.5(4) ?
    N2 C18 C19 C20 . . . . -1.0(4) ?
    N3 C23 C24 C25 . . . . 4.8(4) ?
    N4 C33 C34 N3 . . . . -5.6(3) ?
    N4 C33 C34 C26 . . . . 177.1(2) ?
    C1 C2 C3 C4 . . . . -2.2(4) ?
    C1 C6 C7 N1 . . . . 2.2(3) ?
    C1 C6 C7 C8 . . . . -179.8(2) ?
    C2 C1 C6 C5 . . . . -4.0(4) ?
    C2 C1 C6 C7 . . . . -179.5(2) ?
    C2 C3 C4 C5 . . . . -1.0(4) ?
    C3 C4 C5 C6 . . . . 1.6(4) ?
    C4 C5 C6 C1 . . . . 0.9(4) ?
    C4 C5 C6 C7 . . . . 176.0(2) ?
    C5 C6 C7 N1 . . . . -173.2(2) ?
    C5 C6 C7 C8 . . . . 4.8(4) ?
    C6 C1 C2 C3 . . . . 4.6(4) ?
    C6 C7 C8 C9 . . . . -174.4(2) ?
    C7 N1 C11 C10 . . . . 0.4(4) ?
    C7 C8 C9 C10 . . . . -1.2(4) ?
    C8 C9 C10 C11 . . . . -1.5(4) ?
    C9 C10 C11 N1 . . . . 1.9(4) ?
    C11 N1 C7 C6 . . . . 175.0(2) ?
    C11 N1 C7 C8 . . . . -3.2(4) ?
    C12 C13 C14 C15 . . . . 0.1(4) ?
    C12 C17 C18 N2 . . . . 0.3(3) ?
    C12 C17 C18 C19 . . . . -179.4(2) ?
    C13 C12 C17 C16 . . . . -3.1(4) ?
    C13 C12 C17 C18 . . . . 180.0(2) ?
    C13 C14 C15 C16 . . . . -1.1(4) ?
    C14 C15 C16 C17 . . . . 0.0(4) ?
    C15 C16 C17 C12 . . . . 2.2(4) ?
    C15 C16 C17 C18 . . . . 178.8(2) ?
    C16 C17 C18 N2 . . . . -176.5(2) ?
    C16 C17 C18 C19 . . . . 3.8(4) ?
    C17 C12 C13 C14 . . . . 2.0(4) ?
    C17 C18 C19 C20 . . . . 178.6(2) ?
    C18 N2 C22 C21 . . . . 0.3(4) ?
    C18 C19 C20 C21 . . . . 0.6(4) ?
    C19 C20 C21 C22 . . . . 0.2(4) ?
    C20 C21 C22 N2 . . . . -0.7(4) ?
    C22 N2 C18 C17 . . . . -179.1(2) ?
    C22 N2 C18 C19 . . . . 0.6(4) ?
    C23 N3 C34 C26 . . . . 0.9(3) ?
    C23 N3 C34 C33 . . . . -176.3(2) ?
    C23 C24 C25 C26 . . . . -0.6(4) ?
    C24 C25 C26 C27 . . . . 175.1(3) ?
    C24 C25 C26 C34 . . . . -3.0(4) ?
    C25 C26 C27 C28 . . . . -178.6(3) ?
    C25 C26 C34 N3 . . . . 3.0(4) ?
    C25 C26 C34 C33 . . . . -179.8(2) ?
    C26 C27 C28 C29 . . . . -0.9(5) ?
    C27 C26 C34 N3 . . . . -175.2(2) ?
    C27 C26 C34 C33 . . . . 2.0(4) ?
    C27 C28 C29 C30 . . . . -179.9(3) ?
    C27 C28 C29 C33 . . . . 0.6(5) ?
    C28 C29 C30 C31 . . . . -179.5(3) ?
    C28 C29 C33 N4 . . . . -178.3(3) ?
    C28 C29 C33 C34 . . . . 0.9(4) ?
    C29 C30 C31 C32 . . . . -1.4(4) ?
    C29 C33 C34 N3 . . . . 175.1(2) ?
    C29 C33 C34 C26 . . . . -2.2(4) ?
    C30 C29 C33 N4 . . . . 2.1(4) ?
    C30 C29 C33 C34 . . . . -178.6(3) ?
    C30 C31 C32 N4 . . . . 0.6(4) ?
    C30 C31 C32 C36 . . . . -179.2(3) ?
    C32 N4 C33 C29 . . . . -2.9(4) ?
    C32 N4 C33 C34 . . . . 177.8(2) ?
    C33 N4 C32 C31 . . . . 1.5(4) ?
    C33 N4 C32 C36 . . . . -178.7(2) ?
    C33 C29 C30 C31 . . . . 0.1(4) ?
    C34 N3 C23 C24 . . . . -4.8(3) ?
    C34 N3 C23 C35 . . . . 172.1(2) ?
    C34 C26 C27 C28 . . . . -0.5(4) ?
    C35 C23 C24 C25 . . . . -172.2(2) ?
loop_
    _geom_hbond_atom_site_label_D
    _geom_hbond_atom_site_label_H
    _geom_hbond_atom_site_label_A
    _geom_hbond_site_symmetry_A
    _geom_hbond_distance_DH
    _geom_hbond_distance_HA
    _geom_hbond_distance_DA
    _geom_hbond_angle_DHA
    _geom_hbond_publ_flag
    C10 H10 F1 8_765 0.95 2.39 3.243(3) 149.6 yes
    C11 H11 F3 8_765 0.95 2.46 3.229(3) 138.3 yes
    C22 H22 F1 . 0.95 2.45 3.311(3) 150.4 yes
    C27 H27 F2 4_556 0.95 2.36 3.192(3) 146.0 yes
    C31 H31 F4 5_666 0.95 2.55 3.463(3) 160.4 yes
_shelx_space_group_comment
;
The symmetry employed for this shelxl refinement is uniquely defined
by the following loop, which should always be used as a source of
symmetry information in preference to the above space-group names.
They are only intended as comments.
;
_shelx_estimated_absorpt_T_min     0.186
_shelx_estimated_absorpt_T_max     0.346
_shelx_hkl_file
;
   0   0  -3 86.3272 29.9863  10
   0   0   3 33.3341 29.5637   7
   0   0   3 20.6537 31.2369   6
   0   0  -4 576040. 18521.0  10
   0   0   4 598322. 18601.1   7
   0   0  -5 148.789 49.7131  10
   0   0  -5 15.4846 49.6673  11
   0   0   5 104.294 71.9307   6
   0   0   5 96.0909 54.9031   7
   0   0  -6 107528. 3461.10  11
   0   0   6 105502. 3412.95   7
   0   0   6 109222. 3507.31   6
   0   0  -7 134.319 86.2545  11
   0   0  -7 217.141 76.7555  10
   0   0   7 210.139 95.7383   7
   0   0   7-24.7352 64.7840   6
   0   0  -8 64228.3 2284.05  11
   0   0   8 59387.5 2290.75   6
   0   0   8 64007.6 2208.11   7
   0   0  -9 401.357 103.385  10
   0   0  -9 119.221 90.3664  11
   0   0   9 122.507 87.1335   7
   0   0 -10 504260. 15371.6  11
   0   0  10 545239. 15470.3   6
   0   0  10 513945. 15253.8   7
   0   0 -11 113.606 134.113  11
   0   0 -11 114.272 73.2144  10
   0   0  11 119.961 115.465   7
   0   0  11-40.8687 130.921   6
   0   0 -12 3874.97 463.452  11
   0   0 -12 3248.74 333.002  10
   0   0  12 3489.23 457.713   6
   0   0  12 3182.74 381.471   7
   0   0 -13 279.557 157.401  11
   0   0 -13 132.278 84.8803  10
   0   0  13 249.529 150.800   6
   0   0  13 107.081 93.4796   7
   0   0 -14 600601. 17637.3  11
   0   0  14 621956. 17406.2   7
   0   0  14 647471. 17808.2   6
   0   0 -15 412.522 114.075  10
   0   0 -15 168.169 146.885  11
   0   0  15 119.495 156.522   6
   0   0  15 373.228 165.921   7
   0   0 -16 42573.6 1746.66  12
   0   0 -16 43560.9 2179.91  11
   0   0  16 44423.9 2246.67   6
   0   0  16 45145.9 1987.03   7
   0   0 -17 291.099 90.1806  10
   0   0 -17 66.4015 100.676  11
   0   0 -17 453.505 242.295   4
   0   0  17 140.960 150.786   6
   0   0  17 377.223 159.475   7
   0   0  17 619.593 225.226   1
   0   0  18 51550.1 2154.71  14
   0   0 -18 49365.7 2084.50  12
   0   0 -18 47327.6 2542.31  11
   0   0  18 46004.7 2391.68   1
   0   0  19 406.447 179.212  14
   0   0 -19 447.457 164.457  12
   0   0 -19 154.964 202.896  11
   0   0  19 164.352 215.160   6
   0   0  19 325.439 170.522   1
   0   0  20 185003. 6293.32  14
   0   0 -20 184095. 6236.84  12
   0   0 -20 162592. 6820.05  11
   0   0  20 180677. 6688.41   1
   0   0  20 186848. 7040.19   6
   0   0  21 91.9770 130.075  14
   0   0 -21-88.7245 164.215  11
   0   0  21 378.365 285.755   6
   0   0  21 221.924 193.588   1
   0   0  22 146100. 5177.28  14
   0   0  22 137206. 5568.98   1
   0   0  22 145241. 5978.09   6
   0   0 -22 141250. 5104.85  12
   0   0 -22 132838. 5811.02  11
   0   0 -23 267.612 158.160  35
   0   0  23 204.495 196.990  14
   0   0 -23 328.230 151.975  18
   0   0  23 428.575 280.358   6
   0   0  23 82.4208 152.646   1
   0   0 -23 99.6850 238.151  11
   0   0 -23 815.757 245.866  12
   0   0  24 239045. 8668.73   1
   0   0  24 240266. 9098.76   6
   0   0 -24 233844. 7976.20  35
   0   0 -24 226986. 7994.08  33
   0   0  24 235919. 7810.53  34
   0   0 -24 235784. 7924.00  18
   0   0  24 240912. 8130.38  14
   0   0 -24 231034. 7894.68  28
   0   0 -24 244515. 8088.02  12
   0   0 -24 227856. 8919.74  11
   0   0  25 716.412 270.584   1
   0   0  25 119.065 179.980   6
   0   0 -25-48.7821 156.476  35
   0   0  25 378.630 128.103  34
   0   0 -25 251.649 120.439  33
   0   0  25 831.244 290.003  14
   0   0 -25 88.7782 125.662  18
   0   0 -25 305.153 161.451  28
   0   0 -25 368.465 194.872  12
   0   0 -25 760.557 307.061  11
   0   0  26 17915.8 1719.38   6
   0   0  26 16309.1 1430.66   1
   0   0 -26 16588.5 1137.64  33
   0   0  26 15967.7 1012.51  34
   0   0 -26 15573.2 1110.14  35
   0   0  26 19383.5 1275.56  14
   0   0 -26 15321.5 1044.58  28
   0   0 -26 19168.6 1234.44  12
   0   0  27 644.028 336.937   6
   0   0  27 78.8984 84.3866  34
   0   0 -27 674.432 241.519  35
   0   0 -27 315.234 158.753  33
   0   0  27 639.046 248.185  14
   0   0 -27 91.3611 129.145  28
   0   0 -27 390.723 206.526  12
   0   0  28 216211. 8686.00   6
   0   0 -28 221211. 8766.14   3
   0   0 -28 215979. 7391.97  33
   0   0  28 214901. 7137.26  34
   0   0 -28 202783. 7331.27  35
   0   0  28 215003. 7499.76  14
   0   0 -28 209464. 7242.60  28
   0   0  28 212523. 8555.24   8
   0   0 -28 205176. 7416.53  12
   0   0 -29 816.059 355.813   3
   0   0  29 937.918 378.601   6
   0   0 -29 207.422 156.767  33
   0   0 -29 106.485 160.952  35
   0   0  29 78.3250 110.856  34
   0   0  29 291.856 187.115  14
   0   0 -29 137.912 170.185  28
   0   0 -29 567.299 242.405  12
   0   0  29 506.611 270.570   8
   0   0 -30 28506.6 2225.02   3
   0   0  30 27134.1 2227.60   6
   0   0 -30 23389.3 1439.87  35
   0   0  30 23324.9 1272.54  34
   0   0 -30 25314.0 1449.39  33
   0   0  30 24910.3 1518.40  14
   0   0 -30 24802.1 1381.79  28
   0   0 -30 24735.9 1494.72  12
   0   0  30 25538.2 2059.32   8
   0   0 -31 87.6589 132.494  28
   0   0 -31 94.6947 151.778  33
   0   0 -31 363.844 215.033  35
   0   0  31 498.141 228.971  14
   0   0 -32 127259. 4855.16  35
   0   0 -32 138875. 4802.34  33
   0   0  32 127844. 4907.48  14
   0   0 -33 192.551 159.432  33
   0   0 -33 191.369 191.288  35
   0   0  33 392.449 209.659  14
   0   0 -34 93288.7 3565.24  35
   0   0  34 90935.3 3562.54  14
   0   0 -34 91710.4 3469.14  17
   0   0 -35 81.9949 157.975  35
   0   0  35 198.003 140.396  14
   0   0 -35 384.642 167.109  17
   0   0 -36 22784.3 1107.57  24
   0   0 -36 19721.6 1063.03  17
   0   0  36 19200.2 1091.24  14
   0   0 -37 75.2495 100.264  24
   0   0 -37 51.6398 99.4556  17
   0   0  37 226.108 128.080  14
   0   0 -38 90429.9 3081.08  24
   0   0 -38 89593.6 3098.51  17
   0   0  39 44.1850 108.178  22
   0   0 -39 176.495 75.0551  24
   0   0 -39 125.715 68.4654  17
   0   0  40 370.754 112.536  22
   0   1  -2 158.703 48.2066   9
   0  -1   2 130.890 37.0093   2
   0  -1   2 62.0673 38.4844   7
   0   1   2 230.006 46.4358   6
   0  -1  -3 89.2536 47.8288  10
   0   1  -3 82.3929 44.1805   9
   0   1   3 172.403 55.3693   6
   0  -1   3 135.092 40.3667   2
   0  -1   3 78.8182 50.7414   7
   0  -1  -3 94.5373 32.5060   2
   0  -1  -4 26.5143 42.5638  10
   0   1  -4 340.445 77.9002   9
   0  -1   4 175.377 74.2627   7
   0   1  -4 290.263 84.4046   4
   0   1   4 40.6577 52.2558   6
   0  -1   4 52.4307 28.9950   2
   0   1   4 75.4845 31.2186   7
   0  -1  -4 176.359 43.0895   2
   0   1  -5 293.619 87.3159   9
   0  -1  -5 161.801 69.3918  11
   0   1  -5 310.804 71.7419  10
   0  -1  -5 106.178 70.8769  10
   0   1  -5 555.789 125.551   4
   0  -1   5 137.628 40.0119   2
   0   1   5 442.971 75.3088   7
   0  -1   5 56.3054 66.7629   7
   0  -1  -5 242.115 47.7526   2
   0   1   5 187.240 75.2024   6
   0  -1  -6 17.0308 63.1198  10
   0   1  -6 197.426 84.4171   9
   0   1  -6 168.193 97.9353  11
   0   1  -6 197.207 63.2414  10
   0  -1   6 110.205 36.8526   2
   0  -1  -6 292.210 49.4828   2
   0   1   6-20.5608 69.5392   6
   0  -1   6 43.1970 86.3838   7
   0   1   6 69.8537 46.6815   7
   0   1  -6 70.8204 75.7250   4
   0   1  -7 195.323 122.321  11
   0   1  -7 84.3496 58.2178  10
   0  -1  -7 132.956 90.7528  10
   0  -1  -7 67.5522 79.8030  11
   0  -1  -7 162.903 38.1308   2
   0  -1   7 73.3219 82.5842   7
   0   1   7 14.1017 50.0327   7
   0  -1  -7-23.8804 76.5586   4
   0   1  -7 165.301 106.112   4
   0  -1   7 105.785 36.2094   2
   0  -1  -8 20.9540 77.5461  10
   0   1  -8 28.0020 73.2811  11
   0  -1  -8-25.9933 73.4745  11
   0   1  -8 126.312 63.1289  10
   0  -1   8 191.158 105.166   7
   0   1   8 66.3087 63.8680   7
   0   1   8 139.808 107.680   6
   0  -1  -8 111.485 94.1437   4
   0   1  -9 63.3650 95.7907  11
   0  -1  -9 237.350 100.281  11
   0  -1  -9 182.039 91.0221  10
   0   1  -9 369.241 97.6593  10
   0  -1  -9 192.274 102.752   4
   0   1   9 190.721 81.5819   7
   0   1  -9 107.663 108.479   4
   0   1   9 31.8163 76.0968   6
   0  -1   9 30.2056 85.4507   7
   0  -1 -10 234.668 133.954  11
   0  -1 -10 122.226 97.6860  10
   0   1 -10 35.6519 85.1473  11
   0   1 -10 116.383 74.7042  10
   0  -1 -10 254.622 134.563   4
   0   1 -10 40.4671 86.4433   4
   0   1  10 21.5619 60.9456   7
   0  -1  10-33.1629 79.2058   7
   0   1  10 35.8233 101.224   6
   0  -1 -11 155.159 91.7874  10
   0   1 -11 170.355 75.6624  10
   0  -1 -11 187.587 133.010  11
   0   1 -11 79.6225 104.309  11
   0   1 -11 180.297 127.489   4
   0  -1 -11 368.672 163.779   4
   0  -1  11 144.651 128.217   7
   0   1  11 119.888 135.081   6
   0   1 -12 46.5701 55.6144  10
   0  -1 -12 41.7338 99.6569  11
   0  -1 -12 134.837 81.4591  10
   0   1 -12 44.1945 115.603  11
   0   1  12 133.064 75.1978   7
   0  -1 -12-45.7686 138.238   4
   0   1  12 221.496 141.916   6
   0   1 -12 49.9312 119.228   4
   0  -1  12 39.2059 110.771   7
   0  -1 -13 92.4359 120.940  11
   0   1 -13 126.301 80.9982  10
   0  -1 -13 193.123 97.7728  10
   0   1 -13 146.374 147.404  11
   0   1 -13 275.303 166.334   4
   0   1  13 145.704 88.0848   7
   0  -1  13 169.422 127.973   7
   0  -1 -13 50.7966 108.541   4
   0   1  13-48.7611 104.197   6
   0   1 -14 160.821 151.504  11
   0   1 -14 135.247 95.8843  10
   0  -1 -14 166.097 98.1253  10
   0  -1 -14 152.770 133.258  11
   0   1  14 63.2544 101.399   7
   0  -1  14 45.5414 119.188   7
   0   1  14 315.674 133.305   1
   0   1  14 53.4218 139.790   6
   0  -1 -14 280.501 169.485   4
   0  -1 -15 163.289 71.3515  10
   0  -1 -15 390.770 206.552  11
   0   1 -15 701.422 149.877  10
   0   1 -15 292.744 187.621  11
   0   1  15 34.1048 109.362   7
   0  -1  15 48.7890 147.435   7
   0   1  15 345.693 166.439   1
   0   1  15 58.3217 139.341   6
   0  -1  16 211.780 150.805  14
   0   1 -16 191.291 152.292  11
   0  -1 -16 60.7512 158.942  11
   0  -1 -16 156.638 68.3813  10
   0   1 -16 141.005 67.4345  10
   0  -1 -16 119.198 95.5306  12
   0   1 -16 29.9165 78.3347  12
   0   1  16 63.3644 191.409   6
   0  -1  16 104.107 136.199   7
   0   1  16 109.721 117.218   7
   0   1  16 282.295 158.914   1
   0  -1  17 189.631 171.853  14
   0   1 -17 618.337 137.718  10
   0  -1 -17 96.8195 97.5332  12
   0  -1 -17 263.828 186.371  11
   0   1 -17 206.873 194.847  11
   0   1 -17 129.363 103.659  12
   0  -1  17 332.387 177.497   7
   0   1  17 68.6938 127.096   6
   0   1  17 38.8954 101.793   7
   0   1  17-50.9798 94.3503   1
   0  -1  18 121.902 130.178  14
   0  -1 -18 285.561 201.695  11
   0   1 -18 174.539 129.134  12
   0  -1 -18 139.004 123.082  12
   0   1 -18 148.857 158.959  11
   0   1  18-54.9927 131.316   1
   0   1  18 74.2281 158.531   6
   0  -1  18 117.231 125.191   7
   0  -1  19 43.3987 173.441  14
   0   1 -19 263.339 150.360  12
   0  -1 -19 231.060 183.945  11
   0  -1 -19 112.104 112.932  12
   0   1 -19 160.074 170.976  11
   0   1  19 79.9864 120.856   6
   0   1  19 118.091 154.491   1
   0  -1  19 501.212 229.406   1
   0   1  20 121.978 122.846  14
   0  -1  20-46.1894 139.543  14
   0   1 -20 85.6752 129.423  11
   0  -1 -20 578.158 249.475  11
   0  -1 -20 160.054 128.225  12
   0   1 -20 161.336 129.251  12
   0   1  20 257.797 183.549   6
   0  -1  20 76.4345 115.474   1
   0   1  20 63.0979 150.696   1
   0  -1  21 195.729 209.018  14
   0   1  21 86.4164 138.439  14
   0  -1 -21 176.222 188.190  11
   0   1 -21 182.935 195.357  11
   0   1 -21 172.213 145.401  12
   0  -1 -21 170.878 120.717  12
   0   1  21 67.0856 101.340   1
   0   1  21-91.9709 170.120   6
   0  -1  21 162.421 173.454   1
   0  -1  22-51.6505 156.019  14
   0   1  22 45.6788 137.986  14
   0  -1  22 171.919 183.596   1
   0   1  22 196.188 234.234   6
   0   1  22 425.904 214.404   1
   0   1 -22-97.0608 146.597  11
   0   1 -22 274.404 146.530  12
   0  -1 -22 655.567 316.248  11
   0  -1 -22 227.055 137.177  12
   0  -1  23 452.523 273.463   1
   0   1  23 298.328 159.483   1
   0   1  23 520.103 351.340   6
   0   1 -23 708.297 195.449  33
   0   1 -23 525.549 198.573  35
   0   1  23-48.0261 135.921  14
   0  -1 -23 85.0014 143.739  18
   0  -1  23 325.551 209.053  14
   0   1 -23 459.649 173.000  28
   0   1 -23 241.540 146.124  12
   0   1 -23 102.284 154.671  11
   0  -1 -23 335.873 198.598  12
   0  -1  24 94.6735 143.043   1
   0   1  24 466.799 203.545   1
   0   1  24 109.932 203.372   6
   0   1 -24 45.8045 119.896  35
   0   1 -24 396.610 149.803  33
   0  -1 -24 282.799 123.368  33
   0  -1  24-37.5027 132.898  34
   0  -1  24 113.213 200.527  14
   0  -1 -24 132.733 141.810  18
   0   1  24 251.143 177.946  14
   0  -1 -24 285.182 115.191  28
   0   1 -24 43.5201 104.016  28
   0   1 -24 203.097 143.520  12
   0   1 -24 107.052 161.727  11
   0  -1 -24 352.966 186.575  12
   0   1  25 230.738 246.416   6
   0  -1  25-98.3747 181.987   1
   0   1 -25 361.463 198.846  33
   0  -1  25 155.476 117.460  34
   0   1 -25 190.982 144.256  35
   0  -1 -25 243.059 146.872  33
   0  -1 -25 45.8350 138.489  18
   0   1  25 260.998 176.307  14
   0  -1  25 234.698 217.073  14
   0  -1 -25 294.688 142.209  28
   0   1 -25 45.0340 127.290  28
   0  -1 -25 157.786 158.899  12
   0   1 -25 222.501 168.047  11
   0   1 -25 423.628 195.915  12
   0  -1 -26-122.254 2.03740   3
   0  -1  26 304.203 187.552   1
   0   1  26-120.417 181.854   6
   0   1 -26-53.1637 160.579  33
   0  -1 -26 446.390 158.899  33
   0  -1  26 79.9103 104.526  34
   0   1 -26-49.4516 118.093  35
   0  -1  26 301.650 232.282  14
   0   1  26 322.191 181.336  14
   0  -1 -26 47.1382 112.570  18
   0  -1 -26 172.820 92.2918  28
   0   1 -26 46.2860 139.809  28
   0   1 -26-114.268 2.03740  11
   0   1 -26 54.8116 175.597  12
   0  -1 -26 108.821 129.931  12
   0  -1 -27 125.672 134.278   3
   0  -1  27 103.436 110.553   1
   0   1  27 249.159 297.496   6
   0  -1  27 284.595 150.464  34
   0   1 -27 54.2490 129.618  33
   0   1 -27 50.6943 143.299  35
   0  -1 -27 600.092 185.040  33
   0  -1  27 122.896 173.666  14
   0   1  27 218.840 175.325  14
   0   1 -27 330.354 181.759  28
   0  -1 -27 219.930 140.986  28
   0   1  27 615.583 294.003   8
   0  -1  27 604.851 288.879   8
   0   1 -27-116.031 4.76517  11
   0   1 -27 56.1414 146.920  12
   0  -1 -27 167.299 133.238  12
   0  -1 -28 511.476 273.103   3
   0  -1  28 312.946 192.965   1
   0   1  28-127.784 236.364   6
   0   1 -28 163.917 175.069  33
   0   1 -28 516.060 227.234  35
   0  -1  28 122.425 115.347  34
   0  -1 -28 545.161 175.556  33
   0  -1  28 309.470 247.317  14
   0   1  28 110.210 195.189  14
   0   1 -28 47.6297 134.610  28
   0  -1 -28 44.2757 125.139  28
   0   1 -28-56.8384 148.710  12
   0   1  28-125.837 3.63523   8
   0  -1  28 493.739 263.635   8
   0  -1 -28 169.432 170.613  12
   0   1  29 129.356 138.201   6
   0  -1 -29 514.540 274.753   3
   0  -1 -29-48.2591 145.824  33
   0   1 -29 108.335 153.099  33
   0  -1  29 242.722 155.814  34
   0   1 -29 51.9480 175.472  35
   0   1  29 109.584 165.545  14
   0  -1  29 430.759 227.671  14
   0  -1 -29 528.677 205.110  28
   0   1 -29 47.5530 124.461  28
   0  -1 -29 113.149 170.928  12
   0   1  29 763.952 333.061   8
   0  -1  29 498.058 265.954   8
   0   1 -29 397.539 218.696  12
   0   1  30 129.655 138.454   6
   0   1 -30 141.988 151.622   3
   0   1 -30 51.6565 135.119  35
   0  -1  30 118.340 126.372  34
   0   1 -30-52.7574 169.011  33
   0  -1 -30 275.519 120.116  33
   0   1  30 160.986 162.077  14
   0  -1  30 60.3446 182.259  14
   0  -1 -30 43.1743 112.935  28
   0   1 -30 46.8452 141.490  28
   0   1  30 381.647 235.289   8
   0   1 -30-167.834 168.971  12
   0  -1 -31 85.1400 111.380  33
   0   1 -31 251.789 170.066  33
   0  -1  31 226.948 161.582  34
   0   1 -31-50.6712 143.181  35
   0   1  31 155.084 206.559  14
   0  -1  31 173.760 195.599  14
   0   1 -31 45.4674 118.956  28
   0   1 -31 54.1170 129.245  12
   0   1 -32 97.6969 147.544  35
   0   1 -32 93.9214 150.446  33
   0  -1  32 35.3475 125.197  34
   0  -1  32 54.8202 175.622  14
   0   1  32 48.9943 147.985  14
   0   1 -33 170.003 157.277  33
   0   1 -33 185.848 171.924  35
   0   1  33 136.538 188.279  14
   0  -1  33 152.784 188.438  14
   0   1 -33 118.863 152.612  17
   0   1 -34 43.3598 160.394  35
   0   1 -34-37.0447 125.097  33
   0   1 -34 108.732 134.074  17
   0  -1  34-92.7761 164.290  14
   0  -1 -34 122.604 138.006  17
   0   1  34 206.646 170.927  14
   0   1 -35 39.7022 140.621  35
   0  -1  35 82.5174 132.185  14
   0   1 -35 32.3304 114.517  17
   0   1  35 36.4974 123.258  14
   0  -1 -35 147.654 124.662  17
   0   1 -36 55.7017 107.252  24
   0  -1 -36 160.907 141.704  24
   0  -1 -36 65.0746 125.292  17
   0  -1  36 35.7213 114.454  14
   0   1 -36 83.6828 103.207  17
   0   1  36 93.5609 120.094  14
   0  -1 -37 294.649 143.065  24
   0   1 -37 90.0092 89.9877  24
   0  -1 -37 110.990 102.711  17
   0  -1  37 238.994 139.102  14
   0   1  37 279.196 127.181  14
   0   1 -37 22.9391 77.5544  17
   0   1 -38 132.125 86.4171  24
   0  -1  38-55.5917 118.738  22
   0  -1 -38 21.0149 95.2234  24
   0  -1 -38 22.4941 89.8927  17
   0   1 -38 137.266 93.4426  17
   0  -1  39 21.3074 104.308  22
   0  -1 -39 205.137 87.1673  24
   0  -1 -39 65.7638 76.5842  17
   0  -1  40-14.2840 73.1490  22
   0   1  40 29.2695 76.5569  22
   0   2   0 955913. 29351.0   8
   0  -2   0 958172. 29413.4   7
   0  -2   0 999999. 29503.0   2
   0   2  -1 608.573 112.687   9
   0   2  -1 989.760 89.8957   8
   0  -2   1 808.782 123.822   2
   0   2  -2 224039. 7280.00   9
   0  -2   2 255356. 7287.80   2
   0   2   2 238901. 7126.75   6
   0  -2   2 231816. 7132.56   6
   0  -2  -2 206275. 7205.70   3
   0   2  -3 404.661 98.8682   9
   0  -2  -3 370.067 80.2807   3
   0  -2  -3 238.107 70.9152   2
   0  -2   3 476.991 114.699   7
   0  -2   3 252.868 75.7201   2
   0  -2   3 335.052 73.7273   6
   0   2   3 457.062 79.3679   6
   0   2  -4 234396. 7295.01   9
   0   2   4 240599. 7078.38   1
   0  -2  -4 235264. 7232.67   3
   0   2   4 231602. 7253.09   6
   0   2   4 215526. 7071.62   7
   0  -2  -4 215846. 7220.99   2
   0  -2   4 255661. 7265.44   2
   0  -2   4 230560. 7251.20   6
   0  -2   4 228197. 7387.47   7
   0   2  -5 12144.7 622.108   9
   0  -2   5 12429.0 694.218   7
   0  -2  -5 11049.5 544.893   2
   0   2   5 11277.5 586.942   6
   0  -2   5 11951.3 557.164   2
   0   2   5 11471.9 472.657   1
   0  -2  -5 11709.6 583.450   3
   0   2   5 10578.0 435.672   7
   0  -2   5 11226.4 607.092   6
   0  -2  -6 140030. 5215.15  10
   0   2  -6 160441. 5263.55   9
   0  -2   6 164890. 5129.74   2
   0  -2   6 159720. 5381.34   7
   0   2   6 160383. 5062.16   1
   0  -2  -6 165618. 5123.26   2
   0   2  -6 166475. 5379.09   4
   0   2   6 162387. 5007.25   7
   0   2   6 162557. 5249.55   6
   0  -2   6 162199. 5281.48   6
   0   2  -7 314287. 10447.1  11
   0  -2  -7 323248. 10410.9  11
   0  -2  -7 288584. 10309.1  10
   0   2  -7 357954. 10429.3   9
   0   2  -7 324350. 10497.2   4
   0   2   7 333996. 10182.6   1
   0   2   7 352693. 10410.0   6
   0  -2   7 309708. 10477.5   7
   0   2   7 332898. 10106.9   7
   0  -2  -7 317351. 10160.6   2
   0  -2   7 345983. 10191.5   2
   0  -2   7 326699. 10422.4   6
   0   2  -8 620492. 19115.4  10
   0  -2  -8 594879. 19275.4  11
   0   2  -8 625639. 19352.9  11
   0   2  -8 645976. 19292.2   9
   0  -2  -8 612812. 18964.0   2
   0  -2   8 601788. 19296.4   6
   0  -2   8 662726. 19432.6   7
   0   2   8 628735. 19048.8   1
   0   2  -8 608007. 19386.1   4
   0   2   8 628919. 18960.8   7
   0   2   8 622173. 19260.7   6
   0  -2   8 649850. 18984.4   2
   0  -2  -9 3290.18 376.816  11
   0  -2  -9 3573.53 358.188  10
   0   2  -9 3882.99 426.887  11
   0   2  -9 3299.17 312.658  10
   0   2  -9 4631.43 436.253   9
   0  -2   9 3648.72 411.770   6
   0  -2  -9 3440.79 242.474   2
   0   2  -9 3072.17 404.017   4
   0  -2   9 3521.30 247.049   2
   0   2   9 3741.54 395.850   6
   0   2   9 3348.45 261.444   7
   0  -2   9 4030.17 438.018   7
   0   2   9 3631.80 310.933   1
   0  -2 -10 188616. 7026.22  10
   0   2 -10 214525. 7297.93  11
   0   2 -10 212802. 7005.65  10
   0  -2 -10 216358. 7240.85  11
   0   2 -10 213460. 7373.32   4
   0  -2 -10 213444. 6758.85   2
   0   2  10 221931. 6890.92   7
   0  -2  10 218750. 6768.76   2
   0  -2  10 229799. 7356.46   7
   0  -2  10 230992. 7337.83   6
   0   2  10 217130. 6994.63   1
   0   2 -11 248211. 7936.26  10
   0   2 -11 274259. 8379.64  11
   0  -2 -11 252336. 8238.82  11
   0  -2 -11 231197. 7980.90  10
   0  -2 -11 226524. 7599.78   2
   0   2 -11 281356. 8480.02   4
   0   2  11 257921. 8244.58   6
   0  -2  11 250645. 7614.04   2
   0   2  11 251717. 7953.12   1
   0  -2  11 263935. 8338.94   6
   0   2  11 265154. 7846.06   7
   0  -2  11 258293. 8323.38   7
   0   2 -12 21353.9 1285.10  11
   0  -2 -12 22007.8 1261.15  11
   0  -2 -12 18956.0 1046.76  10
   0   2 -12 20423.9 1025.20  10
   0   2 -12 20748.6 1323.80   4
   0  -2  12 22306.9 1302.96   6
   0   2  12 23196.4 1267.14   6
   0   2  12 22293.5 981.656   7
   0   2  12 23239.2 1095.68   1
   0  -2  12 21390.6 1274.51   7
   0  -2 -13 6941.78 558.449  10
   0   2 -13 9275.77 806.456  11
   0   2 -13 7125.81 544.516  10
   0  -2 -13 9486.75 786.899  11
   0   2  13 8356.25 736.374   6
   0   2 -13 8661.74 821.249   4
   0  -2  13 7031.00 707.226   7
   0   2  13 8624.74 619.997   1
   0   2  13 9014.53 549.020   7
   0  -2  13 9465.93 820.678   6
   0  -2 -14 775103. 25037.0  11
   0   2 -14 840179. 25203.1  11
   0   2  14 829721. 24744.3   1
   0  -2  14 835822. 25215.5   6
   0   2  14 841254. 24530.0   7
   0   2  14 802770. 25065.3   6
   0  -2  14 795167. 25086.0   7
   0   2 -14 789262. 25252.6   4
   0  -2  15 5521.81 526.152  14
   0   2 -15 5430.23 671.327  11
   0   2 -15 5862.09 490.930  10
   0  -2 -15 4719.66 610.805  11
   0  -2 -15 6896.84 519.226  12
   0  -2  15 6380.01 698.189   7
   0   2 -15 6078.73 742.160   4
   0   2  15 6717.06 586.427   1
   0   2  15 6074.17 473.273   7
   0   2  15 6725.85 707.022   6
   0  -2  15 5693.78 683.128   6
   0  -2  16 29334.8 1463.14  14
   0   2 -16 29124.0 1786.16  11
   0   2 -16 27438.4 1342.47  10
   0   2 -16 30394.3 1391.88  12
   0  -2 -16 29105.6 1740.66  11
   0  -2 -16 29204.5 1370.78  12
   0   2  16 30435.1 1748.44   6
   0  -2  16 31274.5 1847.48   6
   0  -2  16 30546.8 1735.20   7
   0   2 -16 30246.9 1888.17   4
   0   2  16 31674.6 1545.52   1
   0  -2  17-40.4790 137.024  14
   0   2 -17 292.986 207.157  11
   0   2 -17 656.875 149.852  10
   0  -2 -17 270.981 204.832  11
   0   2 -17 698.413 184.782  12
   0  -2 -17 754.811 192.181  12
   0  -2  17 373.531 211.276   6
   0  -2  17 574.279 226.185   7
   0   2  17 134.259 175.847   6
   0   2 -17 247.900 176.736   4
   0   2  17 182.305 129.119   1
   0  -2  18 281739. 9659.29  14
   0  -2 -18 288414. 10209.9  11
   0  -2 -18 291012. 9544.98  12
   0   2 -18 290841. 9548.88  12
   0   2 -18 301410. 10367.5  11
   0  -2  18 280477. 10288.5   6
   0   2  18 292794. 10191.2   6
   0   2  18 307270. 9826.10   1
   0   2 -18 301870. 10532.6   4
   0  -2  18 307030. 10190.4   7
   0  -2  19 92146.8 3662.52  14
   0   2 -19 92697.8 4221.97  11
   0  -2 -19 95396.9 3560.07  12
   0   2 -19 95012.9 3552.14  12
   0  -2  19 95091.3 4256.19   6
   0   2  19 98935.4 4172.41   6
   0   2 -19 93157.6 4372.88   4
   0   2  19 96609.2 3781.85   1
   0  -2  20 14801.2 1065.23  14
   0   2  20 17615.4 1024.80  14
   0   2 -20 15694.5 1007.67  12
   0  -2 -20 16403.1 1024.59  12
   0   2 -20 16262.6 1445.01  11
   0   2 -20 14317.3 1432.59   4
   0   2  20 18186.7 1441.52   6
   0   2  20 17061.4 1175.69   1
   0  -2  20 14887.6 1323.79   1
   0  -2  20 14522.1 1384.70   6
   0  -2  21 26444.9 1540.72  14
   0   2  21 27309.3 1423.05  14
   0   2 -21 26855.3 1956.33  11
   0  -2 -21 28139.6 1471.54  12
   0   2 -21 27622.0 1464.48  12
   0  -2  21 27598.7 1914.16   1
   0   2  21 26877.2 1892.54   6
   0  -2  21 25788.7 1956.10   6
   0   2 -21 26123.7 2053.59   4
   0   2  21 28476.4 1648.41   1
   0  -2  22 41440.8 2100.35  14
   0   2  22 46012.1 2014.23  14
   0   2  22 45774.3 2639.94   6
   0   2  22 43170.7 2187.80   1
   0  -2  22 41239.9 2520.29   1
   0  -2  22 47080.7 2768.16   6
   0   2 -22 39168.4 2553.31  11
   0  -2 -22 39963.1 1979.13  12
   0   2 -22 42615.5 2015.44  12
   0  -2  23 6587.79 984.490   6
   0   2  23 6164.43 885.814   6
   0  -2  23 5259.69 830.854   1
   0  -2 -23 6312.40 898.811   3
   0   2 -23 5125.05 568.664  33
   0  -2 -23 5413.67 590.042  35
   0   2 -23 5198.04 556.555  35
   0  -2  23 5043.53 511.306  34
   0   2  23 5736.28 594.515  14
   0  -2 -23 5045.68 554.069  18
   0  -2  23 5288.76 647.816  14
   0   2 -23 5736.29 577.246  28
   0  -2 -23 6191.13 631.324  12
   0   2 -23 6336.02 651.064  12
   0   2 -23 4909.29 846.224  11
   0  -2  24 159535. 6434.43   1
   0  -2  24 158279. 6655.02   6
   0  -2 -24 160866. 6507.30   3
   0   2  24 156276. 6449.36   6
   0  -2  24 146836. 5339.02  34
   0   2 -24 152869. 5468.94  35
   0   2 -24 145478. 5523.97  33
   0  -2 -24 151698. 5525.29  35
   0  -2 -24 146714. 5455.53  18
   0   2  24 159894. 5538.86  14
   0  -2  24 160068. 5753.78  14
   0   2 -24 152544. 5463.41  28
   0  -2 -24 155043. 5370.56  28
   0  -2 -24 158145. 5597.96  12
   0   2 -24 160106. 5616.93  12
   0   2 -24 150277. 6485.32  11
   0  -2  25 2145.13 606.579   6
   0   2  25 1790.49 525.485   6
   0  -2 -25 2131.08 526.669   3
   0  -2  25 2476.35 555.738   1
   0   2 -25 2255.72 398.232  33
   0  -2  25 3088.12 407.711  34
   0  -2 -25 2183.56 397.152  35
   0   2 -25 2337.55 392.894  35
   0  -2  25 2102.82 453.283  14
   0   2  25 2396.53 407.135  14
   0  -2 -25 1710.50 339.890  18
   0  -2 -25 2789.22 385.101  28
   0   2 -25 2880.58 429.550  28
   0  -2 -25 2166.89 416.697  12
   0   2 -25 2188.96 540.727  11
   0   2 -25 2037.72 390.361  12
   0   2  26 2560.02 624.904   6
   0  -2  26 1839.00 565.072   6
   0  -2 -26 2907.57 624.575   3
   0  -2  26 1440.77 431.960   1
   0   2 -26 1788.50 345.079  35
   0   2 -26 1733.21 358.168  33
   0  -2 -26 1786.74 365.546  35
   0  -2  26 3215.73 420.719  34
   0  -2 -26 2437.38 405.442  18
   0  -2  26 2397.95 466.822  14
   0   2  26 2109.12 381.331  14
   0   2 -26 1765.97 344.688  28
   0  -2 -26 2522.27 370.247  28
   0  -2 -26 4148.41 532.065  12
   0   2  26 1918.35 532.133   8
   0   2 -26 2766.23 451.054  12
   0   2 -26 2242.70 553.499  11
   0  -2  27 2373.76 555.308   1
   0   2  27 1201.16 447.027   6
   0  -2 -27 1432.11 444.185   3
   0  -2  27 1763.47 599.258   6
   0  -2 -27 1564.91 349.216  35
   0   2 -27 1487.16 325.724  35
   0  -2  27 1636.19 307.800  34
   0   2 -27 1712.66 371.687  33
   0  -2 -27 1487.61 325.819  18
   0  -2  27 1845.02 410.575  14
   0   2  27 1531.60 339.641  14
   0   2 -27 1311.51 319.320  28
   0  -2 -27 1466.88 304.219  28
   0  -2  27 2843.92 621.828   8
   0  -2 -27 1674.99 356.129  12
   0   2  27 2346.54 576.940   8
   0   2 -27 1752.41 370.457  12
   0   2 -27 1793.31 496.871  11
   0  -2  28 175793. 7517.04   6
   0  -2  28 177989. 7084.94   1
   0   2  28 173981. 7260.90   6
   0  -2 -28 190323. 7298.01   3
   0   2 -28 166754. 6085.88  35
   0   2 -28 170864. 6201.27  33
   0  -2 -28 173086. 6195.98  35
   0  -2  28 176494. 5986.98  34
   0  -2 -28 168078. 6092.19  18
   0  -2  28 172402. 6347.08  14
   0   2  28 175638. 6160.09  14
   0   2 -28 166478. 6080.51  28
   0  -2 -28 169683. 5963.94  28
   0   2 -28 168809. 7131.94  11
   0   2  28 170660. 7293.06   8
   0  -2  28 172614. 7223.93   8
   0   2 -28 170626. 6227.81  12
   0  -2 -29 723.118 315.455   3
   0   2  29 995.495 376.016   6
   0  -2  29 680.370 296.834   1
   0  -2  29 701.166 335.046   6
   0   2 -29 55.4698 157.163  33
   0  -2  29 250.943 148.599  34
   0  -2 -29 385.325 227.962  35
   0   2 -29 353.021 201.845  35
   0  -2  29 376.851 242.109  14
   0   2  29 356.016 243.166  14
   0   2 -29 439.449 195.448  28
   0  -2 -29 497.292 166.001  28
   0  -2  29 725.506 316.495   8
   0   2  29 254.558 192.574   8
   0   2 -29 624.807 242.902  12
   0   2  30 16891.7 1618.08   6
   0  -2  30 16804.0 1705.60   6
   0  -2 -30 15802.5 1129.60  35
   0   2 -30 15539.2 1123.71  33
   0   2 -30 14902.0 1068.30  35
   0  -2  30 16480.2 1014.19  34
   0   2  30 15471.6 1083.58  14
   0  -2  30 16212.9 1204.53  14
   0  -2 -30 15397.9 988.895  28
   0   2 -30 14849.2 1053.91  28
   0   2 -30 16134.0 1147.40  12
   0   2 -31 375.367 221.940  12
   0   2 -31 312.957 176.345  33
   0  -2  31 195.195 138.534  34
   0   2 -31 244.514 188.481  35
   0  -2 -31 481.479 249.157  35
   0   2  31 572.204 216.200  14
   0  -2  31 117.548 177.726  14
   0   2 -32 105070. 4119.60  12
   0   2 -32 117634. 4171.99  33
   0  -2 -32 104009. 4128.32  35
   0   2 -32 104043. 4049.97  35
   0  -2  32 106907. 3892.37  34
   0   2  32 110224. 4050.74  14
   0  -2  32 101905. 4175.51  14
   0  -2 -33 195.155 173.484  35
   0   2 -33 672.899 240.013  33
   0  -2  33 595.868 203.656  34
   0   2 -33 623.912 247.758  35
   0   2  33 495.273 207.297  14
   0  -2  33 620.416 247.382  14
   0   2 -33 618.560 198.722  17
   0   2 -34 84520.6 3324.37  35
   0  -2 -34 83423.7 3392.25  35
   0   2 -34 92846.0 3356.63  33
   0   2 -34 84386.2 3191.02  17
   0  -2 -34 88576.8 3380.23  17
   0   2  34 86739.8 3274.20  14
   0  -2  34 85462.1 3420.49  14
   0   2 -35 169.436 130.678  33
   0  -2 -35 344.277 173.457  24
   0  -2 -35 266.975 168.079  17
   0  -2  35 41.9767 167.877  14
   0   2 -35 461.313 154.114  17
   0   2  35 355.577 169.261  14
   0   2 -36 26620.2 1176.72  24
   0   2  36 22971.7 1162.86  14
   0   2 -36 24487.0 1143.00  17
   0  -2 -36 26202.0 1295.13  17
   0  -2  36 24496.7 1299.63  14
   0  -2 -37 498.070 159.393  24
   0  -2  37 450.940 185.457  22
   0   2 -37 227.740 101.762  24
   0   2 -37 243.818 102.551  17
   0  -2  37 581.729 170.141  14
   0  -2 -37 201.735 134.468  17
   0  -2 -38 95644.9 2983.16  24
   0  -2  38 92828.7 3056.52  22
   0  -2 -38 92965.9 3008.65  17
   0  -2  39 160.145 104.967  22
   0  -2 -39 265.066 97.3508  24
   0  -2 -39 299.308 117.630  17
   0   2  40 232.369 92.7294  22
   0  -2  40 354.648 96.5579  22
   0   3   0 90.3208 50.3091   8
   0  -3   0 15.1649 39.7233   7
   0   3   1 162.878 53.2872   8
   0   3  -1 86.9700 69.7672   9
   0   3  -1 167.792 56.4521   8
   0  -3   1 144.308 74.7090   7
   0  -3   1 65.4204 69.9729   2
   0   3  -2 132.853 97.5158   9
   0   3   2 72.8442 32.5013   6
   0  -3   2 40.4393 27.9797   6
   0  -3   2 65.2470 86.9296   2
   0   3  -2 251.814 55.5932   8
   0   3  -3 22.6201 76.4484   9
   0  -3   3 215.793 62.1261   6
   0   3   3 95.1285 47.7518   6
   0  -3  -3 129.804 89.5267   2
   0  -3   3 65.0933 73.3367   2
   0   3  -4 22.6881 80.4948   9
   0  -3  -4 110.564 71.1098   3
   0  -3  -4 107.386 79.5906   2
   0  -3   4 172.630 89.3713   2
   0   3   4 206.164 76.7582   6
   0   3  -5 259.460 100.996   9
   0  -3  -5 171.527 81.7121   3
   0  -3   5 281.186 111.675   6
   0  -3   5 30.0771 101.809   7
   0  -3  -5 148.906 93.9236   2
   0   3   5 243.687 55.8746   7
   0  -3   5 321.554 110.008   2
   0   3  -6 126.218 85.2690   9
   0  -3  -6 84.0136 74.4168   2
   0   3   6 98.5300 75.9011   6
   0  -3   6 159.526 91.0792   6
   0  -3   6 33.2160 106.428   7
   0  -3  -6 20.7294 66.4420   3
   0  -3   6 42.5037 75.2964   2
   0   3  -7 192.779 97.6897   9
   0  -3   7 109.256 110.132   7
   0   3  -7 169.865 130.914   4
   0   3   7 192.798 53.7720   1
   0   3   7 255.487 111.051   6
   0   3   7 233.662 41.0129   7
   0  -3  -7 324.137 121.242   3
   0  -3   7 269.227 115.126   6
   0  -3   7 21.0102 63.6959   2
   0  -3  -7 123.969 73.3820   2
   0   3  -8 121.129 91.4887   9
   0   3  -8 37.5791 80.2881  11
   0  -3  -8 25.9922 68.0246   3
   0  -3  -8 40.3116 52.7704   2
   0   3  -8 76.4695 100.033   4
   0   3   8 322.072 124.944   6
   0   3   8 53.0804 30.9399   7
   0   3   8 182.706 62.4196   1
   0  -3   8 61.8311 76.2731   2
   0  -3   8 198.239 146.676   7
   0   3  -9 328.614 145.689  11
   0   3  -9 201.255 129.382   9
   0   3   9 534.403 104.243   1
   0  -3   9 213.192 107.606   6
   0  -3  -9 253.082 90.9574   2
   0   3   9 183.440 113.367   6
   0  -3   9 258.037 152.512   7
   0   3  -9 469.443 182.453   4
   0  -3   9 260.709 93.6779   2
   0  -3  -9 437.532 135.996   3
   0   3   9 195.399 48.7952   7
   0   3 -10-44.6958 106.771  11
   0   3 -10 113.020 90.5733  10
   0   3 -10 334.249 131.570   9
   0  -3  10 38.4983 58.2310   2
   0  -3  10 92.7611 99.1065   7
   0   3 -10 189.324 123.843   4
   0  -3 -10 294.500 121.085   3
   0   3  10 35.2602 62.5253   1
   0   3  10 166.293 49.4361   7
   0   3  10 103.214 97.2552   6
   0  -3 -10 111.637 59.6955   2
   0  -3  10 120.036 120.891   6
   0   3 -11 123.201 107.506   9
   0   3 -11 536.224 194.816  11
   0   3 -11 149.016 84.3159  10
   0  -3 -11 138.586 61.5109   2
   0  -3  11 233.403 87.9672   2
   0  -3 -11 474.866 156.084   3
   0   3  11 120.437 48.4082   7
   0  -3  11-49.8352 150.579   7
   0   3  11 102.581 72.7942   1
   0  -3  11 44.6886 116.971   6
   0   3  11 307.168 147.893   6
   0   3 -11 365.541 184.992   4
   0   3 -12 266.043 150.356  11
   0   3 -12 187.682 100.254  10
   0   3 -12-57.3539 106.123   4
   0  -3  12 127.432 68.1091   2
   0   3  12 126.385 58.9096   7
   0  -3  12-49.5268 118.297   6
   0  -3 -12 152.883 51.7203   2
   0   3  12 255.111 143.607   6
   0  -3  12 53.4294 127.612   7
   0   3  12 235.035 112.283   1
   0   3 -13 231.113 163.333  11
   0   3 -13 194.598 104.054  10
   0   3 -13 313.755 201.100   4
   0   3  13 46.8220 100.157   6
   0  -3  13 163.742 164.945   6
   0  -3 -13 249.147 58.3363   2
   0  -3  13 315.152 73.9501   2
   0   3  13 106.309 75.3029   1
   0  -3  13 57.0781 122.031   7
   0   3 -14 33.3013 61.6130  10
   0   3 -14 62.7675 134.058  11
   0   3 -14-68.4023 178.920   4
   0   3  14 256.339 164.241   6
   0  -3  14 121.762 130.030   7
   0   3  14 148.643 89.8019   1
   0  -3  14 179.495 156.504   6
   0  -3 -15 520.500 157.580  12
   0   3 -15 136.110 145.486  11
   0   3 -15 474.682 135.623  10
   0   3  15 111.879 146.460   6
   0  -3  15 64.7948 138.530   7
   0   3 -15-74.3197 158.852   4
   0  -3  15 392.363 197.612   6
   0   3  15 164.718 116.852   1
   0   3 -16-73.6233 111.215  11
   0  -3 -16 125.059 100.194  12
   0   3 -16 171.277 81.8396  10
   0   3 -16 161.235 114.238  12
   0   3 -16 242.465 228.352   4
   0  -3 -16 178.741 168.347   3
   0   3  16 60.7548 158.934   6
   0   3  16 36.1895 86.4552   1
   0  -3  16 71.1692 131.657   6
   0  -3  16 68.8318 147.025   7
   0  -3  17 42.9431 152.113  14
   0   3 -17 79.3171 146.727  11
   0   3 -17 242.739 133.540  12
   0  -3 -17 33.7368 101.935  12
   0   3 -17 135.126 72.2050  10
   0   3  17-65.7931 140.540   6
   0   3  17 118.336 94.2299   1
   0  -3 -17 389.059 195.863   3
   0  -3  17 72.8421 155.591   7
   0   3 -17 174.871 186.752   4
   0  -3  17 77.2452 184.462   6
   0  -3  18-45.9210 147.129  14
   0   3 -18 297.608 158.917  12
   0   3 -18 84.8088 181.139  11
   0  -3 -18 145.212 116.325  12
   0   3 -18-94.3834 174.583   4
   0   3  18 142.034 151.689   6
   0  -3 -18 210.913 198.639   3
   0  -3  18 76.8332 142.128   7
   0   3  18 42.6817 78.9856   1
   0  -3  18 167.099 178.451   6
   0  -3  19 293.864 195.786  14
   0   3 -19 181.171 193.561  11
   0  -3 -19 272.629 150.083  12
   0   3 -19 199.129 153.463  12
   0   3  19 229.142 199.882   6
   0   3 -19-101.643 188.096   4
   0  -3  19 270.163 235.631   6
   0   3  19 412.545 154.914   1
   0  -3 -19 75.9383 162.300   3
   0  -3  20 103.872 166.376  14
   0   3 -20 169.960 150.482  12
   0  -3 -20-41.6123 133.305  12
   0   3 -20 481.531 272.081  11
   0   3  20 327.275 247.112   6
   0  -3 -20-81.7255 174.537   3
   0   3 -20 109.163 164.851   4
   0  -3  20 193.412 206.529   6
   0  -3  21 109.755 155.062  14
   0   3  21 152.885 141.407  14
   0   3  21 87.2892 161.465   6
   0  -3  21 206.863 220.907   6
   0  -3 -21 87.5375 161.924   3
   0  -3  21 97.9808 147.988   1
   0   3 -21 116.883 216.193   4
   0   3 -21 102.069 154.160  11
   0   3 -21 90.2247 107.750  12
   0  -3 -21 44.2071 124.923  12
   0  -3  22 110.180 203.792   6
   0   3 -22 124.486 265.864   4
   0  -3  22 516.997 292.129   1
   0  -3 -22 557.699 297.768   3
   0   3  22 185.532 198.127   6
   0   3 -22-46.1992 110.335  33
   0   3 -22 160.579 142.193  35
   0  -3 -22 181.653 118.806  35
   0  -3  22 57.3521 173.232  14
   0  -3 -22 44.5349 125.841  18
   0   3  22 161.338 129.231  14
   0   3 -22 42.6660 101.901  28
   0   3 -22-107.497 281.177  11
   0  -3 -22 46.7218 141.130  12
   0   3 -22 143.280 161.289  12
   0  -3  23 325.686 231.900   1
   0  -3 -23 392.541 256.729   3
   0  -3  23 233.847 249.753   6
   0   3  23 98.2213 181.727   6
   0  -3 -23 95.1771 124.570  35
   0   3 -23-42.1175 110.272  35
   0  -3  23 424.885 148.793  34
   0   3 -23 243.139 155.853  33
   0   3  23 211.547 169.114  14
   0  -3  23 237.873 220.028  14
   0  -3 -23 185.317 148.494  18
   0   3 -23 44.5716 116.685  28
   0   3 -23 112.366 240.022  11
   0   3 -23 502.643 207.932  12
   0  -3 -23 834.971 246.045  12
   0  -3 -24 102.861 109.850   3
   0  -3  24-123.410 228.254   6
   0   3  24 103.484 191.401   6
   0  -3  24 113.376 209.696   1
   0   3 -24 264.369 156.054  35
   0  -3 -24 248.723 159.362  35
   0   3 -24-50.9444 153.873  33
   0  -3  24 80.4524 113.658  34
   0  -3  24 122.742 207.240  14
   0   3  24 176.354 156.150  14
   0  -3 -24 47.9994 102.523  18
   0   3 -24 92.6582 148.422  28
   0   3 -24-116.823 330.048  11
   0   3 -24 315.280 177.443  12
   0  -3 -24 51.3837 122.700  12
   0   3  25 108.127 258.198   6
   0  -3 -25 321.339 198.136   3
   0  -3  25 129.107 194.997   6
   0  -3  25 117.514 217.371   1
   0  -3  25 124.983 133.504  34
   0   3 -25 53.0538 138.811  33
   0  -3 -25 103.408 156.197  35
   0   3 -25 91.6188 129.466  35
   0   3  25 45.5972 137.758  14
   0  -3 -25 197.675 149.297  18
   0  -3  25 188.889 201.728  14
   0   3 -25 47.8759 114.367  28
   0   3  25 115.982 247.718   8
   0   3 -25 108.992 142.582  12
   0   3  26 112.226 169.475   6
   0  -3  26 120.710 223.254   1
   0  -3  26 134.088 202.489   6
   0  -3 -26 220.920 166.808   3
   0   3 -26 219.276 194.144  33
   0  -3 -26-53.2595 197.008  35
   0   3 -26-47.1485 133.203  35
   0  -3  26 42.7677 120.827  34
   0  -3  26-64.1218 167.717  14
   0   3  26 326.890 199.462  14
   0   3 -26-98.1744 128.393  28
   0  -3  26 223.822 168.999   8
   0   3 -26 490.879 262.083  11
   0   3 -26-112.033 119.631  12
   0   3  26-120.098 256.485   8
   0  -3  27 245.722 185.602   1
   0   3  27 462.391 326.621   6
   0  -3 -27 225.230 170.136   3
   0  -3  27 138.099 255.464   6
   0  -3 -27 218.052 193.125  35
   0   3 -27 391.186 197.978  33
   0  -3  27 130.096 146.519  34
   0   3 -27-48.2037 145.673  35
   0  -3 -27 255.925 197.129  18
   0   3  27 141.845 151.547  14
   0  -3  27 64.4677 206.579  14
   0   3 -27 99.7050 130.491  28
   0   3 -27 389.148 187.348  29
   0   3 -27 492.112 262.789  11
   0  -3  27 114.438 122.302   8
   0   3  27 123.388 294.656   8
   0   3 -27 113.919 160.998  12
   0  -3  28 561.857 299.989   6
   0  -3 -28 113.314 121.026   3
   0   3  28 235.328 177.704   6
   0  -3  28 123.594 132.000   1
   0  -3 -28 55.2270 186.504  35
   0   3 -28-48.7746 187.802  35
   0   3 -28 112.598 159.075  33
   0  -3  28-43.5261 131.484  34
   0  -3  28 128.622 206.032  14
   0  -3 -28 51.3564 164.537  18
   0   3  28 141.815 167.433  14
   0   3 -28 425.240 151.381  29
   0   3 -28-50.1341 200.321  28
   0   3 -28 363.947 224.388  11
   0  -3  28 693.668 302.403   8
   0   3 -28-57.1678 149.550  12
   0   3  28 251.324 189.781   8
   0  -3  29 707.141 337.723   6
   0  -3  29 613.346 292.938   1
   0   3  29 118.661 126.802   6
   0   3 -29 167.980 215.632  33
   0  -3 -29 166.064 167.256  35
   0  -3  29 258.404 152.603  34
   0   3 -29 97.5620 172.829  35
   0  -3  29 126.718 191.421  14
   0  -3 -29 152.866 180.526  18
   0   3  29 139.711 149.265  14
   0   3 -29 448.499 199.163  28
   0   3  29 632.752 302.203   8
   0   3 -29-56.5858 104.770  12
   0   3 -30 164.494 175.709  33
   0  -3 -30 163.807 193.431  35
   0   3 -30 144.136 145.182  35
   0  -3  30 83.8325 126.681  34
   0  -3  30 123.254 174.168  14
   0   3  30 180.491 136.360  14
   0   3 -30 146.691 180.929  28
   0   3 -30 275.571 176.616  12
   0   3 -31 105.513 125.986  12
   0  -3  31 119.985 128.140  34
   0   3 -31 46.7092 122.192  35
   0  -3 -31 212.662 240.868  35
   0   3 -31 105.543 149.105  33
   0   3 -31-38.0145 114.833  17
   0   3  31 214.266 144.719  14
   0  -3  31 177.016 178.222  14
   0   3 -32 148.084 190.049  12
   0  -3  32 37.2902 132.073  34
   0  -3 -32 50.9654 188.527  35
   0   3 -32-44.7434 158.467  35
   0   3 -32 149.147 167.882  33
   0   3  32 39.9682 134.970  14
   0  -3  32 222.538 230.088  14
   0   3 -32 35.4790 100.245  17
   0   3 -33 210.595 185.460  35
   0  -3 -33 239.905 184.752  35
   0   3 -33 137.407 146.754  33
   0  -3  33 101.389 125.047  34
   0  -3  33 51.5995 174.261  14
   0   3 -33 258.706 154.455  17
   0   3  33-36.3921 109.951  14
   0  -3  34 29.4855 109.089  34
   0   3 -34-38.9426 131.516  35
   0   3 -34 204.902 157.791  33
   0  -3 -34 44.3181 115.939  35
   0  -3 -34 214.184 171.163  17
   0  -3  34 46.9075 166.138  14
   0   3  34 193.089 153.695  14
   0   3 -34 85.7148 96.5032  17
   0   3 -35 141.448 125.246  33
   0  -3 -35-38.6265 109.137  17
   0  -3  35 125.225 147.837  14
   0   3 -35 120.899 96.6204  17
   0  -3 -35-38.4228 116.056  24
   0   3 -36 86.9049 131.243  33
   0   3 -36 121.310 80.7911  24
   0  -3 -36-33.1827 132.584  24
   0  -3  36 106.604 151.783  22
   0   3 -36 37.8443 70.0060  17
   0  -3 -36-68.0157 125.802  17
   0  -3  36 36.2313 134.026  14
   0  -3  37 240.310 136.152  22
   0  -3 -37 82.9867 114.479  24
   0  -3 -37 145.072 120.068  17
   0  -3  37 121.665 125.862  14
   0  -3  38-24.3062 107.024  22
   0  -3 -38 131.205 101.794  24
   0  -3 -39 77.9341 68.6305  24
   0  -3  39-36.5307 93.5423  22
   0  -3 -39 52.9044 75.3284  17
   0  -3  40 11.3520 65.2779  22
   0   3  40-11.8733 60.8034  22
   0   4   0 143574. 4625.86   8
   0   4   0 139111. 4867.28   9
   0  -4   0 153573. 4965.84   2
   0   4  -1 24972.1 1161.69   9
   0   4   1 22496.5 938.905   8
   0   4  -1 22229.5 908.425   8
   0  -4   1 23328.3 1080.89   7
   0   4  -2 49460.5 2035.51   9
   0   4   2 53030.5 1856.26   8
   0   4  -2 54299.4 1767.35   8
   0  -4   2 51227.9 2023.03   7
   0  -4   2 49820.8 1661.01   6
   0   4   2 50998.8 1651.08   6
   0   4  -3 39425.2 1697.17   9
   0   4   3 45245.9 1581.86   8
   0   4   3 38336.8 1369.37   6
   0  -4   3 48657.9 1788.77   2
   0  -4  -3 44686.9 1748.68   2
   0  -4   3 38012.5 1395.30   6
   0  -4   3 38182.9 1708.01   7
   0   4  -4 251996. 8423.63   9
   0  -4   4 268596. 8476.04   2
   0  -4  -4 273136. 8471.40   2
   0   4   4 252034. 8109.28   6
   0  -4   4 266835. 8174.38   6
   0   4  -5 52215.9 2051.23   9
   0  -4   5 55330.0 2071.97   2
   0   4   5 50671.8 1819.54   6
   0  -4   5 49016.9 1859.65   6
   0  -4  -5 49186.5 2028.26   2
   0   4  -6 212314. 6444.80   9
   0  -4  -6 197496. 6377.88   2
   0  -4  -6 212471. 6354.75   3
   0  -4   6 216493. 6301.64   6
   0  -4   6 226369. 6465.44   2
   0   4   6 208151. 6212.69   6
   0  -4  -7 163.250 92.2722   3
   0  -4  -7 289.254 119.930   2
   0  -4   7 324.175 122.178   2
   0  -4   7 129.794 122.528   7
   0   4   7 157.684 90.4071   6
   0   4  -8 222064. 7286.95   9
   0  -4   8 231266. 7549.39   7
   0  -4  -8 208756. 7157.21   3
   0  -4   8 218944. 7238.76   6
   0  -4   8 219371. 7194.77   2
   0   4  -8 210887. 7398.30   4
   0   4   8 229731. 7152.42   6
   0  -4  -8 217462. 7163.10   2
   0   4  -9 782.152 200.274   9
   0   4  -9 669.740 223.932  11
   0  -4  -9 1368.66 218.436   2
   0  -4  -9 695.597 177.040   3
   0  -4   9 805.803 211.960   6
   0   4   9 536.717 151.225   6
   0  -4   9 721.252 173.166   2
   0   4  -9 893.702 242.051   4
   0  -4   9 1156.87 295.140   7
   0   4 -10 271406. 9227.36   9
   0   4 -10 266706. 9399.94  11
   0  -4  10 292065. 9294.60   6
   0   4  10 289147. 9136.27   6
   0  -4 -10 287188. 9150.47   3
   0   4 -10 285305. 9469.41   4
   0  -4 -10 260719. 8968.80   2
   0  -4  10 299179. 9564.47   7
   0  -4  10 285838. 9029.12   2
   0   4 -11 27508.1 1495.68   9
   0   4 -11 31473.5 1695.42  11
   0   4 -11 28936.3 1425.36  10
   0   4  11 29572.6 1151.50   1
   0  -4 -11 28538.2 1440.85   3
   0  -4  11 28985.8 1673.86   7
   0  -4  11 30370.0 1331.72   2
   0  -4  11 26324.9 1507.35   6
   0  -4 -11 29132.9 1304.86   2
   0   4 -11 30593.5 1688.83   4
   0   4  11 30558.9 1465.62   6
   0   4 -12 139341. 4985.59  10
   0   4 -12 142041. 5363.62  11
   0   4 -12 144055. 5173.91   9
   0   4 -12 152305. 5457.73   4
   0  -4  12 143696. 5400.04   7
   0  -4  12 149114. 4815.24   2
   0  -4 -12 134885. 4752.78   2
   0  -4 -12 137490. 5055.02   3
   0  -4  12 141556. 5229.65   6
   0   4  12 143373. 4655.15   1
   0   4  12 146331. 5076.22   6
   0   4 -13 21638.6 1443.66  11
   0   4 -13 20359.4 1172.95  10
   0  -4 -13 19820.4 978.259   2
   0  -4  13 21735.3 1018.48   2
   0  -4  13 21073.7 1438.84   7
   0  -4 -13 22521.5 1298.39   3
   0   4 -13 20795.5 1454.18   4
   0   4  13 22158.6 1273.52   6
   0   4  13 23058.2 993.762   1
   0  -4  13 20869.5 1358.52   6
   0  -4  14 183099. 6073.65  14
   0   4 -14 169159. 6082.97  10
   0  -4 -14 177075. 5905.68  12
   0   4 -14 177208. 6594.32  11
   0  -4 -14 167658. 5725.92   2
   0  -4 -14 183574. 6312.42   3
   0   4  14 186121. 5831.54   1
   0  -4  14 179551. 6508.77   6
   0   4  14 184429. 6309.47   6
   0  -4  14 176431. 6619.89   7
   0   4 -14 179936. 6684.57   4
   0  -4  15 20565.6 1191.18  14
   0  -4 -15 19864.0 1077.40  12
   0   4 -15 22542.7 1144.27  12
   0   4 -15 20016.7 1181.42  10
   0   4 -15 22490.0 1569.23  11
   0  -4  15 23067.3 1536.93   6
   0   4  15 21331.6 1358.31   6
   0   4  15 22306.7 1058.30   1
   0   4 -15 21607.7 1580.72   4
   0  -4 -15 21709.5 1360.42   3
   0  -4  15 25245.3 1637.32   7
   0   4 -16 22797.7 1638.93  11
   0  -4 -16 22710.6 1169.20  12
   0   4 -16 23013.5 1188.13  12
   0   4 -16 22896.7 1232.08  10
   0  -4  16 20913.6 1521.29   6
   0  -4 -16 21842.1 1426.77   3
   0  -4  16 22735.5 1624.17   7
   0   4  16 21447.6 1406.50   6
   0   4 -16 20161.5 1602.69   4
   0  -4 -17 140.553 130.038  12
   0   4 -17 343.209 224.459  11
   0   4 -17 160.452 85.7597  10
   0   4 -17 147.048 130.255  12
   0  -4  17 164.977 233.077   7
   0   4  17 64.4726 119.309   6
   0  -4 -17 64.5501 119.452   3
   0  -4  17 80.1796 121.146   6
   0   4 -17 278.907 222.018   4
   0  -4 -18 219251. 7454.43  12
   0   4 -18 228921. 7498.39  12
   0   4 -18 220655. 8347.69  11
   0   4  18 208240. 7913.75   6
   0  -4 -18 225705. 8012.41   3
   0   4 -18 238554. 8619.58   4
   0  -4  18 225473. 8310.80   6
   0  -4 -19 18073.3 1101.82  12
   0   4 -19 19779.0 1154.05  12
   0   4 -19 19060.6 1623.82  11
   0   4 -19 18846.5 1669.42   4
   0   4  19 19702.2 1457.55   6
   0  -4 -19 18111.5 1396.22   3
   0  -4  19 19139.8 1585.52   6
   0   4 -20 83636.2 3272.82  12
   0  -4 -20 80325.6 3240.69  12
   0   4 -20 82790.3 4097.81  11
   0   4 -20 82468.2 4210.31   4
   0  -4 -20 84216.8 3792.91   3
   0  -4  20 76965.8 3933.04   6
   0   4  20 90646.8 3865.59   6
   0   4  21 5826.13 548.098  14
   0  -4  21 6728.78 959.640   6
   0   4  21 6882.52 872.272   6
   0  -4 -21 5809.48 776.111   3
   0   4 -21 6030.57 984.405   4
   0  -4  21 5781.59 883.999   1
   0   4 -21 6780.49 967.724  11
   0   4 -21 6656.30 653.661  12
   0  -4 -21 6737.11 651.089  12
   0  -4  22 68735.5 3681.49   6
   0  -4  22 71084.6 3728.86   1
   0   4  22 70896.4 3449.90   6
   0  -4 -22 69979.3 3443.20   3
   0   4 -22 68128.2 3857.11   4
   0   4 -22 67661.7 2721.88  35
   0   4 -22 65399.6 2814.89  33
   0  -4 -22 60181.1 2758.89  35
   0  -4  22 68336.2 2711.98  34
   0  -4 -22 68161.3 2839.49  18
   0  -4  22 63532.6 2948.42  14
   0   4  22 69407.1 2714.29  14
   0   4 -22 69869.5 2810.15  28
   0   4 -22 71993.4 2910.00  12
   0   4 -22 69054.0 3725.93  11
   0   4 -23 9905.78 1227.45  11
   0   4 -23 9613.60 821.256  12
   0  -4 -23 9313.02 1042.38   3
   0   4  23 9431.87 1088.49   6
   0  -4  23 8160.32 1135.55   1
   0  -4  23 8174.84 1131.55   6
   0  -4  23 9466.76 738.821  34
   0   4 -23 8097.09 754.587  33
   0   4 -23 9090.78 736.716  35
   0  -4 -23 10288.3 830.483  35
   0   4  23 9329.97 730.514  14
   0  -4 -23 9000.85 787.369  18
   0  -4  23 9146.65 875.758  14
   0   4 -23 9416.37 779.130  28
   0  -4 -23 9234.91 730.086  25
   0   4 -24 182489. 7412.85  11
   0   4 -24 178366. 6265.20  12
   0  -4  24 165343. 7265.28   6
   0  -4 -24 182765. 7026.13   3
   0   4  24 177686. 7011.19   6
   0  -4  24 188724. 7458.57   1
   0   4 -24 167137. 6041.11  35
   0   4 -24 160757. 6162.57  33
   0  -4  24 181675. 6075.33  34
   0  -4 -24 179272. 6216.41  35
   0  -4 -24 173292. 6183.82  18
   0   4  24 182239. 6056.95  14
   0  -4  24 177356. 6408.64  14
   0   4 -24 171016. 6136.31  28
   0  -4 -24 164762. 5972.69  25
   0   4 -25 7934.02 778.810  12
   0  -4  25 9453.32 1087.31   8
   0   4 -25 8699.69 1169.43  11
   0  -4 -25 8505.41 1027.77   3
   0   4  25 8642.19 1084.00   6
   0  -4  25 8553.89 1210.16   6
   0  -4  25 9298.48 1234.50   1
   0   4 -25 7230.84 681.599  35
   0  -4  25 7848.71 700.930  34
   0   4 -25 8619.06 794.417  33
   0  -4 -25 8006.65 762.129  35
   0  -4  25 7795.82 841.626  14
   0  -4 -25 7562.63 738.484  18
   0   4  25 9367.65 741.454  14
   0   4 -25 8431.57 769.400  28
   0  -4 -25 8569.76 698.072  25
   0  -4 -26 629.996 275.007   3
   0  -4  26 680.983 325.510   6
   0  -4  26 1174.45 418.275   1
   0   4  26 323.374 257.769   6
   0  -4  26 177.536 142.897  34
   0  -4 -26 430.569 199.597  35
   0   4 -26 2038.17 385.979  33
   0   4 -26 642.761 230.390  35
   0  -4  26 1094.64 337.141  14
   0  -4 -26 157.076 158.780  18
   0   4  26 472.325 183.957  14
   0   4 -26 352.640 178.984  28
   0   4 -26 453.295 210.079  12
   0   4 -26 1274.12 430.472  11
   0  -4  26 746.392 301.578   8
   0   4  27 9377.93 1120.91   6
   0  -4  27 11113.2 1361.22   1
   0  -4  27 9470.47 1300.46   6
   0   4 -27 8677.04 840.002  33
   0  -4 -27 9098.43 828.502  35
   0  -4  27 8403.45 737.655  34
   0   4 -27 8932.90 770.048  35
   0   4  27 9234.74 754.525  14
   0  -4 -27 9293.47 825.077  18
   0  -4  27 8466.35 878.654  14
   0   4 -27 9695.16 840.300  28
   0   4 -27 9747.26 1218.03  11
   0   4 -27 9673.66 884.754  12
   0  -4  28 176731. 7940.18   6
   0  -4  28 190210. 7959.67   1
   0   4  28 189858. 7685.63   6
   0  -4  28 196388. 6600.12  34
   0   4 -28 188267. 6619.64  35
   0   4 -28 187288. 6767.28  33
   0  -4 -28 197037. 6798.85  35
   0   4  28 193604. 6562.38  14
   0  -4 -28 197122. 6747.86  18
   0  -4  28 188604. 6931.19  14
   0   4 -28 179864. 6631.64  29
   0   4 -28 190644. 6695.79  28
   0   4 -28 179917. 7733.26  11
   0   4 -28 194816. 6820.22  12
   0  -4  29 3889.89 791.704   6
   0  -4  29 4329.77 811.396   1
   0   4  29 3599.89 687.298   6
   0  -4  29 3268.78 449.394  34
   0   4 -29 3398.89 511.820  33
   0  -4 -29 3623.87 514.778  35
   0   4 -29 2942.36 460.519  35
   0  -4 -29 3486.38 504.502  18
   0  -4  29 3095.54 532.593  14
   0   4  29 3175.15 435.585  14
   0   4 -29 3135.44 469.659  28
   0   4 -29 4173.68 514.939  29
   0   4  29 4127.44 774.106   8
   0   4 -29 3088.30 486.936  12
   0   4 -30 4577.91 532.704  35
   0   4 -30 3865.49 543.752  33
   0  -4 -30 5283.78 616.292  35
   0  -4  30 3977.15 483.026  34
   0   4  30 4681.85 500.404  14
   0  -4  30 4409.35 604.080  14
   0  -4 -30 5065.73 578.390  18
   0   4 -30 4645.40 480.728  17
   0   4 -30 4221.69 507.160  29
   0   4 -30 4660.03 585.895  12
   0   4 -31 44.2138 149.405  35
   0  -4 -31 260.593 184.666  35
   0  -4  31 40.6143 114.882  34
   0   4 -31 575.639 230.466  33
   0   4 -31 167.532 133.991  17
   0  -4  31 233.721 233.520  14
   0   4  31 338.355 165.616  14
   0   4 -31 355.256 146.120  29
   0   4 -31 102.383 154.713  12
   0   4 -32 118381. 4510.45  12
   0  -4  32 124431. 4371.80  34
   0   4 -32 126587. 4467.84  35
   0   4 -32 127638. 4597.74  33
   0  -4 -32 129283. 4610.49  35
   0   4 -32 116537. 4213.99  17
   0  -4  32 119274. 4640.93  14
   0   4  32 116662. 4284.89  14
   0  -4 -33 1524.21 337.675  35
   0   4 -33 1727.32 335.948  33
   0   4 -33 1097.09 278.210  35
   0  -4  33 1633.51 287.547  34
   0  -4  33 1368.02 332.317  14
   0   4 -33 1616.60 314.833  12
   0  -4 -33 1942.02 371.096  24
   0  -4  34 53608.4 2205.14  34
   0   4 -34 59132.0 2431.14  33
   0  -4 -34 59461.3 2463.43  17
   0  -4  34 55931.9 2470.36  14
   0  -4  34 56710.4 2435.12  22
   0  -4 -34 60080.4 2472.65  24
   0   4 -35 886.849 228.764  33
   0  -4  35 789.799 177.130  34
   0  -4 -35 953.774 249.164  17
   0  -4  35 771.579 238.933  14
   0  -4 -35 679.271 210.999  24
   0  -4  35 1367.11 287.915  22
   0   4 -36 55874.6 2199.38  33
   0  -4 -36 57438.7 2270.72  17
   0  -4  36 52412.3 2252.98  14
   0  -4 -36 56532.3 2250.54  24
   0  -4  36 55952.9 2244.72  22
   0   4 -37 3858.38 361.650  33
   0  -4  37 4406.63 415.656  22
   0  -4 -37 4106.95 403.979  24
   0  -4  37 3400.45 385.655  14
   0  -4 -37 4292.51 417.776  17
   0  -4  38 64859.3 2448.94  22
   0  -4 -38 71324.8 2461.78  24
   0  -4 -38 68817.9 2480.87  17
   0  -4 -39 337.105 105.856  24
   0  -4  39 498.577 114.719  22
   0  -4 -39 546.991 128.348  17
   0  -5   0 193.586 130.757   2
   0   5   0 202.052 124.586   9
   0   5   0 16.3935 63.1569   8
   0   5  -1 365.305 90.7622   8
   0  -5   1 232.686 137.521   2
   0   5   1 139.939 72.6772   8
   0   5  -1 243.795 139.325   9
   0  -5   2 99.5086 100.214   7
   0   5  -2 222.374 67.0385   8
   0  -5   2 38.8271 101.589   2
   0   5  -2 178.842 126.701   9
   0   5   2 18.9639 53.6400   8
   0  -5   3 182.693 140.748   7
   0  -5   3 116.333 124.304   2
   0  -5   3 328.282 63.0811   6
   0   5   3 178.885 44.9179   6
   0  -5  -3 38.4697 71.2940   2
   0   5  -3 109.257 116.753   9
   0   5   3 42.1252 55.2775   8
   0   5   4 107.001 47.2299   6
   0  -5   4 39.9628 112.952   7
   0  -5   4 77.5817 92.6823   2
   0  -5   4 94.3298 53.9462   6
   0   5  -4 147.140 117.887   9
   0   5   4 118.458 87.7000   8
   0  -5  -5 38.2297 100.279   2
   0  -5   5 193.709 117.254   2
   0  -5   5 327.796 93.5654   6
   0   5   5 416.055 93.4921   6
   0   5   5 186.364 98.7704   8
   0   5  -5 327.605 150.729   9
   0  -5   6 77.5046 92.5310   2
   0  -5  -6 76.0739 99.4912   2
   0   5   6-17.9080 50.5973   6
   0  -5   6 45.9166 60.0532   6
   0   5  -6 73.6433 117.957   9
   0  -5   7 249.343 114.603   6
   0   5   7 21.4690 64.8894   6
   0  -5   7 77.2989 92.3170   2
   0  -5  -7 113.541 99.0234   2
   0   5  -7 76.3179 107.834   9
   0  -5   8-54.4514 142.447   7
   0  -5   8 231.300 136.552   2
   0  -5  -8 149.930 98.0748   2
   0  -5  -8 105.093 105.835   3
   0   5   8 50.1775 65.6753   6
   0   5  -8 141.345 112.528   4
   0  -5   8 162.596 91.9100   6
   0   5  -8 159.697 120.609   9
   0  -5  -9 146.538 87.6330   3
   0   5   9 144.015 97.4040   6
   0  -5   9 345.432 153.440   2
   0   5  -9 311.283 175.266   4
   0  -5   9 174.900 139.304   7
   0  -5   9 262.004 120.019   6
   0  -5  -9 147.951 96.8901   2
   0   5  -9 84.2170 110.266   9
   0  -5 -10 116.414 101.500   3
   0   5  10 32.6229 77.8974   6
   0  -5 -10-36.2785 67.1017   2
   0  -5  10 124.508 132.953   7
   0   5 -10 396.968 200.840   4
   0  -5  10 42.4348 128.165   6
   0  -5  10 113.882 90.6417   2
   0   5 -10 44.8850 107.175   9
   0   5 -10 59.5198 155.681  11
   0  -5 -11 70.8974 75.7490   2
   0  -5  11 37.4169 79.9501   2
   0   5 -11 309.296 186.846   4
   0  -5  11 132.543 158.257   7
   0  -5 -11 124.780 108.822   3
   0   5  11 219.385 117.159   6
   0  -5  11 47.6001 101.688   6
   0   5 -11 48.0908 114.855   9
   0   5 -11 63.5900 117.638  11
   0  -5 -12 137.415 97.0617   2
   0  -5  12 36.5809 87.3514   2
   0  -5  12 70.4877 150.539   7
   0  -5 -12 44.8778 67.7799   3
   0   5  12 40.6361 86.7905   6
   0  -5  12 158.847 178.797   6
   0   5 -12 403.811 203.269   4
   0   5 -12-51.7634 95.7431   9
   0   5 -12 135.475 191.372  11
   0  -5  13 544.139 181.699  14
   0  -5 -13 96.9004 126.743   3
   0   5  13 44.8551 117.341   6
   0  -5  13 175.416 129.790   2
   0   5 -13-73.0297 174.385   4
   0  -5  13 175.546 153.067   6
   0  -5  13 224.345 195.609   7
   0  -5 -13 262.020 110.615   2
   0   5 -13 651.096 278.535  11
   0   5 -13-47.0413 87.0281  10
   0   5 -13 167.269 145.851   9
   0  -5  14 195.131 161.453  14
   0   5 -14 158.067 146.235   4
   0  -5  14 64.2895 118.980   6
   0  -5  14 196.403 116.006   2
   0  -5 -14 395.386 117.174   2
   0   5  14 49.2257 117.613   6
   0  -5  14 158.349 169.141   7
   0  -5 -14 209.891 137.313   3
   0   5 -14 192.664 115.085  10
   0   5 -14-32.2599 84.4867  12
   0   5 -14 309.205 233.506  11
   0  -5  15 41.8956 126.621  14
   0  -5  15 172.241 110.622  15
   0  -5  15 632.334 300.131   6
   0  -5  15 167.420 178.834   7
   0   5 -15 85.6774 183.035   4
   0   5  15 53.7339 140.624   6
   0  -5 -15 161.745 70.6657   2
   0  -5 -15 170.102 171.313   3
   0   5 -15 331.046 233.861  11
   0   5 -15 172.626 104.379  12
   0   5 -15 195.276 116.659  10
   0  -5  16 44.8337 117.271  14
   0  -5  16-29.5595 104.690  15
   0  -5  16 265.062 188.693   7
   0   5 -16 276.461 220.037   4
   0  -5 -16 61.1724 146.064   3
   0   5  16-58.3637 107.948   6
   0  -5  16 153.054 141.540   6
   0   5 -16 73.5800 103.942  12
   0   5 -16 97.7722 73.8303  10
   0  -5  17 47.1885 159.371  14
   0  -5  17 91.0566 97.2791  15
   0   5 -17 99.1387 211.744   4
   0   5  17 63.1391 116.816   6
   0  -5 -17 197.314 140.496   3
   0  -5  17 82.9839 153.509   6
   0   5 -17 78.3401 110.704  12
   0   5 -17 94.0216 173.920  11
   0   5 -17 144.472 89.1195  10
   0  -5  18 346.701 183.251  14
   0  -5 -18 211.553 168.423   3
   0  -5  18 89.5380 165.650   6
   0   5  18 67.9600 125.757   6
   0   5 -18 41.6115 160.257  12
   0   5 -18 299.879 261.484  11
   0  -5  19-51.9205 124.097  14
   0   5 -19 317.708 226.237  11
   0   5 -19 176.312 133.243  12
   0  -5 -19 602.563 227.553   3
   0  -5  19 192.463 205.591   6
   0   5 -19 341.822 272.113   4
   0   5  19 291.456 190.664   6
   0   5 -20 446.862 292.203  11
   0   5 -20 139.643 121.753  12
   0  -5  20 103.080 110.074   6
   0   5  20-77.8701 144.024   6
   0   5 -20-121.651 183.708   4
   0  -5 -20 80.0319 85.4642   3
   0  -5  21 117.345 118.156  34
   0  -5 -21 143.268 152.998  18
   0   5  21 33.6442 148.141  14
   0   5 -21-117.117 176.874  11
   0   5 -21 48.9493 73.9512  12
   0  -5  21 109.783 203.055   6
   0   5  21 165.518 176.755   6
   0  -5 -21 592.864 239.286   3
   0  -5  21-116.946 176.615   1
   0   5 -21 129.531 138.332   4
   0  -5  22-122.906 227.325   1
   0  -5 -22 355.865 190.009   3
   0   5 -22 137.020 292.629   4
   0   5  22-87.6464 187.190   6
   0  -5  22 116.426 248.650   6
   0  -5 -22 188.850 112.748  35
   0   5 -22 232.386 143.281  35
   0  -5  22 40.9567 131.218  34
   0   5  22 35.2076 99.4883  14
   0  -5 -22-49.6668 150.019  18
   0   5  22 103.848 156.836   8
   0   5 -22 122.210 261.001  11
   0   5 -22 51.1647 109.287  12
   0  -5 -22 301.786 165.996  25
   0  -5 -23 185.636 140.238   3
   0   5  23 92.2400 170.657   6
   0  -5  23 122.592 226.778   6
   0  -5  23 513.450 362.672   1
   0   5 -23 432.689 344.406   4
   0  -5 -23 98.6024 157.997  35
   0   5 -23 161.871 143.388  35
   0  -5  23 170.536 144.033  34
   0  -5 -23 153.503 122.255  18
   0   5  23 182.982 135.445  14
   0   5 -23 319.263 188.500  12
   0   5  23 108.766 201.213   8
   0   5 -23 126.538 234.075  11
   0  -5 -23 43.7981 155.177  25
   0   5  24 96.3231 178.171   6
   0  -5 -24 287.933 177.532   3
   0  -5  24 133.152 246.280   1
   0  -5  24 512.198 273.479   6
   0   5 -24 42.1056 110.166  35
   0  -5  24 44.0861 105.301  34
   0   5 -24 51.9755 157.002  33
   0  -5 -24 102.390 154.646  35
   0   5  24 75.4746 120.921  14
   0  -5 -24-52.4677 168.100  18
   0   5 -24 165.117 155.519  12
   0   5  24 113.296 209.559   8
   0   5 -24 129.927 138.765  11
   0  -5 -24 352.969 182.489  25
   0   5  25 100.057 213.708   6
   0  -5  25 274.292 292.910   1
   0  -5  25-132.942 245.897   6
   0  -5 -25 368.690 186.561  35
   0   5 -25 43.3788 113.509  35
   0  -5  25 45.3117 118.562  34
   0   5 -25 53.6799 181.291  33
   0  -5 -25 53.4650 151.083  18
   0   5  25 231.273 148.438  14
   0   5 -25 282.162 199.884  12
   0   5 -25 262.947 198.567  11
   0   5  25 117.156 216.705   8
   0  -5 -25 176.125 169.554  25
   0   5  26 120.396 222.681   8
   0   5 -26 262.816 198.450  11
   0   5 -26 229.094 161.818  12
   0   5  26 205.731 190.259   6
   0  -5  26 139.910 211.288   1
   0   5 -26-44.3744 164.152  35
   0  -5 -26 107.629 162.543  35
   0   5 -26 109.878 185.522  33
   0  -5  26 92.3005 147.851  34
   0  -5 -26 216.435 208.330  18
   0   5  26 38.8447 137.583  14
   0   5 -26-51.5264 155.633  28
   0  -5 -26 86.8785 146.694  25
   0   5  27 122.589 130.918   8
   0   5 -27 114.858 150.225  12
   0   5 -27 778.266 339.277  11
   0  -5  27 270.735 204.430   6
   0  -5  27 282.282 213.149   1
   0   5  27 314.882 317.011   6
   0  -5 -27-54.4467 183.863  35
   0  -5  27 139.087 156.566  34
   0   5 -27-111.101 177.965  33
   0   5 -27 44.9053 135.640  35
   0  -5 -27 54.2138 200.548  18
   0   5  27 77.2993 142.980  14
   0   5 -27 155.724 175.291  28
   0  -5 -27-42.2869 156.433  25
   0   5  28 370.503 228.467   8
   0   5 -28 252.535 190.741  11
   0   5 -28 170.104 218.357  12
   0  -5  28 422.267 260.374   1
   0  -5  28 402.982 248.486   6
   0   5  28 318.010 196.114   6
   0  -5 -28 108.689 174.157  35
   0   5 -28 166.456 187.422  33
   0   5 -28 44.9099 166.193  35
   0  -5  28 184.259 139.212  34
   0  -5  28 190.192 203.147  14
   0   5  28 37.9024 140.286  14
   0  -5 -28 107.513 162.431  18
   0   5 -28 206.943 165.804  29
   0   5 -28 206.859 206.678  28
   0  -5 -28 324.391 173.263  25
   0   5 -29 164.297 175.505  33
   0  -5 -29 429.070 236.183  35
   0   5 -29 44.1906 124.940  35
   0  -5  29 135.312 159.811  34
   0  -5  29 185.996 219.624  14
   0  -5 -29 105.410 202.974  18
   0   5  29 145.887 129.257  14
   0   5 -29 298.002 183.782  29
   0   5 -29 330.104 203.567  12
   0  -5 -30-52.1718 136.461  35
   0   5 -30-42.9585 129.746  35
   0  -5  30-43.2506 159.985  34
   0   5 -30-53.2721 188.665  33
   0  -5 -30 51.0454 121.882  18
   0  -5  30 59.7082 142.566  14
   0   5 -30 278.591 185.514  29
   0   5 -30-52.5019 148.327  12
   0  -5 -31 49.9312 130.603  35
   0   5 -31-101.988 172.194  33
   0  -5  31 40.8113 137.811  34
   0   5 -31 164.248 131.543  35
   0  -5  31 169.820 191.147  14
   0   5 -31-41.8714 184.349  29
   0   5 -31 49.0075 138.457  12
   0   5 -32 44.4312 157.357  12
   0  -5 -32 46.9080 112.006  35
   0   5 -32-47.8975 153.439  33
   0  -5  32 112.914 150.380  34
   0   5 -32 38.5646 123.543  35
   0  -5  32 52.8494 195.492  14
   0   5 -32 143.839 138.450  29
   0  -5 -32-100.751 193.950  24
   0  -5  32 47.9202 177.259  22
   0  -5  33 303.553 169.007  34
   0   5 -33 132.306 149.011  33
   0  -5  33 145.473 200.608  14
   0  -5  33 352.136 239.720  22
   0  -5 -33 46.0709 155.656  24
   0   5 -34-39.6436 169.329  33
   0  -5  34 28.8418 97.3933  34
   0  -5 -34-41.3553 146.463  17
   0  -5  34 43.6774 147.488  14
   0  -5 -34-288.879 139.353  24
   0  -5  34 119.003 146.732  22
   0   5 -35-34.5285 116.598  33
   0  -5  35 69.2774 98.6394  34
   0  -5  35 192.062 147.894  14
   0  -5 -35 147.028 141.520  17
   0  -5 -35 36.1040 109.047  24
   0  -5  35-69.9186 139.680  22
   0   5 -36-57.7223 123.275  33
   0  -5  36 65.8151 121.727  14
   0  -5 -36 127.328 140.148  17
   0  -5 -36-30.7333 113.685  24
   0  -5  36 59.9521 115.411  22
   0   5 -37 67.2261 95.7953  33
   0  -5 -37 132.651 135.920  17
   0  -5  37 163.082 136.190  14
   0  -5 -37 75.3672 116.999  24
   0  -5  37 322.731 142.810  22
   0   5 -38 29.5362 68.7396  33
   0  -5 -38-115.419 96.3471  24
   0  -5  38-38.7844 94.8936  22
   0  -5 -38 83.3041 91.6919  17
   0  -5  39 13.3972 70.0881  22
   0  -5 -39 51.0157 57.7853  24
   0  -5 -39 14.3009 61.0879  17
   0   6   0 413639. 12729.6   9
   0   6   0 386569. 12274.1   8
   0  -6   0 391991. 12827.1   2
   0   6   1 15312.4 784.834   8
   0   6  -1 16118.1 757.046   8
   0   6  -1 17830.2 1059.04   9
   0   6   1 17165.1 1032.00   9
   0  -6   1 14815.0 1060.01   2
   0   6   2 869.017 164.971   8
   0  -6   2 533.501 195.337   2
   0   6  -2 734.772 124.023   8
   0   6   3 6620.25 490.362   8
   0   6  -3 7751.84 668.611   9
   0  -6   3 6499.86 659.044   2
   0  -6  -3 6670.06 668.568   2
   0   6   4 307375. 9799.53   8
   0   6  -4 315372. 10132.7   9
   0   6   4 294660. 9439.39   6
   0  -6   4 311971. 10208.2   2
   0  -6  -4 317486. 10224.1   2
   0  -6   4 318417. 9489.44   6
   0   6  -5 54185.7 2295.23   9
   0   6   5 54552.8 2091.26   8
   0  -6  -5 53352.0 2342.71   2
   0  -6   5 50022.9 1843.89   6
   0  -6   5 50955.4 2340.91   2
   0  -6   5 54847.7 2418.64   7
   0   6   5 50331.8 1781.69   6
   0   6  -6 123502. 4464.28   9
   0   6   6 131067. 4318.79   8
   0  -6  -6 124233. 4533.88   2
   0  -6   6 126263. 4665.19   7
   0  -6   6 123111. 4086.55   6
   0   6   6 114962. 3968.59   6
   0  -6   6 118886. 4534.35   2
   0   6   7 1066.97 224.364   8
   0   6  -7 1508.44 301.785   9
   0  -6   7 1170.02 277.809   2
   0  -6   7 1258.68 207.380   6
   0  -6  -7 949.046 245.668   2
   0   6   7 1253.03 186.223   6
   0   6  -8 27459.9 1467.83   9
   0   6   8 26490.0 1373.56   8
   0  -6   8 25725.4 1277.74   6
   0  -6  -8 26101.3 1458.60   2
   0  -6   8 28473.2 1519.96   2
   0   6  -8 26519.1 1520.08   4
   0   6   8 26996.9 1188.02   6
   0   6  -9 55759.0 2459.97   9
   0   6   9 57797.3 2177.00   6
   0  -6   9 55520.6 2301.02   6
   0   6  -9 52433.1 2537.70   4
   0  -6   9 56034.2 2478.22   2
   0  -6  -9 56439.2 2443.36   2
   0   6 -10 272322. 9325.07   9
   0  -6  10 288017. 9344.12   2
   0  -6  10 286888. 9221.47   6
   0   6  10 282396. 9008.28   6
   0  -6 -10 266561. 9249.92   2
   0   6 -10 269328. 9527.34   4
   0  -6  10 275099. 9690.84   7
   0   6 -11 12988.6 1158.66  11
   0   6 -11 14604.5 1059.59   9
   0  -6 -11 11837.2 910.406   2
   0  -6  11 13280.4 977.556   6
   0  -6  11 14391.4 1004.45   2
   0  -6 -11 13994.4 992.354   3
   0  -6  11 14858.8 1243.55   7
   0   6 -11 13983.3 1147.31   4
   0   6  11 15610.5 919.298   6
   0  -6  12 1681.74 290.929  14
   0  -6  12 1680.72 268.509  15
   0   6 -12 1468.75 416.207  11
   0   6 -12 1701.11 351.953   9
   0   6 -12 1097.59 362.067   4
   0  -6  12 2042.68 375.855   6
   0  -6 -12 1198.38 273.434   2
   0   6  12 2360.01 345.422   6
   0  -6  12 1446.16 405.964   7
   0  -6 -12 1896.77 345.489   3
   0  -6  13 45646.0 1896.40  15
   0  -6  13 46387.7 2012.15  14
   0   6 -13 43288.6 2473.51  11
   0   6 -13 44468.9 1908.30  12
   0   6 -13 44499.4 2258.11   9
   0  -6 -13 44630.1 2163.34   3
   0  -6  13 47365.7 2283.19   6
   0  -6  13 45213.2 2545.10   7
   0   6  13 45405.8 2063.33   6
   0   6 -13 43900.7 2456.23   4
   0  -6  13 48799.8 2135.52   2
   0  -6 -13 42918.0 2024.41   2
   0  -6  14 311584. 9688.38  15
   0  -6  14 289945. 9791.62  14
   0   6 -14 304765. 10630.9  11
   0   6 -14 290063. 10205.3   9
   0   6 -14 304161. 9717.87  12
   0   6 -14 272974. 10002.1  10
   0   6 -14 293463. 10537.3   4
   0  -6 -14 289293. 10044.4   3
   0   6  14 328360. 10012.8   6
   0  -6  14 293568. 10228.4   6
   0  -6 -14 281019. 9752.77   2
   0  -6  14 318055. 9908.32   2
   0  -6  15 24401.5 1415.53  14
   0  -6  15 28912.2 1373.38  15
   0   6 -15 28438.0 1960.47  11
   0   6 -15 27068.8 1600.95  10
   0   6 -15 26705.0 1387.79  12
   0  -6 -15 29219.5 1665.76   3
   0   6  15 30669.1 1627.37   6
   0  -6  15 29095.1 1798.92   6
   0  -6 -15 26481.9 1375.11   2
   0   6 -15 31748.1 2047.08   4
   0  -6  16 409.520 195.670  14
   0  -6  16 934.051 216.589  15
   0   6 -16 675.428 200.281  12
   0   6 -16 808.689 231.899  10
   0   6 -16 876.280 360.865  11
   0  -6 -16 897.089 283.025   3
   0   6 -16 492.312 298.242   4
   0   6  16 739.677 258.764   6
   0  -6  17 30625.5 1647.75  14
   0  -6  17 31736.7 1511.83  15
   0   6 -17 29416.3 2129.41  11
   0   6 -17 32936.1 1611.82  12
   0   6 -17 31857.7 1730.37  10
   0  -6  17 32673.9 2062.46   6
   0   6 -17 30569.6 2191.97   4
   0   6  17 35931.4 1890.51   6
   0  -6 -17 30134.0 1847.52   3
   0  -6  18 130987. 5100.39  14
   0  -6  18 142891. 4920.91  15
   0   6  18 148868. 5762.23   8
   0   6 -18 133083. 5944.27  11
   0   6 -18 130900. 5130.55  10
   0   6 -18 143279. 5076.94  12
   0  -6 -18 137606. 5467.66   3
   0   6  18 161112. 5551.53   6
   0  -6  18 135537. 5751.56   6
   0   6 -18 146579. 6152.81   4
   0  -6  19 590.503 185.941  15
   0  -6  19 783.396 250.215  14
   0  -6 -19 765.956 259.426   3
   0   6  19 712.020 264.146   6
   0   6 -19 722.067 340.589   4
   0  -6  19 196.512 210.803   6
   0   6 -19 688.337 387.910  11
   0   6 -19 1215.16 278.597  12
   0   6  19 814.410 362.103   8
   0   6  20 84693.0 3911.90   8
   0   6 -20 77603.5 4097.24  11
   0   6 -20 78644.5 3196.60  12
   0  -6  20 78667.9 3927.81   6
   0   6 -20 83652.1 4302.32   4
   0   6  20 75662.5 3528.32   6
   0  -6 -20 81911.0 3621.77   3
   0   6 -20 76025.8 3111.19  33
   0  -6  20 79040.7 3068.31  34
   0  -6  20 70672.1 3199.22  14
   0  -6 -20 80745.9 3187.75  19
   0   6 -20 76648.7 3101.19  28
   0  -6 -20 79125.2 3134.18  25
   0   6 -21 5780.63 972.786  11
   0   6  21 5555.63 858.878   8
   0   6 -21 6755.23 674.554  12
   0  -6  21 6346.95 951.059   6
   0   6 -21 5154.44 942.408   4
   0  -6  21 5590.79 935.311   1
   0   6  21 6764.93 837.239   6
   0  -6 -21 5553.43 748.865   3
   0  -6 -21 5554.76 585.479  35
   0   6 -21 5801.40 606.156  33
   0  -6  21 5106.88 541.960  34
   0   6 -21 5840.25 533.064  35
   0  -6 -21 4961.81 591.199  18
   0  -6  21 4809.97 618.193  14
   0  -6 -21 5405.17 603.220  19
   0   6 -21 6017.44 613.448  28
   0  -6 -21 4661.63 543.307  25
   0   6 -22 60817.4 3636.48  11
   0   6 -22 64552.9 2771.58  12
   0   6  22 64711.6 3438.96   8
   0   6 -22 59296.3 3709.13   4
   0   6  22 60167.0 3120.59   6
   0  -6  22 64754.5 3559.59   6
   0  -6 -22 58503.6 3061.38   3
   0  -6  22 61859.7 3661.42   1
   0  -6  22 62242.1 2614.26  34
   0  -6 -22 60906.7 2661.11  35
   0   6 -22 63661.0 2708.46  33
   0   6 -22 60051.1 2500.80  35
   0  -6  22 63408.0 2828.81  14
   0  -6 -22 63572.0 2752.85  18
   0   6 -22 66679.6 2710.19  28
   0  -6 -22 59798.6 2631.67  25
   0   6  23 2097.70 567.845   8
   0   6 -23 2671.17 655.671  11
   0   6 -23 1980.35 401.872  12
   0   6  23 1869.62 458.965   6
   0  -6  23 1937.10 611.456   1
   0   6 -23 2245.02 698.620   4
   0  -6  23 854.702 415.659   6
   0   6 -23 1687.87 309.669  35
   0  -6 -23 1639.88 343.841  35
   0   6 -23 2081.87 390.790  33
   0  -6  23 1711.35 323.323  34
   0  -6  23 1085.10 338.619  14
   0  -6 -23 2261.13 409.905  18
   0   6 -23 1380.02 328.686  28
   0  -6 -23 2333.86 384.237  25
   0   6  24 207753. 8093.81   8
   0   6 -24 200937. 7085.20  12
   0   6 -24 195227. 8276.24  11
   0  -6  24 183059. 8021.36   6
   0  -6  24 202840. 8451.48   1
   0   6  24 196279. 7649.07   6
   0   6 -24 190844. 6780.71  35
   0  -6  24 217132. 6980.92  34
   0  -6 -24 207887. 7025.53  35
   0  -6 -24 206369. 7088.20  18
   0  -6  24 201146. 7169.46  14
   0   6 -24 201378. 6999.71  28
   0  -6 -24 188662. 6892.17  25
   0  -6  25 22410.4 1989.30   6
   0   6  25 26096.5 1900.08   6
   0  -6  25 22534.0 2141.42   1
   0  -6  25 25624.3 1426.78  34
   0  -6 -25 27542.1 1517.22  35
   0   6 -25 22872.8 1311.23  35
   0  -6 -25 24197.6 1486.00  18
   0   6 -25 25143.8 1519.23  12
   0   6  25 24385.3 2009.66   8
   0   6 -25 28257.4 2221.41  11
   0  -6 -25 23796.7 1386.80  25
   0  -6  26 5489.83 1024.81   1
   0  -6  26 6762.23 1002.41   6
   0   6  26 4893.86 753.148   6
   0  -6  26 4431.15 541.172  34
   0  -6 -26 4990.19 596.041  35
   0   6 -26 4644.25 516.725  35
   0  -6 -26 5403.51 634.987  18
   0   6 -26 4582.29 851.606  11
   0   6 -26 4542.88 600.345  12
   0   6  26 5171.03 873.552   8
   0  -6 -26 4188.91 520.140  25
   0  -6  27 3718.41 806.374   1
   0   6  27 5545.51 803.606   6
   0  -6  27 3689.62 744.898   6
   0  -6  27 4668.59 558.598  34
   0   6 -27 4362.44 508.857  35
   0  -6 -27 5107.52 612.088  35
   0  -6 -27 4984.14 616.285  18
   0   6 -27 4662.82 592.828  12
   0   6  27 5597.15 892.281   8
   0   6 -27 4485.63 833.305  11
   0  -6 -27 4469.63 524.672  25
   0   6  28 116947. 5100.10   6
   0  -6  28 118018. 5802.09   1
   0  -6 -28 124365. 4537.28  35
   0   6 -28 118483. 4327.16  35
   0  -6  28 117528. 4404.88  34
   0  -6 -28 120403. 4541.43  18
   0   6  28 110158. 5382.77   8
   0   6 -28 117738. 4545.49  12
   0  -6 -28 116015. 4319.99  25
   0   6 -29 9908.87 871.448  12
   0   6 -29 9968.25 881.149  33
   0  -6  29 10735.8 843.895  34
   0  -6 -29 12149.3 927.808  35
   0   6 -29 11058.6 817.371  35
   0  -6 -29 10847.6 902.501  18
   0   6 -29 10578.3 871.302  29
   0  -6  29 11156.8 927.126  22
   0  -6 -29 10593.4 792.099  25
   0   6 -30 4393.21 555.269  12
   0   6 -30 4908.81 518.234  35
   0  -6  30 5733.04 579.673  34
   0   6 -30 4482.92 574.384  33
   0  -6 -30 5906.34 625.721  35
   0  -6 -30 5081.12 599.783  18
   0   6 -30 5351.09 583.688  29
   0  -6  30 5161.62 603.021  22
   0  -6 -30 5414.17 518.202  25
   0   6 -31 685.025 229.492  12
   0   6 -31 686.344 228.948  33
   0  -6  31 447.173 199.800  34
   0  -6 -31 232.293 179.842  35
   0   6 -31 815.154 228.051  35
   0  -6 -31 913.159 286.349  18
   0  -6 -31 629.795 263.523  24
   0  -6  31 770.218 262.770  22
   0   6 -31 809.211 218.905  29
   0   6 -32 91390.4 3513.52  33
   0  -6  32 86737.7 3320.67  34
   0  -6 -32 92715.1 3561.59  24
   0  -6  32 92105.4 3488.06  22
   0   6 -32 83357.6 3299.87  29
   0   6 -33 3977.99 481.532  33
   0  -6  33 3219.79 399.861  34
   0  -6  33 4142.51 493.354  22
   0  -6 -33 4865.25 542.536  24
   0   6 -34 73370.5 2822.62  33
   0  -6  34 66768.2 2603.49  34
   0  -6  34 67957.0 2819.05  14
   0  -6  34 72306.5 2789.67  22
   0  -6 -34 77221.6 2870.05  24
   0  -6  35 3491.45 335.931  34
   0   6 -35 3774.86 421.930  33
   0  -6  35 4006.00 448.412  14
   0  -6 -35 4038.66 442.622  24
   0  -6  35 4497.26 447.472  22
   0   6 -36 74156.7 2666.12  33
   0  -6  36 66666.2 2667.12  14
   0  -6 -36 75023.3 2691.48  24
   0  -6  36 71046.7 2642.84  22
   0  -6 -37 19620.2 943.352  24
   0  -6  37 18540.3 915.000  22
   0   6 -37 20032.5 927.309  33
   0  -6  38 68472.3 2347.72  22
   0  -6 -38 72718.5 2368.95  24
   0   7   0 140.935 122.968   9
   0  -7   0 118.110 109.325   2
   0   7   0 189.633 87.2686   8
   0   7  -1 380.309 183.128   9
   0   7   1 563.073 200.511   9
   0   7  -1 232.802 92.8447   8
   0   7   1 137.795 85.1702   8
   0  -7   1 59.2124 126.603   2
   0   7   2 284.462 143.273   9
   0   7  -2 147.219 128.447   9
   0   7   2 404.253 129.479   8
   0   7  -2 119.751 62.0981   8
   0  -7   2 59.2161 109.629   2
   0   7   3 82.4325 65.6970   8
   0   7  -3 152.302 121.265   9
   0  -7   3 296.753 200.439   2
   0   7  -4 464.343 198.680   9
   0   7   4 59.9258 71.6609   8
   0  -7  -4 233.832 152.958   2
   0  -7   4 178.482 127.124   2
   0   7  -5 102.305 109.475   9
   0   7   5 487.381 143.231   8
   0  -7   5 216.559 45.9088   6
   0  -7  -5 174.877 176.201   2
   0  -7   5 179.007 180.354   2
   0   7   5 280.590 61.4688   6
   0   7   6 35.4057 106.958   8
   0   7  -6 102.039 144.156   9
   0  -7  -6 58.2148 124.346   2
   0  -7   6 70.6870 37.8097   6
   0  -7   6 298.726 201.755   2
   0   7   6 79.7946 49.2468   6
   0   7   7 115.636 108.939   8
   0   7  -7 70.0418 149.613  11
   0   7  -7 359.600 164.593   9
   0   7   7 69.8047 49.3961   6
   0  -7   7 179.487 156.517   2
   0  -7  -7 57.9346 151.564   2
   0  -7   7 120.540 57.6429   6
   0   7  -8 209.608 158.273   9
   0   7   8 251.354 148.371   8
   0  -7   8 179.765 78.3813   6
   0  -7  -8 57.7383 123.317   2
   0   7   8 21.4076 56.0159   6
   0   7  -8 57.6030 123.028   4
   0  -7   8-60.0644 64.1568   2
   0  -7   9 161.348 109.060  15
   0   7  -9 487.811 216.602   9
   0   7   9 45.4955 108.724   8
   0   7   9 151.814 97.5208   6
   0  -7  -9 286.816 193.752   2
   0   7  -9 250.475 163.848   4
   0  -7   9 60.0934 128.417   2
   0  -7   9 142.493 76.2133   6
   0  -7  10 166.944 112.768  15
   0   7 -10-56.6235 104.751   9
   0   7  10 49.2948 139.285   8
   0  -7 -10 56.8211 85.8373   2
   0  -7  10 290.151 117.126   6
   0  -7  10 59.9489 110.900   2
   0   7  10 58.5005 62.5102   6
   0   7 -10 67.6867 102.241   4
   0  -7  11 103.599 97.6054  15
   0  -7  11 71.0197 107.288  14
   0   7 -11 118.484 141.481   9
   0   7  11-53.4014 127.540   8
   0   7 -11 96.1229 102.683  12
   0  -7  11 331.192 142.926   6
   0  -7 -11 56.1351 103.863   2
   0  -7  11 59.7933 90.3419   2
   0   7 -11 146.208 156.150   4
   0   7  11 266.406 123.214   6
   0  -7  12 304.697 146.666  14
   0  -7 -12 90.4627 101.864  13
   0  -7  12 71.3269 120.461  15
   0   7 -12 264.098 248.724  11
   0   7 -12 34.0526 89.1159  12
   0   7  12 57.7520 106.853   8
   0   7 -12 187.002 163.066   9
   0  -7  12 159.740 160.844   6
   0   7  12 37.4414 97.9750   6
   0  -7 -12 55.1974 83.4057   2
   0  -7  12 178.349 141.978   2
   0   7 -12 316.371 238.895   4
   0  -7  13 110.449 111.245  15
   0  -7  13 119.860 165.267  14
   0  -7 -13 121.746 97.5607  13
   0   7 -13 196.965 171.760   9
   0   7  13 62.3164 115.305   8
   0   7 -13 72.1618 101.991  12
   0   7 -13 92.6259 139.917  11
   0  -7 -13 107.697 115.050   2
   0   7  13 125.080 125.969   6
   0   7 -13 85.1450 128.623   4
   0  -7  13 296.643 179.218   6
   0  -7  13 117.183 139.940   2
   0  -7  14 113.870 107.275  15
   0  -7 -14 214.415 108.521  13
   0  -7  14-41.8721 118.333  14
   0   7 -14 76.5923 108.234  12
   0   7 -14 277.265 209.372   9
   0   7 -14 97.4415 104.092  11
   0   7 -14 134.112 124.056  10
   0   7  14 67.1239 124.182   8
   0   7 -14 91.4549 195.336   4
   0   7  14 276.368 147.585   6
   0  -7  14 131.050 139.968   6
   0  -7  14 57.0347 86.1809   2
   0  -7 -14 155.867 96.1389   2
   0  -7  15 175.286 162.170  14
   0  -7  15 195.309 125.228  15
   0  -7 -15 305.859 103.397  13
   0   7 -15 584.657 234.165   9
   0   7 -15 40.5661 86.7730  12
   0   7 -15 204.868 267.970  11
   0   7 -15 337.484 161.237  10
   0   7  15 72.1395 133.513   8
   0  -7  15-71.8666 171.666   6
   0   7  15 151.579 108.017   6
   0   7 -15 196.047 181.361   4
   0  -7 -15 196.974 105.280   2
   0  -7  16 320.866 176.509  14
   0  -7 -16 121.707 65.0646  13
   0  -7  16 40.1185 85.7420  15
   0   7 -16 107.358 229.300  11
   0   7 -16 128.630 112.197  12
   0   7  16 232.076 143.113   8
   0   7 -16 269.389 143.866  10
   0  -7  16 156.782 145.022   6
   0   7  16-55.0574 117.628   6
   0   7 -16-104.805 193.865   4
   0  -7  17 41.0710 107.441  15
   0  -7  17 95.9270 135.517  14
   0   7 -17 45.1000 127.428  12
   0   7  17 82.6454 152.864   8
   0   7 -17 263.567 140.732  10
   0   7 -17 113.005 241.344  11
   0   7  17 59.6984 127.507   6
   0  -7  17 84.8964 128.217   6
   0   7 -17-111.759 119.352   4
   0  -7  18 41.8743 126.501  15
   0  -7  18-50.0215 185.051  14
   0  -7  18 182.796 138.049   6
   0   7  18 128.589 118.946   6
   0   7 -18 253.630 135.443  10
   0   7 -18 118.739 126.822  11
   0   7  18 175.908 187.857   8
   0   7 -18 142.213 143.199  12
   0   7 -19 124.209 132.737  11
   0   7  19 372.821 281.550   8
   0   7 -19-49.6156 129.881  12
   0   7  19 344.146 207.946   6
   0  -7  19 196.077 148.143   6
   0   7 -19 379.235 301.878   4
   0   7 -19 131.233 140.231  33
   0  -7  19 706.359 212.847  34
   0  -7  19 170.148 150.738  15
   0  -7  19 573.861 236.403  14
   0  -7 -19 96.7256 115.596  19
   0  -7 -19 249.613 192.277  18
   0   7 -19 216.871 146.557  28
   0  -7 -19 48.1196 125.972  25
   0   7 -20 129.589 276.756  11
   0   7  20 196.938 182.124   8
   0   7 -20 154.694 155.744  12
   0  -7  20 103.441 156.215   6
   0   7  20 146.757 135.721   6
   0   7 -20 401.727 350.254   4
   0   7 -20 91.6702 119.895  33
   0  -7  20 86.5371 130.689  34
   0  -7  20 42.9697 102.609  15
   0  -7 -20-100.371 160.773  19
   0  -7  20-54.2333 163.803  14
   0   7 -20 45.3525 108.298  28
   0  -7 -20 49.3528 129.095  25
   0   7 -21 133.879 247.618  11
   0   7 -21 53.4737 139.881  12
   0   7  21 103.378 220.787   8
   0  -7  21-107.368 2.07574   6
   0   7 -21 141.054 260.888   4
   0  -7  21-137.381 293.400   1
   0   7  21 310.275 219.154   6
   0   7 -21 47.8731 125.233  33
   0  -7  21 134.414 126.598  34
   0  -7 -21 92.7222 148.529  35
   0  -7  21 171.981 137.747  15
   0  -7 -21 363.600 199.993  19
   0  -7  21-56.2061 147.027  14
   0   7 -21 47.2599 133.533  28
   0  -7 -21 201.594 142.399  25
   0   7 -22 55.1329 155.781  12
   0   7 -22 410.417 253.036  11
   0   7  22 107.915 257.681   8
   0   7  22 81.5816 194.810   6
   0   7 -22 295.454 315.500   4
   0  -7  22 143.043 264.570   1
   0  -7  22 554.617 264.864   6
   0  -7 -22 48.0163 135.679  35
   0   7 -22 49.7029 118.705  33
   0  -7  22-46.1859 110.310  34
   0  -7 -22 53.3322 161.097  19
   0  -7  22 57.9308 151.546  14
   0   7 -22 196.078 165.546  28
   0  -7 -22 153.365 163.786  25
   0   7 -23 225.757 190.782  12
   0   7  23 112.012 267.596   8
   0   7 -23 417.231 363.874  11
   0  -7  23 568.683 271.710   6
   0  -7  23 591.711 387.018   1
   0   7 -23 153.754 232.352   4
   0   7  23 255.064 181.786   6
   0  -7  23 189.307 182.422  34
   0   7 -23 307.852 197.736  33
   0  -7 -23 643.575 236.573  35
   0   7 -23 336.545 154.897  35
   0  -7  23 355.694 210.134  14
   0  -7 -23 381.225 239.935  19
   0   7 -23 151.531 170.785  28
   0  -7 -23 257.285 165.073  25
   0   7  24-115.344 213.331   8
   0   7 -24 400.900 211.850  12
   0   7 -24 280.223 211.586  11
   0   7  24 176.076 132.951   6
   0  -7  24 607.019 396.929   1
   0  -7  24 463.407 247.417   6
   0   7 -24-52.6459 186.450  33
   0  -7  24 193.508 193.287  34
   0  -7 -24 202.095 161.853  35
   0   7 -24-38.4711 148.119  35
   0  -7  24 361.735 213.518  14
   0   7 -24 51.6863 156.108  28
   0  -7  24 54.5480 184.196  22
   0  -7 -24-51.3123 189.807  25
   0   7  25 235.913 218.194   8
   0   7 -25 287.192 193.990  12
   0   7 -25 278.890 210.612  11
   0  -7  25-154.259 285.327   1
   0   7  25 180.338 166.811   6
   0  -7  25 116.983 216.393   6
   0   7 -25-53.5433 151.316  33
   0   7 -25 156.131 150.326  35
   0  -7 -25 256.037 164.083  35
   0  -7  25 97.7289 138.102  34
   0  -7  25 60.7256 183.444  14
   0  -7 -25 228.492 219.959  18
   0   7 -25 209.609 201.786  28
   0  -7 -25 50.5498 142.862  25
   0  -7  25 219.764 185.558  22
   0  -7  26 155.193 165.731   1
   0  -7  26 466.866 249.271   6
   0  -7 -26 153.916 173.256  35
   0   7 -26-78.4794 132.518  35
   0   7 -26 161.814 162.918  33
   0  -7  26-48.9750 147.931  34
   0  -7 -26 170.430 148.606  18
   0  -7  26 60.6089 158.542  14
   0   7  26 358.266 255.049   8
   0   7 -26 137.097 146.409  11
   0   7 -26 114.116 161.212  12
   0  -7 -26 147.823 148.834  25
   0  -7  26 54.7703 175.466  22
   0  -7  27 308.654 233.133   1
   0  -7  27 230.459 174.119   6
   0  -7  27 145.059 178.965  34
   0  -7 -27 50.6948 143.355  35
   0   7 -27 38.9514 138.086  35
   0   7 -27 429.503 198.688  33
   0  -7 -27 391.877 223.757  18
   0  -7  27 538.609 239.185  14
   0   7  27 839.560 338.898   8
   0   7 -27 446.028 206.325  12
   0   7 -27 265.840 200.819  11
   0  -7 -27 189.507 167.900  25
   0  -7  27 270.107 199.921  22
   0  -7 -28 148.203 158.260  35
   0  -7  28 141.819 151.444  34
   0   7 -28 38.0158 114.827  35
   0  -7 -28 109.023 164.644  18
   0  -7  28 58.3749 187.007  14
   0   7 -28 106.780 127.489  12
   0  -7 -28-44.8424 143.658  25
   0  -7  28 105.279 168.633  22
   0   7 -29 251.551 178.214  12
   0  -7 -29 142.169 167.873  35
   0   7 -29 73.1539 123.566  35
   0  -7  29 45.4881 145.765  34
   0  -7  29 280.662 239.783  14
   0  -7 -29 52.4821 158.551  18
   0   7 -29 346.322 217.853  29
   0  -7  29-50.6394 162.262  22
   0  -7 -29 208.368 147.635  25
   0  -7  30-42.8408 151.724  34
   0  -7 -30 99.7735 150.671  18
   0  -7  30 53.2192 160.735  14
   0   7 -30 46.1902 139.507  29
   0  -7  30-47.9837 125.508  22
   0  -7 -30 151.331 114.266  25
   0  -7  31 157.577 139.582  34
   0  -7 -31 46.7338 172.922  18
   0   7 -31 125.893 141.766  29
   0  -7  31 179.340 143.690  22
   0  -7 -31 166.711 112.669  25
   0  -7  32 35.2834 113.042  34
   0  -7 -32 44.4545 171.161  17
   0   7 -32 36.6833 110.806  29
   0  -7  32 41.1467 152.212  22
   0  -7 -32 139.816 115.658  25
   0  -7  33 61.1540 117.746  34
   0   7 -33 77.9020 155.642  33
   0  -7 -33 120.714 166.425  17
   0   7 -33 30.2317 116.417  29
   0  -7  33 185.297 181.359  22
   0  -7  34 25.3108 101.127  34
   0   7 -34-34.5652 152.180  33
   0  -7 -34 35.6406 131.835  17
   0  -7  34 32.7609 135.487  22
   0   7 -35 178.477 127.098  33
   0  -7  35 231.694 98.9344  34
   0  -7 -35-30.6735 153.665  17
   0  -7  35 112.844 112.765  22
   0   7 -36 48.9575 94.2578  33
   0  -7 -36 25.3762 97.7125  17
   0  -7  36 117.256 137.167  22
   0   7 -37 55.2870 83.5334  33
   0  -7  37 110.864 94.6618  22
   0  -7 -37 117.651 104.726  17
   0  -7 -38 77.4841 75.5334  24
   0  -7  38 25.5403 63.9638  22
   0  -7 -38-12.8927 66.0284  17
   0   8   0 112907. 4018.42   9
   0  -8   0 111841. 4263.20   2
   0   8   1 69901.3 2898.62   9
   0   8  -1 63824.9 2302.55   8
   0   8   1 64883.6 2399.40   8
   0   8  -1 64710.5 2844.10   9
   0  -8   1 65096.3 3067.03   2
   0   8   2 20606.9 1330.51   9
   0   8   2 20490.0 1023.81   8
   0   8  -2 20459.6 1320.70   9
   0  -8   2 21527.8 1500.14   2
   0   8   3 30136.0 1699.34   9
   0   8   3 30211.9 1388.65   8
   0   8  -3 29542.1 1705.74   9
   0  -8  -3 29720.3 1126.61   1
   0  -8   3 33878.8 1928.93   2
   0   8   4 234612. 7815.99   8
   0   8  -4 228222. 8241.04   9
   0   8   4 248306. 8294.23   9
   0  -8   4 253637. 8572.90   2
   0  -8  -4 233057. 8451.16   2
   0  -8  -5 41035.4 1847.67  13
   0   8  -5 48037.8 2272.02   9
   0   8   5 45274.5 1940.64   8
   0  -8   5 48774.8 2446.15   2
   0  -8  -5 43638.0 2329.38   2
   0  -8   6 53371.5 2135.50  15
   0  -8  -6 48263.4 2073.56  13
   0   8   6 52125.4 2196.88   8
   0   8  -6 51856.1 2452.71   9
   0  -8  -6 49241.4 2566.15   2
   0  -8   6 53825.6 2653.95   2
   0  -8   7 1899.44 304.322  15
   0  -8  -7 2109.06 308.811  13
   0   8  -7 1879.93 465.859  11
   0   8   7 1762.07 313.147   8
   0   8  -7 2062.44 402.622   9
   0  -8   7 2387.49 480.131   2
   0  -8  -7 2438.03 468.514   2
   0  -8   8 152077. 5084.77  15
   0  -8  -8 137034. 4976.41  13
   0   8  -8 155777. 5499.25   9
   0   8   8 155380. 5261.96   8
   0  -8   8 138661. 4805.34   6
   0  -8  -8 139184. 5547.47   2
   0   8  -8 140857. 5458.11   4
   0  -8   8 155293. 5715.13   2
   0  -8   9 27832.0 1347.69  15
   0  -8  -9 23395.1 1232.65  13
   0   8  -9 24976.3 1548.36   9
   0   8  -9 23382.0 1220.53  12
   0   8   9 22460.9 1371.22   8
   0  -8   9 23658.9 1623.78   2
   0  -8  -9 27563.2 1681.63   2
   0  -8   9 27078.6 1232.12   6
   0   8  -9 23849.8 1583.78   4
   0  -8 -10 159927. 5687.14  13
   0  -8  10 175520. 5824.21  15
   0  -8  10 169108. 5746.86  14
   0   8  10 166145. 6027.46   8
   0   8 -10 158285. 5686.05  12
   0   8 -10 170622. 6203.72   9
   0  -8 -10 176420. 6333.86   2
   0  -8  10 169834. 5774.72   6
   0   8 -10 156445. 6301.39   4
   0  -8  11 4166.71 474.178  15
   0  -8  11 4393.95 470.530  14
   0  -8 -11 3704.64 420.943  13
   0   8 -11 3684.24 425.153  12
   0   8  11 4298.50 567.967   8
   0   8 -11 4521.39 623.126   9
   0  -8  11 3852.82 609.674   2
   0  -8  11 5403.09 543.712   6
   0  -8 -11 4342.05 627.754   2
   0   8 -11 4591.18 672.325   4
   0  -8 -12 3353.30 386.757  13
   0  -8  12 2472.17 361.520  14
   0  -8  12 2355.91 367.504  15
   0   8  12 2800.05 466.626   8
   0   8 -12 2196.47 441.046   9
   0   8 -12 2347.99 344.892  12
   0  -8 -12 2342.69 459.168   2
   0  -8  12 3173.51 434.484   6
   0  -8  12 3112.81 541.583   2
   0   8  12 2763.21 345.552   6
   0   8 -12 2718.91 550.302   4
   0  -8  13 9672.41 762.317  15
   0  -8 -13 9735.71 700.668  13
   0  -8  13 7991.63 690.816  14
   0   8  13 9547.70 917.369   8
   0   8 -13 9172.73 934.000   9
   0   8 -13 9611.14 736.923  12
   0   8 -13 7979.12 1039.93  11
   0   8 -13 8648.49 1024.37   4
   0  -8 -13 8130.03 858.900   2
   0   8  13 9323.34 712.675   6
   0  -8  13 9318.28 952.831   2
   0  -8  13 9629.13 835.402   6
   0  -8 -14 204454. 7186.98  13
   0  -8  14 202239. 7309.44  14
   0  -8  14 224428. 7420.20  15
   0   8 -14 217862. 7920.90   9
   0   8  14 226518. 7882.16   8
   0   8 -14 212101. 7326.58  12
   0   8 -14 210709. 8406.30  11
   0   8  14 232208. 7411.30   6
   0  -8  14 222687. 7721.26   6
   0  -8  14 233458. 7911.06   2
   0  -8 -14 214264. 7709.32   2
   0   8 -14 221518. 8290.34   4
   0  -8 -15 18204.8 1060.46  13
   0  -8  15 21973.1 1244.47  15
   0  -8  15 22149.9 1238.83  14
   0   8 -15 18006.1 1433.71   9
   0   8  15 21429.2 1513.96   8
   0   8 -15 17600.8 1420.84  10
   0   8 -15 20220.2 1193.62  12
   0   8 -15 17710.7 1677.64  11
   0  -8 -15 19914.3 1319.47   2
   0   8 -15 16993.1 1589.61   4
   0   8  15 20118.3 1219.86   6
   0  -8  15 21769.5 1466.40   6
   0  -8  16 54409.3 2322.48  15
   0  -8 -16 49532.3 2098.11  13
   0  -8  16 49429.3 2258.80  14
   0   8  16 55388.7 2397.75   6
   0  -8 -16 46053.0 2339.99   2
   0  -8  16 49856.6 2612.77   6
   0   8 -16 53642.1 3079.79   4
   0   8 -16 48287.6 2610.26  10
   0   8 -16 45611.6 2976.05  11
   0   8 -16 51582.5 2279.56  12
   0   8  16 55670.1 2793.04   8
   0   8  17 513.286 274.242   8
   0   8 -17 124.149 265.338  11
   0   8 -17 193.715 179.439  12
   0   8 -17 752.623 254.351  10
   0   8 -17 117.827 218.169   4
   0  -8  17 643.033 242.985   6
   0   8  17 396.450 181.726   6
   0  -8  17 294.511 168.418  34
   0   8 -17 1143.46 272.523  33
   0  -8  17 287.591 198.499  14
   0  -8 -17 480.819 229.845  19
   0  -8  17 188.403 188.472  15
   0  -8 -17 247.631 175.706  18
   0  -8 -17 303.686 144.498  13
   0   8 -17 207.953 177.947  28
   0  -8 -17 549.995 220.378  25
   0  -8  17 228.109 175.953  22
   0   8  18 349090. 11449.3   8
   0   8 -18 313927. 10577.3  12
   0   8 -18 309916. 11858.2  11
   0  -8  18 302004. 11101.3   6
   0   8  18 343678. 10849.8   6
   0   8 -18 308805. 11799.5   4
   0   8 -18 310633. 10430.0  33
   0  -8  18 324203. 10478.5  34
   0  -8  18 334008. 10582.9  15
   0  -8 -18 312380. 10571.9  19
   0  -8 -18 329782. 10643.8  18
   0  -8  18 302597. 10544.0  14
   0   8 -18 307840. 10441.9  28
   0  -8  18 323298. 10562.5  22
   0  -8 -18 314801. 10597.3  25
   0   8 -19 22434.0 2018.02  11
   0   8 -19 22745.6 1378.48  12
   0   8  19 22251.1 1750.70   8
   0   8 -19 22961.0 2021.57   4
   0   8  19 24371.7 1506.32   6
   0  -8  19 23544.7 1690.16   6
   0   8 -19 20076.2 1250.68  33
   0  -8  19 19806.5 1165.42  31
   0  -8  19 21454.4 1279.30  34
   0  -8  19 23498.8 1392.07  14
   0  -8 -19 23182.1 1410.05  18
   0  -8  19 23635.1 1349.08  15
   0  -8 -19 21153.2 1341.01  19
   0   8 -19 23214.3 1319.14  28
   0  -8 -19 21725.0 1358.34  25
   0  -8  19 24021.2 1386.19  22
   0   8  20 22975.0 1792.77   8
   0   8 -20 19127.1 1295.92  12
   0   8 -20 22092.3 2017.89  11
   0  -8  20 18779.9 1571.93   6
   0   8 -20 19294.7 1911.07   4
   0  -8  20 20298.6 1241.69  34
   0  -8  20 20126.2 1153.26  31
   0   8 -20 20949.2 1267.96  33
   0  -8 -20 21199.1 1337.30  19
   0  -8 -20 20195.4 1327.02  18
   0  -8  20 22115.1 1351.32  14
   0  -8  20 21332.9 1282.50  15
   0   8 -20 22051.8 1293.82  28
   0  -8 -20 20708.1 1320.30  25
   0  -8  20 23608.0 1367.02  22
   0   8 -21 14032.5 1060.63  12
   0   8 -21 12797.4 1537.78  11
   0   8  21 14422.0 1426.48   8
   0   8 -21 12654.6 1555.93   4
   0  -8  21 14042.6 1338.74   6
   0  -8  21 13613.7 987.985  34
   0   8 -21 13375.2 993.270  33
   0  -8  21 13953.3 916.245  31
   0  -8 -21 14083.8 1059.24  19
   0  -8  21 15647.5 1046.70  15
   0  -8 -21 14587.8 1094.57  18
   0  -8  21 12785.7 1026.44  14
   0   8 -21 13843.9 1003.23  28
   0  -8 -21 13818.3 1050.04  25
   0  -8  21 14349.5 1046.60  22
   0   8 -22 63524.8 3864.32  11
   0   8 -22 68295.1 2946.10  12
   0   8  22 67596.2 3585.13   8
   0   8 -22 66822.6 4009.81   4
   0  -8  22 67004.9 4044.48   1
   0  -8  22 61966.8 3376.39   6
   0   8 -22 64750.7 2828.94  33
   0  -8  22 70687.0 2859.01  34
   0  -8 -22 65966.9 2909.08  19
   0  -8 -22 62362.8 2888.38  18
   0  -8  22 66530.8 2788.74  15
   0  -8  22 67059.6 2929.54  14
   0   8 -22 65045.2 2820.57  28
   0  -8  22 66144.7 2863.13  22
   0  -8 -22 65472.3 2878.10  25
   0  -8  23 18552.1 1992.82   1
   0   8 -23 20927.0 2071.18   4
   0   8 -23 19315.9 1258.89  33
   0  -8  23 18153.8 1218.66  34
   0  -8 -23 20406.5 1244.33  35
   0  -8  23 20435.5 1338.89  14
   0   8 -23 19051.4 1921.95  11
   0   8 -23 21801.4 1371.55  12
   0   8  23 18146.3 1703.97   8
   0  -8 -23 20946.2 1321.81  25
   0  -8 -23 20312.5 1328.80  19
   0  -8  23 21685.0 1335.86  22
   0  -8  24 115049. 5943.75   1
   0  -8  24 120203. 4514.72  34
   0  -8 -24 121414. 4486.78  35
   0   8 -24 119223. 4552.40  33
   0  -8  24 123454. 4659.94  14
   0   8 -24 116271. 5775.10  11
   0   8  24 122329. 5501.01   8
   0   8 -24 118585. 4616.74  12
   0  -8 -24 124279. 4751.45  24
   0  -8  24 123503. 4612.50  22
   0  -8 -24 112522. 4527.75  25
   0  -8  25 23680.1 2289.63   1
   0  -8  25 25561.2 1481.45  34
   0   8 -25 25167.1 1503.06  33
   0  -8 -25 27179.8 1484.27  35
   0  -8  25 25267.0 1555.22  14
   0   8 -25 25666.1 2238.19  11
   0   8  25 28537.7 2175.42   8
   0   8 -25 24957.3 1531.01  12
   0  -8 -25 31088.8 1726.08  24
   0  -8 -25 24764.3 1490.35  25
   0  -8  25 27797.1 1573.78  22
   0  -8  26 1276.21 482.369   1
   0   8 -26 1158.37 293.078  33
   0  -8  26 645.379 232.244  34
   0  -8 -26 994.946 268.718  35
   0  -8  26 458.947 268.037  14
   0   8  26 588.323 281.914   8
   0   8 -26 1242.26 442.779  11
   0   8 -26 499.409 206.579  12
   0  -8  26 797.172 267.195  22
   0  -8 -26 793.699 292.488  24
   0  -8 -26 975.083 280.400  25
   0  -8  27 2092.63 392.585  34
   0   8 -27 2385.52 416.999  33
   0  -8 -27 3228.47 455.172  35
   0  -8  27 3254.63 505.995  14
   0   8 -27 4473.43 555.913  12
   0  -8 -27 3470.62 472.792  25
   0  -8  27 2751.43 438.947  22
   0  -8 -27 3679.19 549.007  24
   0  -8  28 152509. 5472.05  34
   0   8 -28 143741. 5504.25  33
   0  -8 -28 151353. 5587.45  18
   0  -8  28 155799. 5624.59  14
   0  -8 -28 146117. 5419.31  25
   0  -8  28 162192. 5584.92  22
   0  -8 -28 163018. 5710.20  24
   0  -8  29 4959.28 565.613  34
   0   8 -29 6014.59 643.967  33
   0  -8 -29 6295.27 670.022  18
   0  -8  29 6757.23 696.991  14
   0   8 -29 6528.22 662.087  29
   0  -8 -29 7481.20 738.728  24
   0  -8  29 6094.21 635.114  22
   0  -8 -29 5519.89 577.392  25
   0   8 -30 828.263 256.747  33
   0  -8  30 903.574 237.725  34
   0  -8 -30 1105.84 296.170  18
   0  -8  30 1451.63 323.808  14
   0   8 -30 889.519 257.184  29
   0  -8 -30 1251.30 308.217  24
   0  -8 -30 757.827 208.083  25
   0  -8  30 535.347 225.077  22
   0  -8  31 148.908 137.758  34
   0  -8 -31 88.6742 142.084  17
   0  -8  31 44.6645 158.228  14
   0  -8 -31 489.155 212.391  18
   0   8 -31 240.980 154.679  29
   0  -8 -31-45.8297 169.569  24
   0  -8 -31 165.396 122.422  25
   0  -8  31 330.017 197.033  22
   0  -8  32 73351.0 2844.57  34
   0  -8 -32 82007.7 3036.80  17
   0  -8  32 72341.7 2951.48  14
   0   8 -32 75608.4 2901.86  29
   0  -8 -32 81683.6 3045.65  24
   0  -8 -32 69290.7 2732.19  25
   0  -8  32 79414.6 2965.86  22
   0  -8  33 11251.7 724.143  34
   0  -8 -33 13602.8 862.280  17
   0  -8  33 11376.7 801.477  14
   0   8 -33 12272.2 762.674  29
   0  -8 -33 13240.7 859.710  24
   0  -8  33 12881.5 822.674  22
   0  -8  34 31261.4 1365.82  34
   0  -8 -34 36040.8 1541.47  17
   0  -8  34 33929.1 1514.73  14
   0  -8  34 33352.2 1481.91  22
   0  -8  35 49.0772 76.2415  34
   0   8 -35 236.049 137.257  33
   0  -8 -35 283.721 134.982  17
   0  -8  35 208.200 111.227  14
   0  -8  35 122.786 114.366  22
   0   8 -36 14232.1 736.890  33
   0  -8 -36 13748.3 714.836  17
   0  -8  36 13416.1 706.270  22
   0   8 -37 3310.16 270.714  33
   0  -8  37 3073.70 259.372  22
   0  -8 -37 2915.64 249.959  17
   0  -9   0-32.8241 78.3935  15
   0   9   0 243.153 145.154   9
   0  -9  -1 127.506 107.789  15
   0  -9   1 236.613 125.163  15
   0  -9   1 338.093 221.151   2
   0   9  -1 122.974 160.926   9
   0   9   1 244.250 172.606   9
   0  -9  -2-30.9992 104.701  15
   0  -9   2 69.6474 117.613  15
   0   9   2 280.812 94.8509   8
   0  -9  -2 186.513 66.4280   1
   0  -9   2-169.655 202.555   2
   0   9  -2 62.9379 150.295   9
   0   9   2 61.9025 132.221   9
   0  -9   3 179.607 127.224  15
   0  -9   3 85.1028 128.522   2
   0   9   3 156.975 111.195   8
   0   9  -3-65.0124 120.249   9
   0   9   3-63.1951 134.968   9
   0  -9   4 407.651 153.313  15
   0  -9  -4 83.3780 125.972   2
   0  -9   4-85.3766 203.891   2
   0   9   4 65.0421 155.351   9
   0   9  -4 466.229 235.913   9
   0   9   4 209.437 129.179   8
   0  -9  -4 37.3021 105.458  13
   0  -9  -5 166.027 153.687   2
   0  -9   5 685.409 289.385   2
   0   9   5 401.563 214.506   9
   0   9  -5 66.4857 123.157   9
   0   9   5 231.145 136.607   8
   0  -9  -5 300.864 139.282  13
   0  -9   6-85.8449 183.332   2
   0  -9  -6 82.7736 124.997   2
   0  -9  -6 37.8961 114.455  13
   0   9  -6-66.5267 158.845   9
   0   9  -6-91.0348 238.110  11
   0   9   6 251.226 134.131   8
   0  -9   7 81.5786 115.282  15
   0   9  -7 192.291 136.925   4
   0  -9  -7 82.5330 152.679   2
   0  -9   7 86.2014 159.463   2
   0   9  -7 282.323 224.724  11
   0  -9  -7 152.591 122.247  13
   0   9   7 45.1914 118.247   8
   0   9  -7 66.6926 123.391   9
   0  -9   8 42.1102 118.994  15
   0  -9   8 225.263 90.9487  14
   0  -9   8-86.3069 130.357   2
   0   9  -8 137.936 127.580   4
   0  -9  -8-82.0406 214.599   2
   0   9  -8 134.499 143.641   9
   0   9  -8 97.5045 180.352  11
   0   9  -8 177.339 107.149  12
   0   9   8 48.7348 90.1693   8
   0  -9  -8 192.142 136.118  13
   0  -9  -9 193.581 143.288  13
   0  -9   9 203.231 108.608  14
   0  -9   9 86.8776 113.715  15
   0   9  -9 74.0896 111.982   4
   0  -9  -9 408.120 230.648   2
   0  -9   9 432.444 244.390   2
   0   9  -9 68.3723 163.320   9
   0   9  -9 109.251 102.991  12
   0   9   9 313.970 158.113   8
   0  -9  10 179.161 135.309  15
   0  -9 -10 38.9903 102.025  13
   0  -9  10 70.8069 113.451  14
   0   9 -10 238.178 169.578   4
   0  -9  10 693.509 277.716   2
   0  -9 -10 243.559 212.370   2
   0   9  10-56.0843 133.944   8
   0   9 -10 70.0056 149.534   9
   0   9 -10 75.3340 89.9853  12
   0  -9  11-46.1547 110.246  15
   0  -9  11 37.0843 131.370  14
   0  -9 -11 156.909 118.514  13
   0  -9  11 173.485 226.903   2
   0   9 -11 254.933 222.287   4
   0  -9 -11 80.4744 148.869   2
   0   9  11 299.856 181.152   8
   0   9 -11 504.341 255.180   9
   0   9 -11 234.986 150.815  12
   0  -9  12 95.0577 134.357  15
   0  -9  12 77.6203 124.412  14
   0  -9 -12 354.545 162.984  13
   0   9 -12 364.496 217.626   4
   0  -9  12 86.5338 160.112   2
   0  -9 -12 79.4669 120.094   2
   0   9  12 128.477 118.900   8
   0   9 -12 122.754 107.126  12
   0   9 -12 521.941 210.704   9
   0  -9  13 40.5256 122.451  14
   0  -9  13 48.8640 138.097  15
   0  -9 -13 434.140 157.729  13
   0   9 -13 97.1878 146.810   4
   0  -9  13 428.748 204.776   2
   0  -9 -13 78.0116 144.329   2
   0   9 -13 85.6851 137.292  12
   0   9  13 137.497 146.866   8
   0   9 -13 77.3972 165.331   9
   0   9 -13 352.396 307.263  11
   0  -9  14 150.501 160.751  15
   0  -9  14 84.6011 101.072  14
   0   9 -14 90.0244 107.542  12
   0   9 -14 122.006 225.682  11
   0  -9 -14 275.526 151.588  13
   0   9  14 146.688 156.680   8
   0  -9  14 84.2383 155.845   2
   0  -9 -14 151.845 114.714   2
   0   9 -14 206.908 220.970   4
   0  -9 -15 72.9460 110.190   2
   0   9 -15 109.822 234.554   4
   0  -9  15-43.3219 113.345  34
   0  -9  15 102.680 109.676  15
   0  -9  15 88.2673 156.324  14
   0  -9 -15 233.460 131.416  13
   0   9 -15 188.770 142.558  12
   0   9 -15-126.489 270.146  11
   0   9 -15 356.604 212.883  10
   0   9  15 234.658 204.607   8
   0  -9 -15 414.946 199.714  25
   0  -9  15 45.1522 118.131  22
   0  -9 -16 344.479 164.541   2
   0   9 -16 116.272 124.207   4
   0  -9  16 117.257 102.294  31
   0  -9  16 44.6831 95.4923  34
   0   9 -16 361.035 148.428  33
   0  -9  16 209.762 168.027  15
   0  -9  16 45.8799 138.613  14
   0  -9 -16 51.2903 94.9279  18
   0  -9 -16 150.048 160.262  19
   0   9 -16 49.4179 129.306  12
   0   9 -16 130.782 197.528  11
   0  -9 -16 76.5934 100.231  13
   0   9 -16 350.159 186.985  10
   0   9  16 249.556 217.607   8
   0  -9 -16 102.409 122.312  24
   0  -9 -16 48.4965 115.849  20
   0  -9 -16-53.4082 139.739  25
   0   9 -17 122.857 185.557   4
   0   9 -17 42.1504 127.347  33
   0  -9  17 39.7429 127.356  31
   0  -9  17 230.114 147.468  34
   0  -9  17 237.844 190.084  14
   0  -9 -17 159.437 139.047  18
   0  -9  17 53.3197 139.502  15
   0  -9 -17 362.897 191.794  19
   0   9 -17 134.613 248.988  11
   0  -9 -17 37.4410 97.9861  13
   0   9  17 176.383 210.600   8
   0   9 -17 205.778 173.744  12
   0   9 -17 339.625 181.358  10
   0  -9 -17 198.434 140.191  20
   0  -9 -17 53.5888 127.996  24
   0  -9 -17 54.8806 117.251  25
   0  -9  17 47.9551 161.964  22
   0   9 -18 388.997 239.834   4
   0  -9  18 201.601 149.173  31
   0   9 -18 44.0765 141.226  33
   0  -9  18 94.5448 151.462  34
   0  -9  18 295.144 166.128  14
   0  -9  18 216.085 182.437  15
   0  -9 -18 106.911 151.048  19
   0  -9 -18-54.8434 175.711  18
   0   9 -18 277.663 331.500  11
   0  -9 -18 254.059 102.578  13
   0   9  18-93.1194 198.889   8
   0   9 -18 53.3908 150.866  12
   0  -9 -18 331.454 220.733  24
   0  -9  18-49.3352 174.746  22
   0  -9 -18 112.315 158.680  25
   0   9 -19 271.952 251.500   4
   0  -9  19-144.995 309.663   1
   0  -9  19 163.086 137.696  31
   0  -9  19 96.8935 146.341  34
   0   9 -19-45.9591 120.235  33
   0  -9  19 101.493 143.388  14
   0  -9  19 54.3904 142.284  15
   0  -9 -19 54.9090 155.146  19
   0  -9 -19 282.143 180.782  18
   0   9 -19-142.505 304.346  11
   0   9 -19 165.316 144.154  12
   0   9  19 97.9984 181.265   8
   0  -9  19 101.247 162.187  22
   0  -9 -19 113.942 160.971  24
   0  -9 -19 114.420 149.658  25
   0  -9  20 451.852 359.634   1
   0   9 -20 142.030 151.675   4
   0  -9  20 198.021 149.531  34
   0  -9  20-41.0206 123.908  31
   0   9 -20 47.6280 134.572  33
   0  -9 -20 57.8094 151.219  18
   0  -9  20-54.3960 116.187  15
   0  -9 -20 56.0594 146.643  19
   0  -9  20 104.285 147.326  14
   0   9  20-102.413 189.424   8
   0   9 -20 168.887 180.350  12
   0   9 -20 145.536 269.177  11
   0  -9 -20 173.935 175.119  25
   0  -9 -20 409.368 207.122  24
   0  -9  20 51.7514 146.220  22
   0   9 -21 442.639 272.893   4
   0  -9  21-155.433 234.729   1
   0   9 -21 147.309 157.310  33
   0  -9  21 50.3670 161.358  34
   0  -9  21 246.309 145.397  31
   0  -9  21-53.3013 139.427  14
   0  -9  21 323.420 190.909  15
   0  -9 -21 398.499 235.441  19
   0  -9 -21-58.8792 188.625  18
   0   9 -21 147.683 315.399  11
   0   9  21-106.329 113.555   8
   0   9 -21 114.235 172.517  12
   0  -9 -21 119.252 168.463  24
   0  -9  21 105.284 177.767  22
   0  -9 -21 58.4036 165.010  25
   0   9 -22 608.940 325.116   4
   0  -9  22 40.6932 122.904  31
   0  -9  22-51.1929 172.865  34
   0   9 -22-100.699 131.695  33
   0  -9  22-211.088 149.091  15
   0  -9 -22 57.4028 183.887  19
   0  -9 -22-119.052 190.688  18
   0  -9  22 270.763 182.858  14
   0   9 -22 172.558 184.260  12
   0   9  22 219.220 165.524   8
   0  -9 -22 58.3624 164.884  25
   0  -9  22 106.425 139.183  22
   0  -9 -22 241.334 170.453  24
   0  -9  23 159.660 112.900  31
   0  -9  23 308.721 198.175  34
   0   9 -23 102.359 133.978  33
   0  -9 -23 114.889 194.052  19
   0  -9  23 50.9446 153.962  15
   0  -9 -23 358.495 230.103  18
   0  -9  23 163.798 164.994  14
   0   9  23 336.952 207.804   8
   0   9 -23 458.579 229.090  12
   0   9 -23 296.023 223.582  11
   0  -9  23 267.034 189.222  22
   0  -9 -23 57.8241 151.344  25
   0  -9 -23 181.660 194.057  24
   0   9 -24 154.857 155.933  33
   0  -9  24 51.2794 173.184  34
   0  -9  24 54.5509 130.288  14
   0  -9 -24 59.2073 189.692  18
   0   9 -24 292.219 220.663  11
   0   9 -24 56.5152 120.735  12
   0   9  24 569.415 271.936   8
   0  -9 -24 120.388 143.758  24
   0  -9  24 53.1396 170.258  22
   0  -9 -24 56.5832 191.091  25
   0  -9  25 304.724 216.952  34
   0   9 -25-51.4019 182.073  33
   0  -9  25 53.9964 173.007  14
   0  -9 -25 58.1917 196.526  18
   0   9 -25 109.676 117.163  12
   0   9  25 344.012 212.111   8
   0   9 -25 570.454 304.587  11
   0  -9 -25 109.501 175.423  25
   0  -9 -25 59.0981 189.348  24
   0  -9  25 104.818 177.003  22
   0   9 -26-50.6138 142.995  33
   0  -9  26 49.4029 166.822  34
   0  -9  26 52.8969 159.763  14
   0  -9  26-51.1262 163.782  22
   0  -9 -26 229.694 212.411  24
   0  -9 -26 52.3895 176.907  25
   0   9 -27 197.200 174.628  33
   0  -9  27 284.723 168.092  34
   0  -9  27 153.689 144.770  14
   0  -9 -27 345.307 217.208  25
   0  -9 -27 55.2110 166.782  24
   0  -9  27-49.3817 210.947  22
   0  -9  28 45.0483 136.091  34
   0   9 -28 47.4924 143.470  33
   0  -9  28 48.8795 173.135  14
   0   9 -28 48.6972 156.028  29
   0  -9  28 140.992 173.870  22
   0  -9 -28 136.972 161.725  25
   0  -9 -28 471.164 201.579  24
   0   9 -29 270.542 198.537  33
   0  -9  29 41.9896 148.732  34
   0  -9 -29 185.516 156.632  17
   0  -9  29 137.954 170.120  14
   0   9 -29-45.6153 175.642  29
   0  -9 -29 165.854 153.398  25
   0  -9  29 44.2071 156.584  22
   0  -9 -29 48.9712 138.378  24
   0   9 -30 168.911 174.642  33
   0  -9  30 76.6928 135.811  34
   0  -9  30-42.5844 128.621  14
   0  -9 -30 42.8958 121.195  17
   0   9 -30-41.8330 141.264  29
   0  -9  30 81.7918 157.457  22
   0  -9 -30 225.224 198.323  24
   0  -9 -30 73.5052 111.009  25
   0  -9  31-34.1971 96.6131  34
   0   9 -31-77.8055 143.902  33
   0  -9  31-77.4244 137.101  14
   0  -9 -31 116.849 171.483  17
   0   9 -31 37.4101 126.324  29
   0  -9 -31 94.8928 106.809  25
   0  -9 -31-40.7270 194.488  24
   0  -9  31 37.3038 137.987  22
   0  -9  32 29.5849 109.438  34
   0   9 -32 211.264 155.024  33
   0  -9 -32 103.884 133.321  17
   0  -9  32 103.489 127.604  14
   0   9 -32-96.6426 141.831  29
   0  -9 -32 36.0918 138.957  24
   0  -9  32 66.7956 133.439  22
   0  -9 -32 25.8460 99.5117  25
   0   9 -33 62.2706 144.941  33
   0  -9  33 196.570 131.211  34
   0  -9 -33 59.7701 105.869  17
   0  -9  33 89.9414 115.454  14
   0   9 -33 237.069 119.360  29
   0  -9 -33 77.1313 79.7865  25
   0  -9  33 29.3328 112.961  22
   0  -9 -33-31.2186 137.469  24
   0  -9  34 19.0599 78.8307  34
   0  -9  34 150.405 103.674  22
   0  -9 -34-26.1874 108.305  24
   0  -9 -34-24.7840 91.6813  17
   0  -9  34 75.7001 104.360  14
   0  -9 -35 146.623 104.959  24
   0  -9  35 164.335 102.936  22
   0  -9 -35 57.4515 76.5834  17
   0  -9  36 31.1426 68.5594  22
   0  -9 -36 45.8968 78.3497  24
   0  -9 -36 12.5278 55.1608  17
   0 -10   0 493354. 15549.0  15
   0  10   0 486770. 16085.8   9
   0 -10   0 482508. 16614.5   2
   0 -10  -1 38177.8 1782.97  15
   0 -10   1 40410.1 1831.80  15
   0  10  -1 42215.3 2218.89   9
   0  10   1 38581.8 2149.33   9
   0 -10   1 40861.9 2526.12   2
   0 -10  -2 8068.83 642.608  15
   0 -10   2 8159.11 686.976  15
   0  10   2 8867.04 906.117   9
   0  10  -2 6758.35 794.500   9
   0 -10   2 10077.0 1139.15   2
   0 -10   3 55686.1 2373.45  15
   0 -10  -3 52702.0 2259.62  15
   0  10  -3 58140.0 2805.56   9
   0  10   3 55139.3 2750.28   9
   0 -10   3 62272.2 3227.41   2
   0 -10  -4 212072. 7267.13  15
   0 -10   4 222474. 7473.00  15
   0  10  -4 202073. 7858.24   9
   0  10   4 234926. 8027.12   9
   0 -10  -4 230143. 8436.10   2
   0 -10   4 233834. 8491.62   2
   0 -10  -5 534.772 168.307  15
   0  10  -5 739.883 285.392   9
   0  10   5 1123.49 330.220   9
   0  10  -5 1018.38 264.318   4
   0 -10  -5 291.769 254.981   2
   0 -10   5 201.467 241.153   2
   0  10   5 548.772 163.044   8
   0 -10  -6 27725.8 1379.82  15
   0 -10  -6 28678.3 1535.18  13
   0  10   6 30495.0 1543.86   8
   0  10  -6 34760.4 1988.15   9
   0  10  -6 29299.9 2110.25  11
   0  10   6 29725.4 1896.36   9
   0 -10  -6 30429.0 2106.77   2
   0  10  -6 29212.4 1742.72   4
   0 -10   6 32355.1 2179.09   2
   0 -10  -7 12725.5 924.650  13
   0 -10   7 14340.5 995.093  15
   0 -10  -7 13204.9 796.090  15
   0  10  -7 12966.7 1153.71   9
   0  10   7 13112.0 1200.60   9
   0  10  -7 14716.2 1453.65  11
   0  10   7 14326.8 993.680   8
   0 -10   7 12483.2 1318.98   2
   0 -10  -7 15353.2 1412.29   2
   0  10  -7 12671.0 1109.92   4
   0 -10  -8 42522.3 1998.73  13
   0 -10   8 47413.8 2133.57  15
   0 -10   8 43218.2 1831.25  14
   0  10  -8 47493.1 2441.72   9
   0  10   8 41606.6 2066.78   8
   0  10  -8 45194.7 1970.80  12
   0  10  -8 42558.5 2716.27  11
   0  10   8 41686.0 2428.95   9
   0 -10  -8 41197.3 2546.21   2
   0  10  -8 37856.3 2251.31   4
   0 -10   8 46383.7 2712.76   2
   0 -10   9 109224. 4112.39  15
   0 -10   9 105906. 3809.45  14
   0 -10  -9 104130. 3973.44  13
   0  10  -9 107258. 4979.92  11
   0  10  -9 111894. 3962.33  12
   0  10  -9 104508. 4437.29   9
   0  10   9 99912.0 4105.30   8
   0  10  -9 96191.8 4395.30   4
   0 -10  -9 105882. 4738.10   2
   0 -10   9 115469. 4925.20   2
   0 -10  10 381045. 11934.6  15
   0 -10 -10 354831. 11755.0  13
   0 -10  10 349414. 11578.3  14
   0  10 -10 376892. 12390.7   9
   0  10  10 358792. 12029.8   8
   0  10 -10 364061. 11723.4  12
   0  10 -10 343067. 12397.8   4
   0 -10  10 377410. 12868.8   2
   0 -10 -10 358693. 12651.6   2
   0 -10  11 44637.1 1939.69  14
   0 -10  11 47045.6 2181.55  15
   0 -10 -11 42644.1 2014.26  13
   0  10 -11 47523.4 2054.13  12
   0  10 -11 48081.7 2508.23   9
   0  10  11 42784.4 2251.11   8
   0  10 -11 37613.3 2430.81   4
   0 -10  11 42653.5 2652.14   2
   0 -10 -11 42276.5 2574.54   2
   0 -10  12 31100.8 1519.70  14
   0 -10 -12 29054.9 1554.71  13
   0 -10  12 32942.2 1752.88  15
   0 -10 -12 28329.5 1996.85   2
   0 -10  12 33813.5 2227.54   2
   0  10 -12 28631.7 2043.73   4
   0  10 -12 31687.0 1603.27  12
   0  10  12 29926.4 1816.72   8
   0  10  13 59580.8 2920.89   8
   0  10 -13 58982.6 2586.72  12
   0 -10  13 64031.7 3317.77   2
   0  10 -13 55062.1 3179.16   4
   0 -10 -13 60648.4 3157.36   2
   0 -10  13 59146.7 2568.17  34
   0 -10  13 59632.0 2513.73  14
   0 -10 -13 60828.1 2570.33  13
   0 -10  13 64931.8 2770.00  15
   0 -10 -13 59222.4 2696.79  27
   0 -10  13 65699.0 2649.31  22
   0  10  14 169646. 6467.95   8
   0  10 -14 162536. 5971.55  12
   0  10 -14 173588. 7357.16  11
   0  10 -14 156626. 6828.69   4
   0 -10 -14 158545. 6559.39   2
   0 -10  14 166832. 6761.46   2
   0  10 -14 160375. 5790.33  33
   0 -10  14 168601. 5964.87  34
   0 -10  14 169200. 5906.26  31
   0 -10 -14 167280. 5917.76  13
   0 -10 -14 176776. 6111.14  18
   0 -10  14 175354. 6182.28  15
   0 -10  14 164938. 5890.39  14
   0 -10 -14 174781. 6073.94  19
   0 -10 -14 173446. 6152.47  27
   0 -10  14 181047. 6038.29  22
   0 -10 -14 179908. 6082.22  20
   0  10 -15 3302.45 624.347  10
   0  10 -15 3970.61 516.188  12
   0  10  15 3727.20 622.308   8
   0  10 -15 3737.46 817.571  11
   0  10 -15 4230.13 789.953   4
   0 -10 -15 2974.67 548.859   2
   0 -10  15 4328.08 503.164  31
   0 -10  15 3167.70 454.624  34
   0  10 -15 4000.71 457.647  33
   0 -10  15 3914.39 482.683  14
   0 -10 -15 3198.03 488.491  19
   0 -10  15 3533.83 529.947  15
   0 -10 -15 3921.73 527.997  18
   0 -10 -15 4302.39 497.248  13
   0 -10 -15 3097.91 510.542  27
   0 -10 -15 3936.42 507.970  24
   0 -10 -15 3860.94 554.117  25
   0 -10  15 4188.71 524.064  22
   0 -10 -15 4327.95 542.037  20
   0  10 -16 5660.51 924.078   4
   0  10 -16 5513.45 562.610  33
   0 -10  16 4675.82 527.987  31
   0 -10  16 5770.55 617.172  34
   0 -10 -16 4899.92 614.332  19
   0 -10 -16 5911.66 661.016  18
   0 -10  16 4534.68 609.124  15
   0 -10  16 6580.01 628.669  14
   0  10 -16 5957.64 830.922  10
   0  10 -16 5542.11 997.023  11
   0  10  16 4798.34 755.724   8
   0  10 -16 5371.13 614.289  12
   0 -10 -16 4981.29 577.372  24
   0 -10 -16 6129.71 653.431  20
   0 -10 -16 5298.76 646.098  25
   0 -10  16 6107.29 632.759  22
   0  10 -17 5198.23 875.937   4
   0 -10  17 3987.72 814.463   1
   0 -10  17 4018.28 526.075  34
   0 -10  17 3940.16 490.145  31
   0  10 -17 4383.69 512.052  33
   0 -10 -17 4858.59 597.001  19
   0 -10  17 3875.70 551.009  15
   0 -10 -17 4556.47 592.741  18
   0 -10  17 3393.65 464.102  14
   0  10  17 3522.10 658.992   8
   0  10 -17 3605.71 510.062  12
   0  10 -17 4327.97 692.886  10
   0  10 -17 3783.81 831.843  11
   0 -10 -17 5168.29 606.464  20
   0 -10  17 4629.24 562.164  22
   0 -10 -17 4554.04 573.696  24
   0 -10 -17 3867.38 567.941  25
   0 -10  18 126864. 6226.50   1
   0  10 -18 113352. 5836.29   4
   0 -10  18 130700. 4903.51  34
   0 -10  18 132710. 4791.28  31
   0  10 -18 128161. 4791.43  33
   0 -10 -18 132426. 5021.11  18
   0 -10  18 143283. 4912.58  14
   0 -10 -18 134401. 5014.68  19
   0 -10  18 132162. 5049.52  15
   0  10 -18 129708. 4963.78  12
   0  10  18 128322. 5535.32   8
   0  10 -18 123123. 6191.22  11
   0 -10 -18 133409. 5070.28  25
   0 -10  18 140198. 4968.41  22
   0 -10 -18 136793. 4990.58  24
   0 -10  19 26727.2 2401.50   1
   0  10 -19 25124.2 2205.63   4
   0 -10  19 26949.3 1561.06  34
   0 -10  19 27555.7 1476.56  31
   0  10 -19 30530.3 1562.82  33
   0 -10  19 30012.2 1586.08  14
   0 -10 -19 26465.1 1627.61  18
   0 -10  19 27981.8 1668.46  15
   0 -10 -19 30461.4 1690.38  19
   0  10  19 27502.9 2009.89   8
   0  10 -19 27143.0 2390.49  11
   0  10 -19 27497.2 1611.44  12
   0 -10 -19 29086.2 1648.74  24
   0 -10 -19 30119.2 1718.62  25
   0 -10  19 29088.0 1603.33  22
   0  10 -20 67005.8 4096.93   4
   0 -10  20 74140.0 4393.91   1
   0  10 -20 76195.5 3121.28  33
   0 -10  20 74628.4 3169.80  34
   0 -10  20 76591.2 3038.86  31
   0 -10  20 79465.7 3310.01  15
   0 -10 -20 78312.5 3314.07  18
   0 -10  20 73241.6 3120.18  14
   0 -10 -20 78574.2 3295.65  19
   0  10 -20 68608.8 4240.68  11
   0  10  20 74070.8 3808.83   8
   0  10 -20 74273.4 3216.72  12
   0 -10 -20 81524.8 3293.43  24
   0 -10  20 79987.7 3223.62  22
   0 -10 -20 73803.5 3281.52  25
   0 -10  21 5009.69 979.085   1
   0  10 -21 6175.11 1034.76   4
   0  10 -21 6791.58 684.339  33
   0 -10  21 5531.82 629.073  34
   0 -10  21 5762.98 589.610  31
   0 -10  21 6825.22 687.513  14
   0 -10  21 5858.07 682.589  15
   0 -10 -21 6682.15 751.282  18
   0 -10 -21 6781.53 738.927  19
   0  10  21 7312.04 958.660   8
   0  10 -21 6139.05 685.744  12
   0  10 -21 5052.99 957.975  11
   0 -10 -21 7113.91 761.662  25
   0 -10  21 6211.18 677.997  22
   0 -10 -21 6176.92 695.043  24
   0 -10  22 64862.2 4218.20   1
   0 -10  22 76844.2 2955.34  31
   0 -10  22 73638.0 3100.38  34
   0  10 -22 70651.1 3030.40  33
   0 -10  22 77411.3 3099.92  14
   0 -10 -22 75192.9 3230.51  18
   0 -10  22 73501.9 3144.66  15
   0 -10 -22 74691.1 3188.57  19
   0  10  22 68033.9 3705.18   8
   0  10 -22 67727.7 4178.54  11
   0  10 -22 67834.0 3084.09  12
   0 -10  22 74456.9 3115.88  22
   0 -10 -22 79572.5 3222.22  24
   0 -10 -22 71009.5 3177.08  25
   0 -10  23 29314.6 2572.83   1
   0  10 -23 28854.7 1601.39  33
   0 -10  23 29432.2 1640.54  34
   0 -10  23 29091.2 1492.38  31
   0 -10 -23 32004.9 1744.16  19
   0 -10  23 28292.1 1625.21  15
   0 -10  23 28330.9 1596.28  14
   0 -10 -23 31226.7 1758.96  18
   0  10 -23 28429.4 2383.58  11
   0  10  23 30538.0 2148.65   8
   0  10 -23 29234.2 1659.86  12
   0 -10 -23 30835.5 1713.30  24
   0 -10 -23 27544.5 1669.40  25
   0 -10  23 33264.5 1712.11  22
   0  10 -24 161511. 5776.98  33
   0 -10  24 157070. 5775.36  34
   0 -10  24 164464. 5795.78  14
   0 -10  24 156692. 5752.12  15
   0 -10 -24 169495. 5973.65  18
   0 -10  24 145983. 7119.41   1
   0 -10 -24 168646. 5911.46  24
   0 -10 -24 155209. 5874.73  25
   0 -10  24 162305. 5828.38  22
   0 -10  25 6932.74 685.736  34
   0  10 -25 6357.53 653.354  33
   0 -10 -25 6128.54 700.892  18
   0 -10  25 6274.99 656.889  14
   0 -10  25 7706.90 740.832  22
   0 -10 -25 6432.55 697.788  24
   0 -10 -25 6450.34 702.596  25
   0  10 -26 6810.65 663.326  33
   0 -10  26 6002.40 633.545  34
   0 -10 -26 6213.31 681.834  18
   0 -10  26 4884.02 575.593  14
   0 -10  26 6112.42 642.172  22
   0 -10 -26 6171.56 656.189  24
   0 -10 -26 5252.26 608.715  25
   0  10 -27 595.863 230.394  33
   0 -10  27 451.609 205.521  34
   0 -10 -27 975.461 267.817  17
   0 -10 -27 517.677 214.978  18
   0 -10  27 996.923 274.415  14
   0 -10 -27 793.379 260.126  24
   0 -10  27 600.837 237.488  22
   0 -10 -27 531.282 213.536  25
   0  10 -28 77045.0 3052.49  33
   0 -10  28 72789.8 2993.92  34
   0 -10 -28 80425.3 3076.46  17
   0 -10 -28 72873.9 3085.40  18
   0 -10  28 75707.9 3025.91  14
   0  10 -28 73070.8 3054.80  29
   0 -10 -28 80767.5 3120.32  24
   0 -10  28 75592.9 3039.92  22
   0 -10 -28 73614.3 3023.26  25
   0  10 -29 2286.31 376.000  33
   0 -10  29 2438.13 371.391  34
   0 -10  29 3156.78 422.670  14
   0 -10 -29 3046.57 409.479  17
   0  10 -29 2453.80 381.069  29
   0 -10 -29 2526.92 371.445  25
   0 -10 -29 2815.42 415.240  24
   0 -10  29 2704.12 405.352  22
   0  10 -30 8549.27 684.214  33
   0 -10  30 8578.87 662.510  34
   0 -10  30 8012.86 660.952  14
   0 -10 -30 9520.30 709.632  17
   0  10 -30 9421.62 723.561  29
   0 -10 -30 8412.64 653.273  25
   0 -10  30 8406.82 683.474  22
   0 -10 -30 9613.30 730.936  24
   0  10 -31 4339.18 454.333  33
   0 -10  31 3827.70 415.769  34
   0 -10 -31 4464.36 445.096  17
   0 -10  31 4386.38 445.441  14
   0  10 -31 4789.37 474.244  29
   0 -10 -31 3465.85 384.208  25
   0 -10  31 4741.82 468.169  22
   0 -10 -31 4008.79 446.612  24
   0 -10  32 65792.5 2449.44  34
   0  10 -32 69942.0 2562.24  33
   0 -10  32 61161.4 2456.37  14
   0 -10 -32 68574.7 2493.52  17
   0  10 -32 70737.8 2531.57  29
   0 -10 -32 70052.1 2552.86  24
   0 -10 -32 60178.5 2374.34  25
   0 -10  32 64872.2 2506.84  22
   0 -10  33 19148.8 902.445  34
   0  10 -33 20810.5 1006.70  33
   0 -10 -33 20197.7 933.797  17
   0 -10  33 19457.8 943.498  14
   0  10 -33 19010.3 929.862  29
   0 -10 -33 21511.0 995.266  24
   0 -10  33 19948.4 973.990  22
   0  10 -34 29080.8 1227.68  33
   0 -10 -34 26337.4 1111.25  17
   0 -10 -34 30210.4 1200.90  24
   0 -10  34 29671.3 1209.03  22
   0  10 -34 26286.7 1105.16  29
   0  10 -35 944.173 156.970  33
   0 -10  35 859.816 149.449  22
   0 -10 -35 756.841 139.622  24
   0  10 -36 16185.8 655.215  33
   0 -10  36 14417.6 625.840  22
   0 -11   0 44.3661 94.7883  15
   0  11   0 305.699 215.929   9
   0 -11   0 115.173 213.029   2
   0 -11   1 319.068 168.663  15
   0 -11  -1 172.767 145.913  15
   0  11  -1 77.0590 142.589   9
   0  11   1 76.2194 141.037   9
   0 -11   1 115.600 246.917   2
   0 -11   2 140.501 158.169  15
   0 -11  -2 84.1432 127.096  15
   0  11   2-76.8884 164.228   9
   0  11  -2 78.1420 166.905   9
   0 -11   2 116.039 277.079   2
   0 -11   2 260.697 124.524   1
   0 -11  -3-40.9258 131.105  15
   0 -11   3 48.1258 135.965  15
   0  11  -3 79.0789 188.818   9
   0  11   3-78.2070 204.559   9
   0 -11   3-116.490 175.915   2
   0 -11   4 99.0167 129.543  15
   0 -11  -4 159.149 127.506  15
   0  11   4 80.1800 148.336   9
   0  11  -4 159.424 190.361   9
   0 -11  -4 113.338 171.190   2
   0 -11   4 116.979 216.381   2
   0 -11  -5 270.099 148.573  15
   0 -11   5 101.717 143.701  15
   0  11  -5 80.6821 211.043   9
   0  11   5 329.845 215.696   9
   0  11  -5 115.274 123.111  11
   0 -11   5-117.306 250.531   2
   0 -11  -5-112.713 208.474   2
   0 -11  -6 372.031 125.631  15
   0  11  -6-236.362 309.116  11
   0  11  -6 488.756 213.068   9
   0  11   6 85.0264 203.021   9
   0 -11  -6-112.188 169.421   2
   0 -11   6-117.700 125.689   2
   0  11   7-88.0062 187.968   9
   0  11  -7-121.351 224.456  11
   0  11  -7 326.832 213.732   9
   0  11  -7 341.385 176.501  12
   0 -11   7 118.079 218.405   2
   0 -11  -7 111.642 206.501   2
   0 -11   8 110.395 186.434  15
   0  11   8 182.025 217.352   9
   0  11  -8 249.334 352.229  11
   0  11  -8 164.021 123.918   9
   0  11  -8 130.479 131.428  12
   0 -11  -8 110.967 167.626   2
   0 -11   8 118.236 178.601   2
   0 -11   9-56.6332 181.472  15
   0 -11   9 354.805 252.613   2
   0 -11  -9 330.230 262.865   2
   0  11   9 282.694 246.508   9
   0  11  -9 330.030 176.257   9
   0  11  -9 256.337 362.122  11
   0  11  -9 222.270 171.204  12
   0  11  10 61.0549 65.2609   8
   0  11 -10 131.838 281.571  11
   0  11 -10 91.1553 128.797  12
   0  11  10 97.4091 180.182   9
   0 -11 -10 218.085 201.695   2
   0 -11  10-118.101 126.143   2
   0  11 -10 177.697 134.203   4
   0 -11  10 266.967 164.611  31
   0 -11  10 45.3400 136.968  34
   0 -11  10-58.0696 186.045  15
   0 -11  10 306.817 120.769  14
   0 -11 -10 278.574 178.502  27
   0 -11  10 96.9318 163.682  22
   0 -11 -10 53.7849 151.979  25
   0  11 -11 187.384 150.143  12
   0  11  11 261.195 139.534   8
   0  11  11 100.534 107.456   9
   0 -11  11 117.443 177.415   2
   0  11 -11 471.648 225.280   4
   0 -11 -11-107.659 199.172   2
   0 -11  11 269.193 151.572  31
   0 -11  11 178.506 190.669  15
   0 -11 -11 51.2573 134.152  19
   0 -11  11 107.348 93.7127  14
   0 -11 -11 56.6177 135.269  27
   0 -11  11 341.663 187.976  22
   0 -11 -11 593.641 183.051  21
   0 -11 -11 353.779 187.007  20
   0 -11 -11 166.150 156.539  25
   0  11 -12 96.5497 145.822  12
   0  11  12 278.094 181.862   8
   0 -11  12 116.345 215.195   2
   0  11 -12 200.586 151.474   4
   0 -11 -12 105.823 113.026   2
   0 -11  12 90.5284 136.730  31
   0 -11  12 37.4232 119.908  14
   0 -11 -12 52.4295 158.368  19
   0 -11  12 182.630 195.030  15
   0 -11 -12-57.5827 150.633  27
   0 -11 -12 102.928 134.631  20
   0 -11 -12 114.027 149.145  25
   0 -11 -12 49.5472 140.001  21
   0 -11  12 49.2041 174.275  22
   0  11 -13 199.109 168.088  12
   0  11  13-73.6579 1.27786   8
   0 -11  13 114.513 211.795   2
   0 -11 -13 206.817 220.845   2
   0 -11  13 45.6610 137.912  31
   0  11 -13 72.5323 54.7808  33
   0 -11  13 124.345 199.169  15
   0 -11 -13 53.6221 151.496  19
   0 -11  13 39.0288 93.1975  14
   0 -11 -13 58.5595 108.313  27
   0 -11 -13 546.643 237.315  21
   0 -11 -13-52.3597 158.143  20
   0 -11 -13 131.060 123.428  23
   0 -11  13-49.7833 150.362  22
   0 -11 -13 117.028 153.054  25
   0 -11 -13 43.2598 46.2108  24
   0  11  14 312.103 166.647   8
   0  11 -14 51.4212 134.514  12
   0  11 -14-146.589 271.124  11
   0 -11  14 660.021 372.939   1
   0  11 -14 334.643 206.319   4
   0 -11  14-45.9845 109.818  31
   0 -11  14 148.086 149.100  34
   0  11 -14 38.0872 128.628  33
   0 -11 -14 164.347 184.997  19
   0 -11  14 443.407 234.319  15
   0 -11 -14 379.819 208.914  18
   0 -11  14 81.0605 96.7981  14
   0 -11 -14 178.534 168.143  27
   0 -11 -14 181.429 96.8902  24
   0 -11  14 50.4720 120.531  22
   0 -11 -14 53.2103 160.721  20
   0  11 -15 449.225 319.808  11
   0  11  15 164.667 124.376   8
   0  11 -15 105.815 138.422  12
   0  11 -15 330.266 203.635  10
   0  11 -15 820.851 331.306   4
   0 -11 -15-96.2062 205.486   2
   0 -11  15 276.550 208.836   1
   0 -11  15 46.2186 170.994  31
   0 -11  15-50.3118 169.920  34
   0  11 -15 119.632 120.483  33
   0 -11  15 64.2970 194.219  15
   0 -11 -15 55.9030 146.256  19
   0 -11  15 42.0075 118.722  14
   0 -11 -15 279.092 178.840  18
   0 -11 -15 362.524 214.006  27
   0 -11  15 153.528 163.971  22
   0 -11 -15 47.3674 101.211  24
   0 -11 -15 107.871 128.822  20
   0  11 -16 106.566 113.802  10
   0  11  16 86.5416 92.4222   8
   0  11 -16-54.2875 173.913  12
   0  11 -16 152.466 230.245  11
   0 -11  16-144.414 267.099   1
   0  11 -16 122.833 131.170   4
   0 -11  16 102.394 172.885  34
   0 -11  16 324.627 185.293  31
   0  11 -16 83.1869 117.518  33
   0 -11  16 86.6336 130.835  14
   0 -11  16-65.0528 170.158  15
   0 -11 -16 57.2146 149.657  18
   0 -11 -16 57.1247 172.536  19
   0 -11 -16-61.1757 172.838  27
   0 -11 -16 295.668 189.728  24
   0 -11 -16 109.181 142.794  20
   0 -11  16-51.7882 156.419  22
   0 -11 -16-62.3174 188.218  25
   0  11  17 90.5614 96.8340   8
   0  11 -17 154.726 233.708  11
   0  11 -17 55.3911 167.370  12
   0 -11  17 299.733 320.098   1
   0  11 -17 512.915 273.894   4
   0 -11  17 311.662 200.049  34
   0 -11  17 92.8090 148.739  31
   0  11 -17 172.694 130.491  33
   0 -11 -17 58.3623 164.960  18
   0 -11 -17 232.110 185.956  19
   0 -11  17 222.193 150.141  14
   0 -11  17 65.3673 184.742  15
   0 -11 -17 432.080 255.323  27
   0 -11  17 314.371 185.627  22
   0 -11 -17 102.005 144.179  24
   0 -11 -17 439.487 219.547  20
   0 -11 -17 189.520 178.546  25
   0  11 -18-133.074 2.52923   4
   0 -11  18 464.308 286.257   1
   0  11 -18 89.3183 126.194  33
   0 -11  18-52.4603 148.230  34
   0 -11  18 46.2342 148.130  31
   0 -11  18-45.3662 153.209  14
   0 -11 -18 117.460 153.634  19
   0 -11  18 130.673 197.346  15
   0 -11 -18 237.155 228.278  18
   0  11  18 282.152 173.965   8
   0  11 -18 624.622 333.498  11
   0  11 -18 224.064 198.398  12
   0 -11 -18 155.718 183.844  24
   0 -11 -18 446.160 254.666  25
   0 -11  18 52.8552 159.654  22
   0 -11  19 317.708 239.969   1
   0  11 -19 686.407 327.846   4
   0  11 -19 413.024 183.462  33
   0 -11  19 504.365 213.507  31
   0 -11  19 210.908 159.371  34
   0 -11  19 184.345 155.747  14
   0 -11  19 194.472 183.246  15
   0 -11 -19 295.522 209.414  19
   0 -11 -19-59.9355 221.790  18
   0  11 -19 168.939 199.533  12
   0  11  19 195.123 147.462   8
   0  11 -19 157.048 290.527  11
   0 -11 -19 255.573 236.424  25
   0 -11 -19 158.200 149.113  24
   0 -11  19 265.623 219.792  22
   0 -11  20 485.109 299.078   1
   0 -11  20 52.7563 149.063  34
   0  11 -20-93.7887 150.240  33
   0 -11  20 46.5278 131.468  14
   0 -11 -20 240.841 170.119  18
   0 -11 -20 236.122 235.860  19
   0 -11  20 63.8131 180.297  15
   0  11 -20 55.8934 133.476  12
   0  11 -20 157.002 167.664  11
   0  11  20 401.014 214.116   8
   0 -11 -20 127.027 214.480  25
   0 -11  20 53.1643 139.075  22
   0 -11 -20 159.481 139.064  24
   0 -11  21 484.900 298.943   1
   0  11 -21 237.154 182.615  33
   0 -11  21 104.895 168.016  34
   0 -11  21-93.3169 140.924  14
   0 -11 -21 58.5406 165.391  19
   0 -11 -21-59.8900 212.105  18
   0 -11  21 123.130 147.004  15
   0  11 -21 110.023 166.152  12
   0  11  21 306.609 189.028   8
   0  11 -21 311.558 235.247  11
   0 -11  21 158.560 159.634  22
   0 -11 -21-62.7546 211.908  25
   0 -11 -21 53.1467 160.520  24
   0 -11  22 160.641 171.542   1
   0 -11  22 155.319 146.277  34
   0  11 -22 95.0938 143.612  33
   0 -11 -22-59.1715 141.294  18
   0 -11  22 58.4616 176.575  15
   0 -11 -22 115.105 184.373  19
   0 -11  22-46.3829 156.631  14
   0  11  22 103.282 110.298   8
   0  11 -22 306.471 231.409  11
   0 -11 -22 61.4187 146.659  25
   0 -11 -22 105.501 159.328  24
   0 -11  22-52.1937 184.853  22
   0 -11  23 152.023 187.495  34
   0  11 -23 47.2137 133.457  33
   0 -11  23 164.104 175.286  15
   0 -11 -23 56.0710 146.723  19
   0 -11 -23 47.2730 142.841  17
   0 -11 -23 289.296 204.956  18
   0 -11  23 137.090 146.450  14
   0 -11 -23 178.494 190.647  25
   0 -11  23 204.479 163.816  22
   0 -11 -23 466.506 214.409  24
   0 -11  24 49.0997 157.299  34
   0  11 -24 92.9307 148.861  33
   0 -11  24 250.066 177.133  15
   0 -11  24-44.5816 150.552  14
   0 -11 -24 91.9089 162.760  17
   0 -11 -24 55.9573 169.014  18
   0 -11 -24 50.2667 161.037  24
   0 -11  24 99.2413 149.878  22
   0 -11 -24 56.9076 171.884  25
   0 -11  25-47.1039 181.352  34
   0  11 -25 45.2058 180.614  33
   0 -11  25 42.9533 121.350  14
   0 -11 -25 267.821 198.134  18
   0 -11 -25-88.0727 155.956  17
   0 -11  25 95.3383 190.456  22
   0 -11 -25 53.7514 190.362  25
   0 -11 -25 48.2304 154.503  24
   0 -11  26 44.6239 142.954  34
   0  11 -26-43.4529 122.766  33
   0 -11 -26 41.6570 133.450  17
   0 -11  26 368.137 163.431  14
   0 -11 -26-50.7623 162.617  18
   0 -11 -26 450.289 220.279  25
   0 -11  26 45.2969 160.424  22
   0 -11 -26 45.6764 154.240  24
   0  11 -27 82.5462 139.370  33
   0 -11  27 291.513 166.389  34
   0 -11 -27 310.153 154.900  17
   0 -11  27-38.4156 147.904  14
   0 -11 -27-142.464 168.183  18
   0  11 -27-45.1462 186.709  29
   0 -11  27 127.718 170.096  22
   0 -11 -27 170.483 164.094  24
   0 -11 -27 91.6629 154.762  25
   0  11 -28-38.6577 123.870  33
   0 -11  28 152.917 158.126  34
   0 -11 -28 141.624 125.423  17
   0 -11 -28 219.380 140.582  18
   0 -11  28 35.4913 107.229  14
   0  11 -28 83.7713 148.366  29
   0 -11 -28 117.506 125.506  24
   0 -11  28 78.9001 133.241  22
   0 -11 -28 164.925 132.112  25
   0  11 -29 71.2620 131.821  33
   0 -11  29 34.4912 110.517  34
   0 -11  29 128.879 124.071  14
   0 -11 -29-39.9653 134.973  18
   0 -11 -29 94.3958 116.415  17
   0  11 -29 190.845 135.198  29
   0 -11  29 144.227 149.136  22
   0 -11 -29 70.7774 130.925  24
   0 -11 -29 145.294 134.383  25
   0  11 -30-32.2944 124.340  33
   0 -11  30 121.496 129.740  34
   0 -11 -30 54.2608 96.0903  17
   0 -11  30-28.6112 114.319  14
   0 -11 -30 35.7908 157.581  18
   0  11 -30-33.9680 140.483  29
   0 -11 -30 217.662 115.025  25
   0 -11 -30-31.3874 111.166  24
   0 -11  30 97.1344 133.909  22
   0  11 -31 28.6775 110.417  33
   0 -11  31 129.821 99.9713  34
   0 -11  31-24.7006 91.3765  14
   0 -11 -31 54.1770 108.236  24
   0 -11 -31 25.5850 102.230  25
   0 -11  31 171.058 136.151  22
   0  11 -31 29.2416 98.7487  29
   0 -11  32-21.1979 90.5587  34
   0  11 -32 74.3393 95.4195  33
   0 -11  32 24.4546 97.7214  22
   0 -11 -32 112.932 96.4882  24
   0 -11 -32 77.9709 90.7456  25
   0  11 -32 120.586 115.182  29
   0  11 -33 123.545 88.0094  33
   0 -11 -33 142.404 91.2159  24
   0 -11 -33 146.363 76.0133  25
   0 -11  33 80.8955 101.344  22
   0  11 -33 36.5253 85.0665  29
   0  11 -34 47.6175 77.6850  33
   0 -11  34 93.6988 86.6622  22
   0 -11 -34 37.0776 56.0134  24
   0  11 -35 51.0728 55.6179  33
   0 -11  35-10.0560 46.8076  22
   0  12   0 165593. 6477.73   9
   0 -12   0 164583. 5959.23  15
   0 -12   0 173635. 7266.43   2
   0  12  -1 33498.1 2123.82   9
   0  12   1 36222.2 2173.33   9
   0 -12   1 33370.5 1770.68  15
   0 -12  -1 33221.9 1737.64  15
   0 -12   1 34191.9 2557.26   2
   0 -12   2 15716.8 1115.36  15
   0 -12  -2 15601.8 1066.75  15
   0 -12   2 17759.6 1763.02   2
   0  12  -2 14824.2 1326.91   9
   0  12   2 14993.1 1326.42   9
   0 -12  -2 15706.2 1153.63  22
   0 -12   2 15278.8 1131.98  22
   0  12   3 3172.58 599.062   9
   0  12  -3 2898.89 567.237   9
   0 -12   3 2624.46 455.952  15
   0 -12  -3 2742.11 414.486  15
   0 -12   3 3082.86 748.251   2
   0 -12  -3 2777.22 444.702  27
   0 -12  -3 2365.50 387.137  23
   0 -12   3 2615.61 399.773  23
   0 -12  -3 2528.10 454.184  22
   0 -12   3 3177.71 506.590  22
   0  12  -4 99185.0 4407.60   9
   0  12  -4 102379. 4989.28  11
   0  12   4 103123. 4483.57   9
   0 -12  -4 96943.0 4968.09   2
   0 -12   4 93493.9 4952.43   2
   0 -12  -4 102418. 3845.47  15
   0 -12   4 100790. 4004.02  15
   0 -12  -4 103954. 4008.58  27
   0 -12  -4 100683. 3846.57  23
   0 -12  -4 99810.2 4035.63  22
   0 -12   4 104280. 4020.34  22
   0 -12   4 97416.8 3782.62  23
   0  12   5 118625. 5099.72   9
   0  12  -5 113661. 4999.14   9
   0  12  -5 108176. 5476.12  11
   0 -12  -5 119208. 5633.11   2
   0 -12   5 111546. 4818.24   1
   0 -12   5 126037. 5820.34   2
   0 -12   5 126268. 4516.13  34
   0 -12   5 116921. 4646.59  15
   0 -12  -5 119728. 4424.90  15
   0 -12  -5 125233. 4654.59  27
   0 -12  -5 122434. 4474.37  23
   0 -12  -5 124738. 4697.30  22
   0 -12   5 122313. 4605.74  22
   0 -12   5 122751. 4430.73  23
   0 -12  -5 122480. 4608.98  21
   0  12  -6 65094.8 3360.76   9
   0  12   6 74308.6 3584.17   9
   0  12  -6 65298.5 3856.01  11
   0 -12   6 70714.3 2921.83  34
   0 -12  -6 69908.4 3925.77   2
   0 -12   6 65720.1 3904.52   2
   0 -12   6 70713.5 3389.28   1
   0 -12  -6 74415.8 3104.70  27
   0 -12   6 70710.8 2864.82  23
   0 -12  -6 69549.8 2908.04  23
   0 -12  -6 72014.5 3052.69  21
   0 -12  -6 70709.0 3099.97  22
   0 -12  -6 73592.1 3036.57  20
   0 -12   6 69093.8 3002.31  22
   0  12  -7 14567.9 1303.29   9
   0  12  -7 13526.5 970.788  12
   0  12  -7 13382.9 1565.41  11
   0  12   7 15607.9 1420.44   9
   0 -12   7 14714.0 1006.54  34
   0 -12   7 14505.3 1295.68   1
   0 -12  -7 11710.7 1430.15   2
   0 -12   7 14889.6 1626.21   2
   0 -12  -7 13418.8 1064.14  27
   0 -12  -7 12363.7 1043.26  22
   0 -12   7 13352.3 1037.97  22
   0 -12  -7 15942.4 1118.77  25
   0 -12   7 13725.3 950.295  23
   0 -12  -7 13988.4 990.001  23
   0 -12  -7 14549.0 1081.98  21
   0 -12  -7 14443.2 1051.79  20
   0  12  -8 93832.7 4828.45  11
   0  12   8 81996.4 4203.27   9
   0  12  -8 88549.6 3576.82  12
   0 -12  -8 95876.7 4713.01   2
   0 -12   8 94563.9 4813.11   2
   0 -12   8 87256.0 4243.62   1
   0 -12   8 97145.7 3653.71  34
   0 -12  -8 93833.2 3807.06  27
   0 -12   8 92881.7 3545.57  23
   0 -12  -8 94743.8 3719.46  20
   0 -12  -8 90753.7 3784.09  22
   0 -12  -8 88930.7 3582.57  23
   0 -12  -8 95779.4 3773.33  25
   0 -12  -8 92859.2 3739.55  21
   0 -12   8 94360.8 3716.20  22
   0  12  -9 69469.9 4077.29  11
   0  12  -9 70618.8 2994.69  12
   0  12   9 68071.9 3637.39   9
   0 -12   9 69077.9 3685.56   1
   0 -12  -9 63573.9 3806.96   2
   0 -12   9 75081.8 4131.85   2
   0 -12   9 72023.6 3017.59  34
   0 -12  -9 78063.6 3155.63  19
   0 -12   9 74369.4 3251.66  15
   0 -12  -9 76232.6 3214.13  27
   0 -12   9 69528.8 2911.87  23
   0 -12   9 74752.4 3111.45  22
   0 -12  -9 71309.2 3080.46  20
   0 -12  -9 79103.4 3214.34  25
   0 -12  -9 76679.1 3148.13  21
   0 -12  -9 75342.9 3036.76  23
   0  12  10 206477. 8027.55   9
   0  12 -10 208525. 8651.10  11
   0  12 -10 208632. 7121.50  12
   0 -12  10 199834. 8047.24   1
   0 -12 -10 189523. 8157.92   2
   0 -12  10 204629. 8443.83   2
   0 -12  10 206047. 7103.97  34
   0 -12  10 202535. 7345.72  15
   0 -12 -10 210975. 7237.53  19
   0 -12 -10 203777. 7289.42  27
   0 -12 -10 197800. 7056.40  23
   0 -12 -10 208963. 7305.57  25
   0 -12 -10 198270. 7167.07  21
   0 -12 -10 215891. 7234.16  20
   0 -12  10 208292. 7176.61  22
   0 -12  10 201966. 6972.16  23
   0  12 -11 551.464 220.872  12
   0  12  11 538.770 304.532   9
   0 -12 -11 483.811 387.549   2
   0 -12  11 663.434 316.921   2
   0 -12  11 236.660 178.879   1
   0 -12  11 197.858 197.799  34
   0 -12  11 462.629 234.202  15
   0 -12 -11 55.2424 177.154  19
   0 -12 -11 301.882 223.482  27
   0 -12  11 84.7950 150.375  23
   0 -12 -11 370.055 232.892  21
   0 -12 -11 270.961 208.803  20
   0 -12 -11 180.316 203.123  25
   0 -12  11 366.089 223.529  22
   0 -12 -11 237.918 160.884  23
   0  12 -12 1025.29 280.283  12
   0 -12  12 740.782 322.599  15
   0 -12  12 881.150 217.696  14
   0 -12 -12 673.878 255.678  19
   0 -12  12 784.472 342.922   2
   0 -12  12 1874.13 517.337   1
   0 -12 -12 1065.05 379.944   2
   0 -12 -12 427.083 245.090  27
   0 -12 -12 273.931 186.740  20
   0 -12 -12 1368.58 333.497  21
   0 -12 -12 799.857 294.918  25
   0 -12 -12 1136.30 287.119  23
   0 -12  12 996.529 281.182  22
   0 -12 -12 989.036 212.748  24
   0  12 -13 2307.65 411.253  12
   0  12  13 3767.09 745.521   9
   0 -12  13 2494.82 616.083   1
   0 -12  13 2686.69 673.761   2
   0 -12 -13 1841.44 497.682   2
   0 -12 -13 2804.49 450.078  18
   0 -12  13 2528.83 501.047  15
   0 -12  13 2497.44 359.278  14
   0 -12 -13 2395.58 433.364  19
   0 -12 -13 2529.11 458.210  27
   0 -12 -13 3210.37 486.416  20
   0 -12 -13 2008.04 436.033  25
   0 -12  13 2532.36 443.235  22
   0 -12 -13 3145.66 414.820  24
   0  12 -14 222744. 7716.85  12
   0  12  14 201724. 8594.00   9
   0 -12 -14 198654. 8477.38   2
   0 -12  14 208477. 8911.85   1
   0  12 -14 206690. 7401.61  33
   0 -12  14 220469. 7964.85  15
   0 -12  14 228282. 7463.35  14
   0 -12 -14 231778. 7818.72  18
   0 -12 -14 227832. 7812.81  19
   0 -12 -14 223567. 7879.74  27
   0 -12  14 232551. 7764.33  22
   0 -12 -14 228243. 7932.27  25
   0 -12 -14 224940. 7548.13  24
   0 -12 -14 239322. 7834.86  20
   0  12 -15 15032.5 1779.08  11
   0  12  15 15610.1 1589.40   9
   0  12 -15 15049.3 1111.19  12
   0  12 -15 14500.2 1511.47  10
   0 -12  15 14751.2 1658.40   1
   0 -12 -15 12890.7 1370.91   2
   0  12 -15 15589.1 990.638  33
   0 -12  15 14664.7 1230.65  15
   0 -12 -15 15159.8 1138.45  18
   0 -12 -15 17375.7 1210.60  19
   0 -12  15 15791.8 986.959  14
   0 -12 -15 17768.4 1259.29  27
   0 -12 -15 17385.5 1192.61  20
   0 -12  15 15277.4 1113.38  22
   0 -12 -15 16308.0 1058.01  24
   0  12 -16 5745.14 1134.06  11
   0  12  16 8097.50 1156.09   9
   0  12 -16 7230.82 998.979  10
   0  12 -16 10272.8 878.923  12
   0 -12  16 8760.86 1244.89   1
   0  12 -16 7867.24 698.302  33
   0 -12  16 8713.24 813.052  34
   0 -12 -16 7812.82 797.649  18
   0 -12  16 9276.56 721.730  14
   0 -12 -16 8621.14 840.562  19
   0 -12  16 8417.36 901.451  15
   0 -12 -16 9228.32 886.251  27
   0 -12  16 8366.76 794.098  22
   0 -12 -16 8512.35 738.083  24
   0 -12 -16 9555.57 858.209  20
   0  12  17 17114.1 1676.64   9
   0  12 -17 13578.2 1054.90  12
   0  12 -17 10757.7 1543.50  11
   0 -12  17 14970.8 1716.12   1
   0  12 -17 14230.8 967.542  33
   0 -12  17 14117.1 1062.25  34
   0 -12  17 14411.1 1199.53  15
   0 -12 -17 13831.2 1087.29  19
   0 -12  17 12587.4 903.528  14
   0 -12 -17 14209.0 1106.39  18
   0 -12 -17 14114.1 1139.92  27
   0 -12 -17 15024.3 1020.08  24
   0 -12  17 14876.8 1083.64  22
   0 -12 -17 12983.5 1039.81  20
   0  12  18 124104. 6023.96   9
   0  12 -18 127460. 6483.32  11
   0  12 -18 132014. 5102.51  12
   0 -12  18 132536. 6454.79   1
   0  12 -18 134089. 4927.83  33
   0 -12  18 136918. 5095.68  34
   0 -12 -18 144305. 5255.48  19
   0 -12  18 131359. 5310.98  15
   0 -12  18 141379. 4934.71  14
   0 -12 -18 142602. 5248.28  18
   0 -12 -18 137448. 5265.46  27
   0 -12 -18 143966. 5046.49  24
   0 -12  18 141347. 5153.68  22
   0 -12 -18 139008. 5311.98  25
   0  12 -19 47648.4 2302.13  12
   0  12 -19 44747.5 3284.16  11
   0  12  19 51460.0 3169.97   9
   0 -12  19 43914.5 3225.30   1
   0 -12  19 48932.5 2306.56  34
   0  12 -19 45887.8 2149.82  33
   0 -12 -19 52643.3 2442.64  19
   0 -12  19 50412.2 2492.35  15
   0 -12 -19 50622.9 2408.17  18
   0 -12  19 46569.4 2127.87  14
   0 -12 -19 46714.3 2388.44  27
   0 -12 -19 49276.3 2466.46  25
   0 -12  19 49693.3 2323.89  22
   0 -12 -19 51679.7 2272.08  24
   0 -12  20 50036.4 3332.55   1
   0  12 -20 46382.9 2184.89  33
   0 -12  20 48792.6 2326.53  34
   0 -12  20 53094.7 2522.27  15
   0 -12  20 49733.4 2183.95  14
   0 -12 -20 52176.6 2442.86  19
   0 -12 -20 50157.7 2422.13  18
   0  12  20 45929.4 3068.50   9
   0  12 -20 50507.3 3370.08  11
   0 -12 -20 51669.5 2293.95  24
   0 -12  20 49704.0 2345.53  22
   0 -12 -20 49760.2 2480.70  25
   0  12 -21 974.457 269.044  33
   0 -12  21 1125.80 305.552  34
   0 -12  21 1101.76 314.728  15
   0 -12  21 1037.42 256.112  14
   0 -12 -21 1137.68 322.656  19
   0 -12 -21 981.780 315.716  18
   0 -12  21 775.057 282.753  22
   0 -12 -21 948.914 274.291  24
   0 -12 -21 500.067 260.054  25
   0 -12  22 27952.5 1537.30  34
   0  12 -22 26289.4 1436.17  33
   0 -12  22 26569.9 1393.52  14
   0 -12 -22 25760.4 1556.05  18
   0 -12  22 24361.3 1531.17  15
   0 -12 -22 25858.1 1542.50  19
   0 -12  22 28741.3 1560.85  22
   0 -12 -22 25798.3 1604.60  25
   0 -12 -22 26622.3 1458.93  24
   0  12 -23 33222.4 1669.59  33
   0 -12  23 36388.0 1785.22  34
   0 -12  23 30117.3 1726.39  15
   0 -12 -23 34275.0 1814.14  18
   0 -12  23 31601.0 1595.88  14
   0 -12  23 33251.7 1738.74  22
   0 -12 -23 36032.6 1839.56  19
   0 -12 -23 34921.8 1711.84  24
   0 -12 -23 34479.6 1859.38  25
   0 -12  24 108759. 4080.84  34
   0  12 -24 103250. 3980.58  33
   0 -12  24 100042. 4036.52  15
   0 -12  24 107276. 3941.40  14
   0 -12 -24 112854. 3923.61  17
   0 -12 -24 109054. 4173.33  18
   0 -12  24 116920. 4146.93  22
   0 -12 -24 108945. 4024.05  24
   0 -12 -24 102028. 4168.67  25
   0 -12  25 20109.3 1194.28  34
   0  12 -25 20555.2 1170.06  33
   0 -12 -25 18589.5 1218.96  18
   0 -12  25 18539.9 1074.95  14
   0 -12 -25 18447.8 1227.15  25
   0 -12 -25 20169.7 1163.62  24
   0 -12  25 20519.8 1222.41  22
   0 -12  26 525.451 221.032  34
   0  12 -26 1217.01 276.199  33
   0 -12 -26 544.376 228.135  18
   0 -12  26 669.566 203.265  14
   0 -12 -26 604.184 228.347  25
   0 -12 -26 1212.86 266.187  24
   0 -12  26 412.170 192.941  22
   0  12 -27 19032.8 1087.04  33
   0 -12  27 20746.0 1140.53  34
   0 -12 -27 20328.2 1183.90  18
   0 -12  27 16606.6 988.993  14
   0 -12  27 20823.8 1149.20  22
   0 -12 -27 20496.3 1100.25  24
   0 -12 -27 20908.4 1193.17  25
   0 -12  28 30508.7 1455.77  34
   0  12 -28 32696.6 1481.07  33
   0 -12 -28 31790.3 1535.04  18
   0  12 -28 29793.1 1497.75  29
   0 -12  28 30196.5 1464.67  22
   0 -12 -28 32344.2 1445.03  24
   0 -12 -28 29127.7 1477.81  25
   0  12 -29 3746.03 393.375  33
   0 -12  29 3347.28 380.734  34
   0 -12 -29 4228.35 442.554  18
   0 -12  29 3728.98 407.478  22
   0 -12 -29 3741.31 405.741  25
   0 -12 -29 3607.62 375.964  24
   0  12 -29 3046.97 383.361  29
   0 -12  30 8796.21 596.961  34
   0  12 -30 10316.9 637.168  33
   0 -12  30 9699.28 636.208  22
   0 -12 -30 8568.58 602.534  25
   0 -12 -30 8625.73 569.493  24
   0  12 -30 9426.91 645.081  29
   0  12 -31 11496.4 663.670  33
   0 -12  31 12368.2 691.457  22
   0 -12 -31 10652.7 632.214  25
   0 -12 -31 11190.2 620.814  24
   0  12 -31 12740.7 707.847  29
   0  12 -32 24752.4 1032.68  33
   0 -12  32 27665.9 1076.94  22
   0 -12 -32 20402.6 933.926  25
   0 -12 -32 22835.0 950.789  24
   0  12 -32 25909.4 1054.64  29
   0  12 -33 7903.88 448.196  33
   0  12 -33 8398.77 445.273  29
   0 -12  33 9304.51 482.946  22
   0  13   0 274.348 169.148   9
   0 -13   0 56.4515 147.668  15
   0 -13   0-150.068 226.628   2
   0 -13   0 311.982 175.591  27
   0 -13   0 97.2396 146.857  23
   0 -13   0-51.5028 155.563  21
   0 -13   0-60.9614 184.128  22
   0  13  -1 547.035 238.480   9
   0  13   1-91.5388 195.505   9
   0 -13   1 173.892 138.419  15
   0 -13  -1 109.741 131.033  15
   0 -13   1 150.628 227.477   2
   0 -13   1 102.427 133.972  27
   0 -13  -1-52.8966 138.374  27
   0 -13   1 120.074 157.048  22
   0 -13  -1 372.375 256.676  22
   0 -13   1 203.162 162.719  21
   0 -13  -1-52.2316 136.635  21
   0 -13   1 96.6257 163.154  23
   0  13   2 276.288 219.924   9
   0  13  -2 454.913 237.998   9
   0 -13  -2-53.2396 139.295  15
   0 -13   2 118.969 190.586  15
   0 -13   2 151.125 228.242   2
   0 -13  -2 107.935 152.505  27
   0 -13   2-100.775 161.450  27
   0 -13   2 117.976 166.686  22
   0 -13   2 384.164 217.576  23
   0 -13  -2 451.633 160.789  25
   0 -13  -2 52.9873 149.737  21
   0 -13   2 100.458 151.742  21
   0 -13  -2 62.7679 177.363  22
   0  13   3 93.0871 172.171   9
   0  13  -3 818.658 412.091  11
   0  13  -3-90.6873 1.46256   9
   0 -13   3 61.0305 172.427  15
   0 -13  -3 257.753 190.691  15
   0 -13   3-151.547 161.830   2
   0 -13  -3 147.699 352.662   2
   0 -13  -3 165.468 176.694  27
   0 -13   3-49.7096 130.028  27
   0 -13   3 47.7913 125.011  23
   0 -13  -3 207.937 111.028  25
   0 -13   3 58.2718 152.422  22
   0 -13  -3 99.7097 159.713  23
   0 -13  -3 62.6957 189.360  22
   0 -13  -3-53.9106 152.313  21
   0  13   4 94.3685 174.558   9
   0  13  -4 139.049 257.187  11
   0  13  -4 363.408 194.046   9
   0 -13   4 249.744 221.137  15
   0 -13  -4 49.7917 118.922  15
   0 -13  -4-146.448 156.405   2
   0 -13   4 151.941 229.466   2
   0 -13   4 49.1327 138.838  27
   0 -13  -4 168.697 169.859  27
   0 -13  -4 168.349 198.758  20
   0 -13   4-57.5297 162.556  22
   0 -13  -4 482.884 171.900  25
   0 -13   4 142.884 168.700  23
   0 -13  -4 100.572 131.559  23
   0 -13  -4-54.7361 175.367  21
   0 -13  -4 62.7308 164.103  22
   0  13  -5 141.956 151.621  11
   0  13   5 192.328 205.398   9
   0 -13   5 63.9612 152.758  15
   0 -13  -5 145.199 346.707   2
   0 -13   5 152.186 325.030   2
   0 -13   5 97.3957 127.420  27
   0 -13  -5 57.3343 173.196  27
   0 -13  -5 152.197 162.553  23
   0 -13  -5 55.6978 133.033  21
   0 -13   5 47.5041 143.514  23
   0 -13  -5 377.100 276.730  22
   0 -13  -5 276.410 195.812  25
   0 -13   5 284.118 210.218  22
   0 -13  -5 55.9970 158.238  20
   0  13   6 295.264 210.214   9
   0  13  -6 144.945 268.094  11
   0  13  -6 143.084 144.082  12
   0 -13   6-152.202 162.553   2
   0 -13  -6 143.860 266.088   2
   0 -13   6 65.4625 184.969  15
   0 -13  -6 176.236 198.390  27
   0 -13  -6 63.1355 165.166  22
   0 -13  -6 169.768 200.437  21
   0 -13  -6 113.749 182.221  25
   0 -13  -6 153.169 144.277  23
   0 -13   6 56.3311 190.240  22
   0 -13   6 94.8077 124.029  23
   0 -13  -6 167.948 158.191  20
   0  13  -7 194.184 155.582  12
   0  13   7 302.839 215.632   9
   0  13  -7 295.202 222.941  11
   0 -13   7-151.866 280.914   2
   0 -13  -7 142.161 303.636   2
   0 -13   7 249.514 159.926  34
   0 -13  -7 359.540 221.704  27
   0 -13   7 111.636 188.537  22
   0 -13  -7 344.603 221.171  21
   0 -13  -7 233.636 165.079  25
   0 -13  -7 205.387 164.550  23
   0 -13   7 47.2428 151.409  23
   0 -13  -7 63.4194 179.229  22
   0 -13  -7 56.0943 146.792  20
   0  13  -8-150.300 277.987  11
   0  13   8 103.838 192.058   9
   0  13  -8 49.4979 158.576  12
   0 -13  -8 140.343 211.942   2
   0 -13   8 151.164 279.585   2
   0 -13   8 150.890 142.110  34
   0 -13  -8 673.674 247.173  19
   0 -13  -8 60.9132 183.982  27
   0 -13   8-47.0380 150.696  23
   0 -13  -8-51.4962 173.899  23
   0 -13   8 110.982 167.607  22
   0 -13  -8 112.472 180.160  20
   0 -13  -8 59.9317 181.018  25
   0 -13  -8 229.195 202.935  21
   0  13  -9 202.157 142.792  12
   0  13  -9 459.023 326.770  11
   0  13   9-106.647 197.252   9
   0 -13   9-150.004 358.169   2
   0 -13   9 424.844 226.833   1
   0 -13  -9 414.282 329.731   2
   0 -13   9 152.200 162.530  34
   0 -13  -9 397.130 242.326  19
   0 -13   9 69.4932 165.937  15
   0 -13  -9 310.380 198.864  27
   0 -13  -9-56.4596 170.529  20
   0 -13  -9-56.6422 148.163  21
   0 -13  -9-61.3142 185.191  25
   0 -13   9 233.644 172.858  23
   0 -13   9 221.112 236.112  22
   0 -13  -9 51.4045 145.236  23
   0  13  10 109.576 202.672   9
   0  13 -10 155.666 235.081  11
   0  13 -10 51.3446 145.071  12
   0 -13  10 226.424 170.974   1
   0 -13 -10-135.532 250.675   2
   0 -13  10 148.458 158.538   2
   0 -13  10-51.2337 173.013  34
   0 -13 -10 229.216 211.977  19
   0 -13  10 70.6466 168.695  15
   0 -13 -10 189.378 178.352  27
   0 -13 -10 56.0459 169.283  21
   0 -13  10 46.2637 130.718  23
   0 -13 -10 102.286 144.501  23
   0 -13  10 55.1583 195.355  22
   0 -13 -10 113.347 160.124  20
   0 -13 -10-62.6642 200.750  25
   0  13 -11 104.317 147.364  12
   0  13  11 112.124 239.459   9
   0  13 -11 316.397 292.593  11
   0 -13  11 145.071 268.314   2
   0 -13 -11 132.431 244.936   2
   0 -13  11-51.7072 174.607  34
   0 -13  11 143.395 202.563  15
   0 -13 -11 57.8875 138.227  19
   0 -13 -11 160.368 197.740  18
   0 -13 -11-63.3444 234.316  27
   0 -13 -11-55.3821 167.273  21
   0 -13 -11 191.378 192.674  25
   0 -13  11 274.608 175.945  22
   0 -13 -11 113.841 171.920  20
   0  13  12 114.808 173.386   9
   0  13 -12 105.988 169.776  12
   0 -13 -12 128.707 238.053   2
   0 -13  12 139.997 258.933   2
   0 -13  12 252.566 190.714   1
   0 -13  12 52.2189 136.600  34
   0 -13 -12 116.838 197.275  19
   0 -13  12 145.180 232.547  15
   0 -13 -12 54.6519 154.415  18
   0 -13 -12 63.5050 224.915  27
   0 -13 -12 54.7143 184.767  21
   0 -13  12-54.8333 202.840  22
   0 -13 -12 57.1011 161.334  20
   0 -13 -12 64.8411 169.611  25
   0  13  13 234.542 216.939   9
   0  13 -13 107.357 181.311  12
   0 -13 -13 111.296 132.945  18
   0 -13  13-73.2707 207.049  15
   0 -13 -13 117.662 153.943  19
   0 -13 -13 248.484 187.672   2
   0 -13  13 132.262 141.301   1
   0 -13  13 267.959 202.373   2
   0 -13 -13 63.5848 151.887  27
   0 -13 -13 286.267 202.813  20
   0 -13  13 328.593 210.897  22
   0 -13 -13 131.236 221.618  25
   0  13  14 119.490 180.499   9
   0  13 -14 108.533 163.958  12
   0  13 -14 254.709 192.371  10
   0 -13  14 147.364 248.843  15
   0 -13 -14 169.396 170.596  18
   0 -13 -14 59.1106 178.583  19
   0 -13  14 687.521 328.349   1
   0 -13 -14 356.254 219.677   2
   0 -13 -14 190.540 191.877  27
   0 -13 -14 114.308 161.531  20
   0 -13  14-54.6676 165.169  22
   0 -13 -14 158.381 84.6790  24
   0 -13 -14 529.964 264.714  25
   0  13 -15 108.826 153.779  12
   0  13 -15 244.440 184.610  10
   0  13  15 121.429 129.727   9
   0  13 -15 327.508 428.332  11
   0 -13  15 140.349 149.921   1
   0 -13 -15-57.0079 182.666  18
   0 -13 -15 296.180 200.064  19
   0 -13  15 438.114 233.946  15
   0 -13 -15-63.2912 191.196  27
   0 -13 -15 407.839 162.998  24
   0 -13 -15 199.393 212.953  25
   0 -13  15 54.4918 154.001  22
   0 -13 -15 56.8619 171.783  20
   0  13 -16 325.406 200.622  12
   0  13  16 246.318 185.994   9
   0  13 -16 817.548 390.416  11
   0 -13  16 428.231 264.012   1
   0  13 -16 115.831 136.753  33
   0 -13  16-35.6291 114.152  14
   0 -13  16-71.8894 217.131  15
   0 -13 -16 118.291 189.478  19
   0 -13 -16 57.3370 149.983  18
   0 -13 -16 62.8433 164.384  27
   0 -13 -16 125.287 99.7344  24
   0 -13 -16-56.2825 190.059  20
   0 -13  16-54.1229 152.918  22
   0  13 -17 267.853 198.181  12
   0  13  17-124.128 3.00292   9
   0  13 -17 162.721 173.781  11
   0 -13  17 144.269 154.081   1
   0 -13  17 105.255 148.711  34
   0  13 -17 39.3817 111.300  33
   0 -13  17 108.264 115.644  14
   0 -13 -17 57.3719 137.019  18
   0 -13  17 140.458 212.128  15
   0 -13 -17 58.9229 140.722  19
   0 -13 -17 248.356 219.910  27
   0 -13 -17 210.140 155.491  24
   0 -13 -17 166.088 132.223  20
   0 -13  17 107.184 180.990  22
   0  13  18 497.656 265.725   9
   0  13 -18 644.039 343.874  11
   0 -13  18 579.718 309.535   1
   0  13 -18 159.440 134.643  33
   0 -13  18-104.017 146.976  34
   0 -13  18-68.1709 205.922  15
   0 -13 -18 116.361 206.078  19
   0 -13 -18 341.577 219.210  18
   0 -13  18 217.078 128.181  14
   0 -13 -18 244.199 216.239  27
   0 -13  18-52.8614 159.694  22
   0 -13 -18 84.4420 110.491  24
   0 -13  19 102.169 163.705  34
   0  13 -19 200.357 141.981  33
   0 -13  19 72.0815 115.538  14
   0 -13 -19 224.612 169.651  18
   0 -13 -19 341.781 227.633  19
   0 -13  19 131.142 198.088  15
   0 -13 -19 119.220 191.007  27
   0 -13  19 207.491 183.761  22
   0 -13 -19 383.818 226.593  25
   0 -13 -19 41.8899 134.263  24
   0 -13  20 49.8553 140.864  34
   0  13 -20 119.891 120.716  33
   0 -13 -20 54.9200 175.945  18
   0 -13 -20 55.3276 144.729  19
   0 -13  20 312.289 210.912  15
   0 -13  20-35.5330 100.408  14
   0 -13 -20 57.7840 174.533  27
   0 -13  20 202.371 202.148  22
   0 -13 -20 82.5835 124.727  24
   0 -13 -20 62.2115 162.733  25
   0 -13  21 96.4878 178.464  34
   0  13 -21 39.4622 119.198  33
   0 -13 -21-53.2325 160.784  19
   0 -13 -21 53.2050 160.701  18
   0 -13  21 234.756 188.015  15
   0 -13 -21 59.9270 181.002  25
   0 -13  21 48.9737 147.923  22
   0 -13 -21 120.769 105.309  24
   0 -13  22 138.973 171.357  34
   0  13 -22-38.6234 116.657  33
   0 -13 -22 50.9572 163.242  18
   0 -13  22 163.142 192.594  15
   0 -13 -22-50.7152 187.599  19
   0 -13 -22-171.002 227.742  25
   0 -13  22 47.0262 166.549  22
   0 -13 -22-116.290 165.572  24
   0 -13  23 352.462 182.246  34
   0  13 -23 37.3646 154.574  33
   0 -13  23 49.2040 148.657  15
   0 -13 -23 338.107 224.848  18
   0 -13  23 179.050 185.160  22
   0 -13 -23 147.644 130.778  24
   0 -13 -23 53.6523 198.497  25
   0 -13  24 165.814 165.667  34
   0  13 -24 285.797 157.332  33
   0 -13 -24 226.615 174.538  18
   0  13 -24 44.2227 141.717  29
   0 -13 -24 199.648 206.452  25
   0 -13  24 126.489 156.009  22
   0 -13 -24 34.7000 104.873  24
   0  13 -25-33.6744 134.560  33
   0 -13  25 38.5525 136.552  34
   0 -13 -25 42.0316 161.838  18
   0  13 -25 83.0554 133.049  29
   0 -13  25 78.6057 139.209  22
   0 -13 -25 128.206 118.578  24
   0 -13 -25 228.826 169.300  25
   0 -13  26-35.3484 113.238  34
   0  13 -26 31.2967 94.5249  33
   0 -13 -26 115.361 136.186  18
   0  13 -26 76.8912 174.172  29
   0 -13  26 36.1836 139.310  22
   0 -13 -26-29.0530 127.913  24
   0 -13 -26 41.3054 146.285  25
   0 -13  27 159.270 131.740  34
   0  13 -27 143.002 118.285  33
   0 -13 -27 104.001 122.778  18
   0 -13 -27 77.2606 99.1578  24
   0 -13  27 32.8172 121.395  22
   0 -13 -27-146.418 140.933  25
   0 -13  28 84.3512 116.307  34
   0  13 -28 76.8538 98.6603  33
   0 -13 -28 337.390 163.776  18
   0 -13 -28 63.4036 122.078  25
   0 -13  28 87.8709 117.051  22
   0 -13 -28 22.1861 82.1026  24
   0 -13 -29 26.6071 102.445  25
   0 -13 -29 18.2933 64.7961  24
   0 -13  29 16.7081 71.3736  21
   0 -13  29 127.871 119.040  22
   0  13 -29 89.3148 103.935  33
   0  13 -30-56.1200 91.5473  33
   0 -13  30 151.890 95.5414  22
   0 -13  30 43.0973 52.7391  21
   0 -13 -30 21.2692 87.9710  25
   0  13 -30 91.4237 97.6322  29
   0  13 -31 14.6192 76.4859  33
   0 -13  31 52.7440 91.9795  22
   0 -13 -31 30.6340 84.9953  25
   0  13 -31 90.3810 88.4613  29
   0  13 -32 28.9219 43.6769  33
   0  13 -32 24.8406 60.7776  29
   0 -13  32-26.0370 74.8616  22
   0  14   0 103555. 4665.44   9
   0 -14   0 101054. 4165.41  15
   0 -14   0 107428. 5604.85   2
   0 -14   0 109385. 4137.76  27
   0 -14   0 101468. 4220.71  22
   0 -14   0 107064. 4126.37  21
   0 -14   0 101799. 4058.27  23
   0  14   1 52560.6 3055.28   9
   0  14  -1 60522.3 3184.41   9
   0 -14  -1 53671.8 2664.98  15
   0 -14   1 58079.9 2767.51  15
   0 -14   1 49684.9 3636.44   2
   0 -14   1 66624.7 2744.87  27
   0 -14  -1 64368.5 2750.53  27
   0 -14   1 61180.2 2691.61  21
   0 -14   1 61075.0 2812.50  22
   0 -14   1 57965.2 2637.11  23
   0 -14  -1 62069.1 2717.93  21
   0 -14  -1 60302.8 2838.75  22
   0  14  -2 9556.66 1362.73  11
   0  14   2 12347.0 1257.39   9
   0 -14   2 11569.2 1024.84  15
   0 -14  -2 13443.7 1032.17  15
   0 -14   2 10330.5 1491.65   2
   0 -14  -2 13358.5 1031.91  27
   0 -14   2 11800.8 947.604  27
   0 -14   2 10682.7 917.840  23
   0 -14   2 13149.8 1063.15  22
   0 -14  -2 13304.0 967.801  25
   0 -14  -2 12168.4 1075.05  22
   0 -14  -2 11707.1 965.125  21
   0 -14   2 13189.7 1004.28  21
   0  14   3 1186.43 411.839   9
   0  14  -3 1175.46 522.688  11
   0 -14  -3 941.010 305.384  15
   0 -14   3 1589.85 396.906  15
   0 -14   3 500.724 439.331   2
   0 -14  -3 1462.23 550.819   2
   0 -14  -3 2374.06 442.164  27
   0 -14   3 1916.17 405.591  27
   0 -14  -3 1194.85 326.633  23
   0 -14  -3 1461.08 385.057  22
   0 -14   3 1768.87 384.025  23
   0 -14  -3 1852.20 401.461  20
   0 -14   3 2363.70 436.922  22
   0 -14  -3 3391.85 499.198  21
   0 -14  -3 2301.91 382.461  25
   0  14  -4 113657. 5741.34  11
   0  14   4 106664. 5070.87   9
   0 -14   4 108658. 4659.81  15
   0 -14   4 116721. 6009.41   2
   0 -14  -4 115908. 5935.41   2
   0 -14   4 120362. 4484.70  27
   0 -14  -4 127081. 4649.59  27
   0 -14  -4 117561. 4529.60  23
   0 -14  -4 121835. 4578.83  25
   0 -14   4 123683. 4663.23  22
   0 -14   4 114287. 4454.67  23
   0 -14  -4 117149. 4714.34  22
   0 -14  -4 121561. 4634.18  20
   0 -14  -4 119139. 4577.52  21
   0  14   5 24386.5 1910.12   9
   0  14  -5 23487.4 2212.08  11
   0  14  -5 22928.2 1398.55  12
   0 -14   5 22783.5 1583.63  15
   0 -14   5 24351.7 2341.90   2
   0 -14  -5 24312.9 2300.59   2
   0 -14  -5 29126.4 1635.71  27
   0 -14   5 24521.6 1459.70  27
   0 -14   5 26257.2 1587.95  22
   0 -14  -5 25808.5 1524.94  23
   0 -14   5 26521.7 1509.09  23
   0 -14  -5 29514.5 1635.53  25
   0 -14  -5 22692.9 1563.12  22
   0 -14  -5 28803.0 1638.75  20
   0 -14  -5 27448.9 1590.72  21
   0  14   6 73850.0 3735.37   9
   0  14  -6 64596.9 4072.86  11
   0  14  -6 70480.3 2979.09  12
   0 -14   6 65864.7 3220.17  15
   0 -14   6 67647.4 4270.09   2
   0 -14  -6 72431.9 4292.47   2
   0 -14  -6 76140.3 3202.76  27
   0 -14   6 74832.2 3044.48  27
   0 -14  -6 70082.3 3067.01  23
   0 -14  -6 73447.4 3146.93  21
   0 -14  -6 73958.5 3166.02  25
   0 -14   6 70106.9 3005.18  23
   0 -14   6 72435.1 3146.39  22
   0 -14  -6 69565.1 3213.40  22
   0 -14  -6 76976.7 3197.97  20
   0  14  -7 10681.2 857.032  12
   0  14   7 6520.62 981.845   9
   0  14  -7 8434.03 1312.34  11
   0 -14   7 8926.59 946.905  15
   0 -14  -7 9721.97 885.304  19
   0 -14   7 8601.80 1352.18   2
   0 -14  -7 10504.5 1447.30   2
   0 -14   7 10637.8 864.106  27
   0 -14  -7 10105.2 923.871  27
   0 -14   7 9676.77 892.800  22
   0 -14  -7 9381.86 862.322  23
   0 -14  -7 10127.1 918.729  20
   0 -14  -7 9073.54 892.687  25
   0 -14   7 9572.25 833.899  23
   0 -14  -7 8395.33 846.630  21
   0  14  -8 118908. 4502.64  12
   0  14   8 116849. 5307.18   9
   0  14  -8 110872. 5860.82  11
   0 -14  -8 124989. 4677.91  19
   0 -14   8 114187. 5979.66   2
   0 -14  -8 110916. 5787.27   2
   0 -14  -8 124213. 4729.60  27
   0 -14   8 120919. 4640.60  22
   0 -14  -8 130263. 4788.92  25
   0 -14  -8 114680. 4542.72  23
   0 -14  -8 125287. 4700.75  21
   0 -14   8 111758. 4459.75  23
   0 -14  -8 121686. 4660.13  20
   0  14  -9 60569.5 2704.72  12
   0  14  -9 56293.2 3798.60  11
   0  14   9 59544.5 3370.83   9
   0 -14   9 55543.2 3760.93   2
   0 -14  -9 57302.0 3711.55   2
   0 -14  -9 62902.1 2719.22  18
   0 -14  -9 66329.0 2872.74  19
   0 -14  -9 63338.7 2891.66  27
   0 -14  -9 64554.0 2919.18  25
   0 -14   9 62483.3 2811.24  22
   0 -14  -9 60141.5 2799.85  21
   0 -14  -9 68304.0 2899.02  20
   0  14 -10 109429. 5704.10  11
   0  14  10 106943. 5051.69   9
   0  14 -10 109862. 4241.64  12
   0 -14 -10 101145. 5376.07   2
   0 -14  10 95315.2 5371.05   2
   0 -14  10 115752. 4301.30  34
   0 -14  10 108972. 4571.65  15
   0 -14 -10 108550. 4244.59  18
   0 -14 -10 115420. 4392.96  19
   0 -14 -10 112220. 4442.46  27
   0 -14 -10 114499. 4386.12  20
   0 -14 -10 113532. 4486.26  25
   0 -14 -10 107967. 4314.81  21
   0 -14  10 110648. 4331.84  22
   0  14 -11 19565.1 1261.47  12
   0  14  11 21365.8 1798.74   9
   0  14 -11 16182.5 1891.65  11
   0 -14 -11 17118.5 1757.21   2
   0 -14  11 22148.1 2068.62   2
   0 -14  11 19783.6 1274.28  34
   0 -14 -11 19631.7 1273.53  18
   0 -14 -11 19645.7 1325.63  19
   0 -14  11 16845.7 1396.29  15
   0 -14 -11 19059.9 1364.99  27
   0 -14  11 20667.3 1334.07  22
   0 -14 -11 20299.4 1407.82  25
   0 -14 -11 20319.3 1339.59  20
   0 -14 -11 20083.0 1321.14  21
   0  14  12 2891.12 659.826   9
   0  14 -12 3322.11 483.229  12
   0 -14  12 3983.59 809.086   2
   0 -14 -12 4461.70 834.399   2
   0 -14  12 2156.17 422.714  34
   0 -14 -12 2764.79 474.775  19
   0 -14 -12 4162.62 554.219  18
   0 -14  12 3762.68 618.803  15
   0 -14 -12 2614.17 494.779  27
   0 -14  12 3389.95 522.021  22
   0 -14 -12 2605.10 459.271  20
   0 -14 -12 2641.85 502.111  25
   0  14 -13 58081.4 2623.47  12
   0  14  13 53304.9 3273.11   9
   0 -14 -13 52298.3 3359.38   2
   0 -14  13 61560.2 2666.22  34
   0 -14 -13 59230.0 2792.65  27
   0 -14 -13 61173.0 2733.85  20
   0 -14  13 63566.8 2726.69  22
   0 -14 -13 62550.2 2866.54  25
   0 -14  13 53282.8 2829.25  15
   0 -14 -13 59413.7 2648.33  18
   0 -14 -13 59028.3 2718.50  19
   0  14  14 72511.8 3923.88   9
   0  14 -14 74573.9 3141.38  12
   0  14 -14 63427.1 3799.58  10
   0 -14 -14 77672.8 3336.41  27
   0 -14 -14 74280.4 3343.31  25
   0 -14  14 77249.4 3204.76  22
   0 -14 -14 81180.6 3272.65  20
   0 -14 -14 80823.2 3222.75  18
   0 -14  14 67622.6 3346.65  15
   0 -14 -14 75759.3 3245.05  19
   0  14  15 9877.65 1209.57   9
   0 -14 -15 12203.9 992.349  19
   0 -14  15 10954.3 1048.74  15
   0 -14 -15 12057.2 962.310  18
   0 -14 -15 11319.1 1013.10  25
   0 -14  15 11306.3 941.388  22
   0 -14 -15 12427.2 987.973  20
   0 -14 -15 11838.3 1019.32  27
   0 -14 -16 35470.2 1912.49  19
   0 -14 -16 36665.8 1881.26  18
   0 -14  16 33313.2 2004.84  15
   0 -14 -16 37822.3 2048.03  25
   0 -14  16 35310.8 1862.04  22
   0 -14 -16 35145.9 1873.98  20
   0 -14 -16 36710.8 1639.97  24
   0 -14 -16 34977.3 1950.49  27
   0 -14 -17 279.494 223.597  19
   0 -14 -17 425.131 234.214  18
   0 -14  17 67.9693 192.327  15
   0 -14 -17 477.683 292.381  27
   0 -14  17 466.385 241.438  22
   0 -14 -17 457.357 172.491  24
   0 -14 -17 448.248 265.045  25
   0 -14  18 108266. 4087.96  34
   0  14 -18 99262.3 3791.35  33
   0 -14 -18 111411. 4149.09  18
   0 -14 -18 109645. 4180.19  19
   0 -14  18 102009. 4270.09  15
   0 -14 -18 107066. 4217.44  27
   0 -14 -18 106558. 3830.87  24
   0 -14  18 107602. 4111.92  22
   0  14 -19 24740.8 1309.88  33
   0 -14  19 29763.1 1548.09  34
   0 -14 -19 27929.0 1543.45  18
   0 -14  19 27277.5 1647.51  15
   0 -14 -19 27864.7 1572.08  19
   0 -14 -19 26913.2 1582.67  27
   0 -14  19 26703.9 1512.03  22
   0 -14 -19 26280.7 1317.21  24
   0 -14  20 57964.8 2473.34  34
   0  14 -20 54994.2 2253.61  33
   0 -14 -20 57294.3 2513.30  19
   0 -14  20 49437.7 2514.35  15
   0 -14 -20 58795.9 2506.37  18
   0 -14 -20 54401.3 2234.46  24
   0 -14  20 57420.4 2474.18  22
   0  14 -21 2659.02 357.754  33
   0 -14  21 1755.68 354.864  34
   0 -14  21 2318.44 429.076  15
   0 -14 -21 2494.89 401.103  18
   0 -14 -21 2416.02 414.054  19
   0 -14 -21 2271.95 325.819  24
   0 -14  21 2602.25 429.119  22
   0 -14 -21 2643.40 468.521  25
   0  14 -22 40839.0 1790.74  33
   0 -14  22 41566.7 1944.14  34
   0 -14 -22 47786.9 2041.77  18
   0 -14  22 43211.2 2051.93  15
   0  14 -22 40173.4 1944.13  29
   0 -14  22 44715.6 1990.81  22
   0 -14 -22 42332.5 1984.47  19
   0 -14 -22 43469.5 2084.15  25
   0 -14 -22 40750.7 1760.66  24
   0  14 -23 32985.9 1489.01  33
   0 -14  23 37115.5 1667.47  34
   0 -14 -23 33297.1 1629.26  18
   0  14 -23 32232.7 1630.21  29
   0 -14  23 34895.5 1648.96  22
   0 -14 -23 33290.0 1727.86  25
   0 -14 -23 31087.2 1424.81  24
   0  14 -24 74890.6 2829.71  33
   0 -14  24 77769.3 2991.65  34
   0 -14 -24 81046.6 3023.45  18
   0  14 -24 78036.8 3027.00  29
   0 -14 -24 79887.6 3116.16  25
   0 -14 -24 74773.5 2778.36  24
   0 -14  24 79301.8 3005.11  22
   0  14 -25 464.892 166.518  33
   0 -14  25 820.616 225.205  34
   0 -14 -25 675.626 214.217  18
   0  14 -25 742.034 210.902  29
   0 -14 -25 788.099 223.429  25
   0 -14  25 404.047 187.748  22
   0  14 -26 256.058 119.580  33
   0 -14 -26 301.026 132.867  18
   0  14 -26 352.967 168.122  29
   0 -14 -26 244.098 162.580  25
   0 -14  26 515.655 189.097  22
   0  14 -27 26266.0 1162.09  33
   0 -14 -27 29032.9 1276.30  18
   0 -14  27 26801.1 1158.26  21
   0 -14  27 29114.1 1284.93  22
   0 -14 -27 28038.8 1315.22  25
   0  14 -27 27884.2 1300.17  29
   0  14 -28 58366.9 2154.44  33
   0 -14  28 60124.5 2132.30  21
   0 -14  28 67775.2 2307.49  22
   0 -14 -28 60451.1 2296.67  25
   0  14 -28 64207.2 2316.54  29
   0 -14  28 60057.3 2117.45  27
   0  14 -29 989.194 145.949  33
   0 -14  29 667.657 105.827  27
   0 -14  29 867.992 112.944  21
   0 -14 -29 1156.10 191.939  25
   0 -14  29 1339.06 200.575  22
   0 -14 -30 9087.00 496.347  25
   0 -14  30 9890.52 520.141  22
   0  14 -31 159.867 71.2336  29
   0 -14  31 158.033 73.0663  22
   0  15   0 295.844 223.396  11
   0 -15   0 510.546 245.719  15
   0 -15   0-176.708 326.833   2
   0 -15   0-54.3762 174.213  27
   0 -15   0 319.382 236.295  22
   0 -15   0 56.1520 134.103  23
   0 -15   0 54.5793 142.784  21
   0  15  -1 149.906 160.084  11
   0  15   1 145.840 155.741  11
   0 -15   1 197.245 198.584  15
   0 -15  -1 123.381 174.297  15
   0 -15  -1 330.851 235.532  27
   0 -15   1 160.902 171.824  27
   0 -15   1 126.003 233.051  22
   0 -15  -1 194.290 195.609  22
   0 -15   1 222.675 168.144  23
   0 -15   1 54.1176 163.459  21
   0 -15  -1-164.960 194.746  21
   0 -15   2-67.5323 161.247  15
   0 -15   2-177.555 189.595   2
   0 -15   2-52.9749 149.663  27
   0 -15  -2 167.710 179.082  27
   0 -15  -2 121.135 194.023  20
   0 -15   2-214.753 190.138  21
   0 -15  -2 197.301 210.679  22
   0 -15  -2 105.757 79.8528  25
   0 -15   2 55.1741 144.313  23
   0 -15   2 62.0694 132.557  22
   0 -15  -2 55.5056 187.426  21
   0  15   3 305.154 188.160   9
   0  15  -3 460.709 284.049  11
   0 -15   3 207.499 165.185  15
   0 -15   3 355.147 328.440   2
   0 -15  -3-172.839 184.592   2
   0 -15  -3 226.463 181.399  27
   0 -15   3 209.500 185.520  27
   0 -15  -3 55.1238 117.775  25
   0 -15  -3 245.521 196.659  20
   0 -15  -3-66.5190 200.933  22
   0 -15  -3 114.311 149.536  23
   0 -15   3 54.6749 154.505  23
   0 -15   3 244.919 226.516  22
   0 -15  -3 55.9331 188.902  21
   0  15  -4 155.241 165.784  11
   0  15  -4 194.843 164.499  12
   0  15   4 102.931 109.936   9
   0 -15   4 70.6545 226.349  15
   0 -15   4-354.507 500.775   2
   0 -15  -4 170.651 182.238   2
   0 -15  -4 286.686 193.625  27
   0 -15   4 51.7896 156.434  27
   0 -15  -4-57.1425 136.459  25
   0 -15  -4 57.3276 161.977  23
   0 -15   4 241.820 204.152  22
   0 -15  -4-60.9062 112.671  20
   0 -15  -4 169.430 170.588  21
   0 -15   4 54.1669 173.536  23
   0  15  -5 313.716 236.910  11
   0  15   5 104.100 111.237   9
   0  15  -5 97.9286 116.987  12
   0 -15   5 432.439 230.919  15
   0 -15  -5 167.990 310.727   2
   0 -15   5-175.269 187.200   2
   0 -15  -5 290.243 214.762  27
   0 -15   5 255.981 164.056  27
   0 -15  -5 114.435 202.679  23
   0 -15   5-53.6081 151.509  23
   0 -15  -5 176.690 188.717  25
   0 -15   5 119.216 201.323  22
   0 -15  -5 285.332 202.145  21
   0 -15  -5 135.987 229.633  22
   0 -15  -5 423.437 223.795  20
   0  15  -6 158.589 239.502  11
   0  15  -6 98.5376 148.827  12
   0  15   6 421.774 225.203   9
   0 -15   6-73.3131 191.776  15
   0 -15  -6 115.473 163.138  19
   0 -15  -6 330.332 305.486   2
   0 -15   6 344.139 259.858   2
   0 -15  -6 352.783 243.177  27
   0 -15   6-50.5838 152.798  27
   0 -15   6 58.9131 154.116  22
   0 -15  -6 60.3670 144.163  25
   0 -15  -6 120.206 181.545  20
   0 -15  -6 114.613 193.526  21
   0  15  -7 479.917 295.872  11
   0  15  -7 99.2420 149.872  12
   0  15   7 106.882 114.137   9
   0 -15   7 74.3278 209.992  15
   0 -15  -7 57.7803 185.100  19
   0 -15  -7-161.899 386.569   2
   0 -15   7 168.187 253.985   2
   0 -15  -7-119.000 168.102  27
   0 -15   7 50.0410 168.979  27
   0 -15   7-52.2856 136.764  21
   0 -15  -7-57.6156 162.778  21
   0 -15  -7 492.836 227.879  25
   0 -15   7 174.512 186.350  22
   0 -15  -7-59.6891 180.279  20
   0  15   8 432.771 231.067   9
   0  15  -8 99.8185 150.750  12
   0  15  -8 322.110 243.219  11
   0 -15  -8-57.7334 184.955  19
   0 -15   8 163.716 174.829   2
   0 -15  -8 180.080 212.595  27
   0 -15   8 49.5134 167.204  27
   0 -15  -8 172.872 174.048  21
   0 -15  -8-62.6994 149.720  25
   0 -15   8 115.014 203.671  22
   0 -15  -8 296.086 209.728  20
   0 -15   8-52.0460 184.333  21
   0  15  -9 300.966 177.742  12
   0  15   9 547.900 261.708   9
   0  15  -9 647.304 345.648  11
   0 -15  -9 57.6556 150.915  19
   0 -15   9 475.938 293.473   2
   0 -15  -9 153.642 164.163   2
   0 -15  -9 421.585 222.853  27
   0 -15   9 146.830 138.395  27
   0 -15  -9 190.476 203.475  25
   0 -15  -9 352.232 217.229  20
   0 -15  -9 115.002 162.553  21
   0 -15   9-56.7758 210.094  22
   0  15  10 110.693 118.323   9
   0  15 -10 150.699 161.009  12
   0  15 -10 811.059 387.350  11
   0 -15 -10 57.4588 162.420  19
   0 -15 -10 288.413 125.844  18
   0 -15  10 152.793 230.798   2
   0 -15 -10 297.172 224.446   2
   0 -15  10 96.5931 145.966  27
   0 -15 -10 302.334 214.213  27
   0 -15 -10 128.081 181.006  25
   0 -15 -10 232.319 205.762  20
   0 -15  10 55.9683 179.372  22
   0 -15 -10 339.614 209.442  21
   0  15 -11 324.114 244.763  11
   0  15 -11 100.356 160.800  12
   0  15  11 111.699 119.352   9
   0 -15 -11 171.268 172.477  19
   0 -15  11 147.592 222.923  15
   0 -15 -11 534.594 172.171  18
   0 -15  11 146.189 156.162   2
   0 -15 -11-142.772 4.33533   2
   0 -15  11 95.2568 143.914  27
   0 -15 -11 121.194 224.190  27
   0 -15  11 55.1891 166.740  22
   0 -15 -11 386.291 217.442  25
   0 -15 -11 110.242 144.239  21
   0 -15 -11 229.360 203.117  20
   0  15  12 787.129 317.691   9
   0  15 -12-49.8200 106.428  12
   0  15 -12 323.823 244.518  11
   0 -15  12-72.8381 173.934  15
   0 -15 -12 97.8602 138.259  18
   0 -15 -12 282.782 190.992  19
   0 -15 -12 128.661 194.309  25
   0 -15  12 54.3549 174.141  22
   0 -15 -12 56.4322 147.626  20
   0 -15 -12 121.009 182.755  27
   0 -15 -13-55.8439 206.597  19
   0 -15 -13 195.682 188.380  18
   0 -15  13 214.741 229.330  15
   0 -15  13 160.257 171.161  22
   0 -15 -13 192.184 246.664  25
   0 -15 -13 165.746 186.592  20
   0 -15 -13 119.865 212.282  27
   0 -15 -14 146.120 164.519  18
   0 -15  14 69.9587 211.330  15
   0 -15 -14 164.738 185.469  19
   0 -15 -14 126.727 191.414  25
   0 -15  14 52.3608 158.193  22
   0 -15 -14 215.513 207.473  20
   0 -15 -14 236.766 218.987  27
   0 -15 -15 53.7079 181.357  19
   0 -15 -15 96.3796 145.546  18
   0 -15  15 67.9892 217.800  15
   0 -15  15 51.1091 211.369  22
   0 -15 -15 124.820 188.493  25
   0 -15 -15-52.1900 193.052  20
   0 -15 -15 232.898 232.630  27
   0 -15 -16-52.2105 167.253  19
   0 -15 -16 47.2684 151.421  18
   0 -15  16-65.5708 171.506  15
   0 -15  16 99.3289 191.210  22
   0 -15 -16 200.784 193.257  20
   0 -15 -16 60.9325 172.144  25
   0 -15 -16-56.6738 181.551  27
   0 -15 -17 229.604 196.141  18
   0 -15  17-62.7671 189.574  15
   0 -15 -17-301.903 178.203  19
   0 -15 -17 59.1423 167.090  25
   0 -15  17 144.124 162.226  22
   0 -15 -17 55.0061 194.809  27
   0 -15 -18 288.460 192.096  19
   0 -15 -18 132.663 170.266  18
   0 -15  18 237.812 210.565  15
   0 -15  18-46.1893 163.594  22
   0 -15 -18-170.798 210.605  25
   0  15 -18 43.0269 145.305  29
   0 -15 -18 315.982 231.872  27
   0 -15 -19 84.2423 127.244  18
   0 -15 -19 91.0129 181.835  19
   0 -15  19-55.7177 188.162  15
   0 -15  19 352.905 210.675  22
   0  15 -19 41.8715 134.160  29
   0 -15 -19 200.137 168.972  27
   0 -15  20 103.025 155.613  15
   0 -15 -20 119.148 146.946  18
   0 -15 -20 42.6370 128.814  19
   0 -15  20 125.370 133.911  22
   0  15 -20 161.418 142.953  29
   0 -15 -21 197.473 152.062  19
   0 -15 -21-37.0593 137.089  18
   0  15 -21 115.608 164.602  29
   0 -15  21 39.2491 139.008  22
   0  15 -22 45.0396 79.7964  33
   0 -15 -22 307.280 145.853  18
   0  15 -22 72.7127 109.835  29
   0 -15  22 36.5096 140.587  22
   0  15 -23 103.404 96.3473  33
   0 -15 -23 154.856 128.152  18
   0 -15 -23 161.225 149.150  25
   0 -15  23 100.688 138.863  22
   0  15 -23 203.466 140.303  29
   0  15 -24 110.909 81.4143  33
   0 -15  24 45.5581 91.0387  27
   0  15 -24 155.682 141.077  29
   0 -15  24 60.9541 130.194  22
   0 -15  24 50.5379 100.984  21
   0 -15 -24 36.1656 133.795  25
   0  15 -25 47.6426 65.6827  33
   0 -15 -25-72.0362 122.970  18
   0 -15  25-54.4113 116.205  22
   0 -15  25 43.3197 92.5184  21
   0 -15 -25 63.8184 144.562  25
   0  15 -25 112.331 119.951  29
   0 -15  25 77.3333 85.1230  27
   0  15 -26 63.6988 66.6487  33
   0 -15  26 124.119 82.8387  27
   0  15 -26-24.7559 102.384  29
   0 -15  26-23.8079 113.695  22
   0 -15 -26 27.4656 113.590  25
   0 -15  26-17.7129 94.5733  21
   0  15 -27 169.352 115.291  29
   0 -15  27 121.132 62.2775  27
   0 -15  27 26.3443 71.7683  21
   0 -15 -27 22.8697 106.479  25
   0 -15  27 121.477 110.267  22
   0  15 -28 69.1256 80.4961  29
   0 -15 -28 108.091 88.2092  25
   0 -15  28 148.042 99.4085  22
   0  15 -29 141.385 80.1133  29
   0 -15 -29 99.1793 67.6016  25
   0 -15  29 134.288 80.4428  22
   0  16   0 98409.3 5339.11  11
   0 -16   0 114110. 4259.91  27
   0 -16   0 114662. 4331.00  20
   0 -16   0 108547. 4368.71  22
   0 -16   0 104244. 4203.30  21
   0 -16   0 105894. 5821.34   2
   0  16   1 40982.3 2936.75  11
   0  16  -1 38930.2 2991.94  11
   0 -16   1 43489.3 3340.33   2
   0 -16   1 46718.0 2176.22  27
   0 -16  -1 44831.4 2164.05  27
   0 -16  -1 42424.7 2137.20  21
   0 -16  -1 43526.0 2271.96  22
   0 -16   1 44916.0 2268.86  22
   0 -16  -1 43692.7 2202.84  20
   0 -16   1 44628.3 2158.23  21
   0  16   2 3036.41 711.706  11
   0  16  -2 2288.22 635.559  11
   0 -16   2 2149.57 443.051  15
   0 -16   2 2880.98 772.928   2
   0 -16   2 2316.58 425.660  27
   0 -16  -2 2752.27 456.606  27
   0 -16  -2 2394.15 456.180  20
   0 -16  -2 2863.55 474.980  21
   0 -16  -2 3051.74 531.473  22
   0 -16   2 1998.30 408.333  21
   0 -16   2 3145.61 514.410  22
   0  16  -3 2694.37 425.200  12
   0  16  -3 3239.37 831.219  11
   0  16   3 2838.57 687.029  11
   0 -16   3 4611.16 650.466  15
   0 -16  -3 4404.16 947.259   2
   0 -16   3 2486.49 718.459   2
   0 -16  -3 4365.95 558.114  27
   0 -16   3 5188.30 610.375  27
   0 -16  -3 3600.90 509.962  25
   0 -16  -3 3543.41 539.460  20
   0 -16   3 4177.86 560.611  21
   0 -16  -3 4457.70 576.854  21
   0 -16   3 3934.78 587.336  22
   0 -16  -3 3336.16 571.921  22
   0  16   4 66051.7 4108.98  11
   0  16  -4 79957.7 3225.92  12
   0  16  -4 75687.9 4482.53  11
   0 -16   4 74465.4 3490.49  15
   0 -16  -4 85513.8 3398.63  19
   0 -16  -4 67995.9 4473.95   2
   0 -16   4 72133.3 4572.50   2
   0 -16   4 80905.4 3288.75  27
   0 -16  -4 82213.4 3384.71  27
   0 -16  -4 85471.4 3479.62  20
   0 -16  -4 78873.6 3489.15  22
   0 -16  -4 81054.6 3360.23  21
   0 -16  -4 88322.7 3398.90  25
   0 -16   4 81958.5 3434.62  22
   0  16  -5 34734.7 1777.38  12
   0  16  -5 29847.9 2546.29  11
   0 -16  -5 37151.4 1904.92  19
   0 -16   5 35096.7 2059.43  15
   0 -16  -5 30633.5 2666.39   2
   0 -16   5 33229.4 2766.77   2
   0 -16   5 36216.2 1828.94  27
   0 -16  -5 37533.7 1928.90  27
   0 -16   5 37531.1 1961.24  22
   0 -16  -5 36282.7 1947.87  20
   0 -16  -5 34464.8 1872.29  21
   0 -16  -5 38512.4 1933.85  25
   0  16  -6 31355.1 2646.41  11
   0  16  -6 31745.5 1708.73  12
   0 -16   6 29385.2 1912.17  15
   0 -16  -6 38496.9 1908.45  19
   0 -16   6 36657.9 2843.71   2
   0 -16  -6 34131.0 2796.86   2
   0 -16   6 35376.8 1788.76  27
   0 -16  -6 36006.9 1883.92  27
   0 -16  -6 37118.3 1902.27  25
   0 -16  -6 34514.7 1895.28  20
   0 -16  -6 35407.8 1863.04  21
   0 -16   6 34098.8 1872.81  22
   0  16  -7 613.056 220.274  12
   0 -16  -7 672.524 268.269  27
   0 -16   7 528.683 218.521  27
   0 -16  -7 867.636 269.861  20
   0 -16  -7 272.533 233.544  21
   0 -16  -7 524.292 264.560  25
   0 -16   7 617.752 275.427  22
   0 -16   7 502.047 297.186  15
   0 -16  -7 1258.25 330.969  19
   0  16  -8 22936.9 1367.12  12
   0 -16   8 24726.3 1408.58  27
   0 -16  -8 25524.6 1531.32  27
   0 -16  -8 24924.1 1516.70  20
   0 -16   8 26619.2 1485.25  21
   0 -16   8 25722.6 1519.39  22
   0 -16  -8 25215.0 1543.23  25
   0 -16  -8 22804.4 1442.41  21
   0 -16   8 22670.3 1593.93  15
   0 -16  -8 28142.0 1557.43  19
   0  16  -9 19600.6 1224.46  12
   0 -16  -9 20478.6 1354.45  27
   0 -16   9 20932.6 1261.26  27
   0 -16  -9 21558.0 1348.21  21
   0 -16  -9 19690.2 1331.32  20
   0 -16   9 19018.4 1253.59  21
   0 -16  -9 22050.8 1417.89  25
   0 -16   9 22531.3 1384.36  22
   0 -16  -9 22070.0 1363.14  19
   0 -16 -10 123279. 4633.79  27
   0  16 -10 111313. 4251.38  29
   0 -16  10 118510. 4432.43  27
   0 -16 -10 125200. 4693.13  25
   0 -16  10 118849. 4483.11  21
   0 -16 -10 122254. 4576.12  21
   0 -16 -10 120273. 4595.08  20
   0 -16  10 118839. 4558.78  22
   0 -16 -10 123913. 4581.05  19
   0 -16  11 5554.07 595.618  27
   0 -16 -11 5168.62 639.307  27
   0  16 -11 5201.70 541.819  29
   0 -16  11 5872.95 636.618  21
   0 -16 -11 6493.36 725.304  25
   0 -16  11 5618.14 650.613  22
   0 -16 -11 4836.25 606.199  20
   0 -16 -11 6380.43 686.443  19
   0 -16  12 11848.8 876.006  27
   0  16 -12 11476.1 817.354  29
   0 -16 -12 13268.0 1012.99  27
   0 -16 -12 11484.8 936.164  20
   0 -16  12 11808.7 892.730  21
   0 -16  12 10772.3 900.119  22
   0 -16 -12 12132.6 1007.94  25
   0 -16  12 9460.34 952.184  15
   0 -16 -12 11691.0 934.776  19
   0  16 -13 42975.8 1992.47  29
   0 -16  13 46664.0 2072.85  27
   0 -16 -13 49840.0 2278.60  27
   0 -16  13 45042.0 2103.53  21
   0 -16 -13 47055.1 2192.36  20
   0 -16 -13 47987.5 2300.42  25
   0 -16  13 46571.4 2176.68  22
   0 -16 -13 44453.5 2015.70  18
   0 -16 -13 47400.6 2190.07  19
   0 -16  13 40969.5 2268.06  15
   0  16 -14 69619.0 2845.55  29
   0 -16  14 75757.8 2919.82  27
   0 -16 -14 69497.2 3049.24  27
   0 -16  14 74465.6 3025.48  22
   0 -16 -14 74783.1 3153.03  25
   0 -16  14 74613.3 2971.66  21
   0 -16 -14 69744.0 2984.06  20
   0 -16 -14 74235.4 2883.36  18
   0 -16 -14 73359.7 3018.98  19
   0 -16  14 68565.8 3160.29  15
   0 -16  15 51030.1 2177.41  27
   0  16 -15 48534.8 2147.41  29
   0 -16 -15 53748.1 2396.72  27
   0 -16 -15 49212.0 2258.24  20
   0 -16  15 51310.2 2232.70  21
   0 -16 -15 49051.3 2380.64  25
   0 -16  15 50103.4 2272.77  22
   0 -16  15 47953.2 2427.10  15
   0 -16 -15 50890.1 2284.71  19
   0 -16 -15 52825.6 2185.45  18
   0  16 -16 722.226 219.261  29
   0 -16  16 333.064 177.564  27
   0 -16 -16 543.980 248.283  27
   0 -16  16 578.243 242.799  22
   0 -16 -16 590.605 263.295  25
   0 -16  16 648.712 221.430  21
   0 -16 -16 593.709 198.865  18
   0 -16 -16 623.654 228.777  19
   0 -16  16 636.238 231.736  15
   0 -16 -17 5385.23 593.064  27
   0 -16  17 5106.87 502.281  27
   0  16 -17 4827.38 504.598  29
   0 -16  17 4964.35 516.390  21
   0 -16  17 4502.64 537.491  22
   0 -16 -17 5342.36 615.248  25
   0 -16 -17 5265.64 559.317  19
   0 -16  17 5473.71 631.891  15
   0 -16 -17 5051.55 502.572  18
   0  16 -18 38349.0 1778.69  29
   0 -16  18 41105.6 1755.23  27
   0 -16 -18 41247.8 1931.52  27
   0 -16 -18 42139.6 1992.26  25
   0 -16  18 38434.0 1781.24  21
   0 -16  18 37782.0 1828.14  22
   0 -16 -18 42914.0 1872.32  19
   0 -16 -18 38549.6 1734.86  18
   0  16 -19 8933.49 682.655  29
   0 -16  19 9772.52 666.081  27
   0 -16  19 8641.49 665.552  21
   0 -16  19 9505.33 725.902  22
   0 -16 -19 8379.37 749.442  25
   0 -16 -19 8670.35 638.461  18
   0 -16 -19 9036.94 699.155  19
   0  16 -20 42897.2 1840.00  29
   0 -16  20 42299.2 1761.33  27
   0 -16 -20 44614.9 2001.16  25
   0 -16  20 43450.9 1886.69  22
   0 -16  20 41747.1 1810.55  21
   0  16 -21 460.871 161.456  29
   0 -16  21 699.620 177.643  27
   0 -16  21 585.750 203.195  22
   0 -16  21 339.448 163.382  21
   0  16 -22 21869.4 1126.29  29
   0 -16  22 23848.1 1067.77  27
   0 -16  22 24396.4 1183.54  22
   0 -16  22 24018.0 1117.78  21
   0 -16  23 29358.1 1200.24  27
   0  16 -23 28945.4 1302.83  29
   0 -16  23 28704.1 1242.83  21
   0 -16  23 29141.5 1316.72  22
   0  16 -24 76737.1 2711.29  29
   0 -16  24 70457.6 2552.35  27
   0 -16  24 76495.2 2629.46  21
   0 -16  24 81520.2 2744.17  22
   0 -16 -24 75662.0 2777.31  25
   0  16 -25 4980.21 379.635  29
   0 -16 -25 4807.52 405.602  25
   0 -16  25 5486.32 401.395  22
   0 -16  25 4178.06 311.005  21
   0  16 -26 3567.04 295.109  29
   0 -16  26 2782.54 268.754  22
   0 -16  26 2554.71 208.377  21
   0 -16 -26 3706.36 318.325  25
   0  16 -27 46849.8 1600.22  29
   0 -16  27 46682.2 1600.72  22
   0 -17   0 243.887 172.785  27
   0 -17   0-230.636 204.233  22
   0 -17   0-52.5229 148.430  20
   0 -17   0-198.325 190.924  21
   0  17  -1 176.022 148.642  12
   0 -17   1 96.4643 185.734  27
   0 -17  -1 49.2493 148.791  27
   0 -17   1 156.045 146.998  20
   0 -17  -1 116.502 152.407  22
   0 -17  -1 53.1118 138.970  20
   0 -17   1 49.3069 174.662  21
   0 -17   1 341.848 235.655  22
   0 -17  -1 149.237 150.291  21
   0 -17  -1 198.418 183.525  19
   0  17  -2 43.8225 132.356  12
   0 -17  -2-49.6545 140.284  27
   0 -17   2 47.5704 143.675  27
   0 -17   2 51.3499 164.497  20
   0 -17   2-48.9212 195.460  21
   0 -17  -2-49.9754 184.861  21
   0 -17  -2 53.5859 180.946  20
   0 -17  -2 58.7473 198.374  22
   0 -17   2 168.554 189.721  22
   0 -17  -2 49.6537 129.876  19
   0  17  -3-43.6216 123.246  12
   0 -17   3 93.7986 166.101  27
   0 -17  -3 300.231 177.218  27
   0 -17  -3 251.016 169.527  21
   0 -17   3 97.1318 163.999  21
   0 -17  -3-53.8970 172.661  20
   0 -17   3-55.4666 167.527  22
   0 -17  -3 99.2044 158.903  19
   0  17  -4 173.515 138.975  12
   0 -17  -4 50.3389 131.680  27
   0 -17   4 46.1984 139.543  27
   0 -17   4-54.5520 210.036  22
   0 -17  -4-43.5211 160.996  25
   0 -17  -4 378.763 238.233  20
   0 -17  -4 351.042 207.405  21
   0 -17  -4 49.4253 166.906  19
   0  17  -5 43.0382 102.780  12
   0 -17   5 45.4551 168.149  27
   0 -17  -5 252.595 201.851  27
   0 -17  -5 45.9985 120.328  25
   0 -17  -5-54.1980 173.630  20
   0 -17   5 53.6710 181.242  22
   0 -17  -5 99.9029 192.325  21
   0 -17  -5 147.439 148.445  19
   0  17  -6 212.945 143.836  12
   0 -17   6 178.583 150.780  27
   0 -17  -6 50.6591 153.026  27
   0 -17   6-52.6729 177.882  22
   0 -17  -6-49.6786 140.376  21
   0 -17  -6 144.064 177.652  25
   0 -17  -6 162.241 208.229  20
   0 -17  -6 146.269 147.279  19
   0 -17   7 43.7503 147.760  27
   0 -17  -7 151.900 194.962  27
   0 -17  -7 99.1133 158.777  25
   0 -17   7 103.217 182.796  22
   0 -17  -7 49.2854 174.569  21
   0 -17  -7 265.275 187.917  20
   0 -17   7 64.0858 181.075  15
   0 -17  -7 48.2298 154.527  19
   0 -17   8-42.7741 129.206  27
   0 -17  -8 352.464 208.248  27
   0 -17   8 45.7007 169.062  21
   0 -17  -8 48.4166 155.115  21
   0 -17  -8 50.6862 143.214  25
   0 -17   8 151.268 152.304  22
   0 -17  -8 103.752 175.185  20
   0 -17   8-63.4294 191.584  15
   0 -17  -8 190.002 160.411  19
   0 -17   9-125.148 208.936  27
   0 -17  -9-49.9107 184.622  27
   0 -17   9 313.927 185.471  21
   0 -17   9 197.052 203.734  22
   0 -17  -9 102.860 134.523  25
   0 -17  -9-50.5497 142.814  20
   0 -17   9-62.5067 188.786  15
   0 -17  -9 46.5090 140.471  19
   0 -17  10 162.037 167.540  27
   0 -17 -10 98.5847 182.342  27
   0 -17 -10 147.025 173.574  20
   0 -17  10 47.9793 153.709  22
   0 -17 -10 206.075 198.358  25
   0 -17  10-87.6387 155.198  21
   0 -17 -10 45.4539 128.428  19
   0 -17  11 156.674 167.317  27
   0 -17 -11-48.4912 213.506  27
   0 -17 -11 94.5161 151.408  20
   0 -17 -11 102.138 163.615  25
   0 -17  11 127.956 176.409  21
   0 -17  11 46.6028 179.440  22
   0 -17 -11 132.636 141.652  19
   0 -17  12-37.7005 127.314  27
   0  17 -12 61.4213 98.3933  29
   0 -17 -12-284.592 143.265  27
   0 -17  12 82.5310 146.152  21
   0 -17 -12-351.830 240.024  25
   0 -17  12-45.1231 186.619  22
   0 -17 -12 226.480 167.558  20
   0 -17 -12-42.7474 170.800  19
   0  17 -13 277.972 123.491  29
   0 -17  13 144.413 139.080  27
   0 -17 -13 184.754 191.076  27
   0 -17  13 173.834 146.823  22
   0 -17 -13 215.212 165.783  20
   0 -17 -13 196.895 182.140  25
   0 -17  13 39.7649 140.908  21
   0 -17 -13 82.1062 107.482  19
   0 -17  14 34.3573 127.091  27
   0  17 -14 30.7364 103.792  29
   0 -17 -14-89.3374 158.198  27
   0 -17  14 41.6706 140.713  22
   0 -17 -14-143.183 161.165  25
   0 -17  14-38.0658 114.971  21
   0 -17 -14 39.0593 125.127  19
   0 -17  15 129.758 138.570  27
   0 -17 -15 42.8465 151.754  27
   0  17 -15 60.5661 79.2312  29
   0 -17  15 159.023 147.069  22
   0 -17 -15 45.9362 138.751  25
   0 -17  15 108.543 163.923  21
   0 -17 -15-36.7919 130.313  19
   0 -17  16 91.0372 112.251  27
   0  17 -16-29.5361 89.2079  29
   0 -17 -16-81.4782 123.043  27
   0 -17 -16 174.934 174.733  25
   0 -17  16 37.6807 133.448  22
   0 -17  16 34.1213 126.216  21
   0 -17 -16 34.2740 121.384  19
   0  17 -17-28.4670 100.818  29
   0 -17 -17-38.4064 169.092  27
   0 -17  17 56.1778 116.166  27
   0 -17  17 95.6755 127.421  21
   0 -17  17 70.9040 125.555  22
   0 -17 -17 41.3101 165.050  25
   0 -17 -17 31.5178 121.346  19
   0  17 -18 326.064 129.770  29
   0 -17  18 25.6711 98.8523  27
   0 -17  18-58.9826 113.558  21
   0 -17  18 66.1044 105.897  22
   0 -17 -18 77.2139 136.740  25
   0 -17  19 161.559 123.251  27
   0  17 -19 25.6091 105.940  29
   0 -17 -19 178.026 137.105  25
   0 -17  19 134.882 144.051  21
   0 -17  19-30.5191 134.390  22
   0 -17  20 162.451 106.235  27
   0  17 -20-23.7346 113.350  29
   0 -17 -20 64.9136 129.684  25
   0 -17  20 27.8400 115.143  22
   0 -17  20 48.4729 96.8435  21
   0 -17  21-34.5628 86.5536  27
   0  17 -21-43.2098 92.2798  29
   0 -17  21 106.650 109.232  21
   0 -17 -21 145.677 139.133  25
   0 -17  21 50.0498 110.177  22
   0 -17  22 69.6071 66.4952  27
   0  17 -22 38.5509 79.7281  29
   0 -17 -22 179.504 116.182  25
   0 -17  22 22.0784 102.773  22
   0 -17  22-18.2196 97.2857  21
   0  17 -23 66.3463 73.0457  29
   0 -17  23 59.4159 53.9452  27
   0 -17  23 151.782 101.311  22
   0 -17  23 14.7671 66.9220  21
   0  17 -24 27.0868 75.1549  29
   0 -17  24 31.3065 68.9268  22
   0 -17  24 53.5612 60.5393  21
   0  17 -25 29.5635 48.2226  29
   0 -17  25-11.9204 56.9257  22
   0  18   0 50114.0 2173.41  12
   0 -18   0 51720.1 2258.42  27
   0 -18   0 50095.4 2257.49  21
   0 -18   0 52913.2 2316.86  20
   0 -18   0 54181.5 2400.27  22
   0 -18   0 50028.1 2180.53  19
   0  18  -1 34085.1 1612.49  12
   0  18   1 33556.8 1605.08  12
   0 -18  -1 33591.0 1672.93  27
   0 -18   1 34846.9 1679.29  27
   0 -18   1 31554.9 1641.51  21
   0 -18   1 32372.0 1735.92  22
   0 -18   1 34364.7 1710.42  20
   0 -18  -1 32473.6 1692.22  20
   0 -18  -1 35302.1 1716.11  21
   0 -18  -1 33086.9 1610.98  19
   0 -18   1 32506.6 1589.27  19
   0  18  -2 3890.17 448.339  12
   0  18   2 4029.85 466.570  12
   0 -18  -2 3896.45 496.906  27
   0 -18   2 3651.23 477.410  27
   0 -18   2 3666.05 475.463  21
   0 -18   2 3758.89 512.056  22
   0 -18   2 3930.33 507.277  20
   0 -18  -2 4201.08 511.697  20
   0 -18  -2 3239.97 459.001  21
   0 -18  -2 5063.58 526.104  19
   0  18  -3 3282.56 405.365  12
   0 -18   3 3433.08 446.072  27
   0 -18  -3 2909.77 444.441  27
   0 -18  -3 3099.52 469.346  20
   0 -18   3 3419.65 460.995  21
   0 -18   3 3852.33 509.773  22
   0 -18   3 3125.26 457.449  20
   0 -18  -3 3720.05 489.637  21
   0 -18  -3 3723.61 457.895  19
   0 -18   4 62570.5 2565.31  27
   0 -18  -4 64085.4 2629.80  27
   0 -18  -4 60795.8 2608.78  21
   0 -18   4 62864.0 2686.13  22
   0 -18   4 60098.6 2585.22  20
   0 -18  -4 61087.9 2632.21  20
   0 -18   4 64854.4 2613.90  21
   0 -18  -4 60355.8 2529.02  19
   0 -18  -5 38972.2 1822.05  27
   0 -18   5 36697.6 1742.59  27
   0 -18  -5 35907.0 1781.30  21
   0 -18   5 36917.5 1846.52  22
   0 -18  -5 37213.6 1824.04  20
   0 -18   5 35492.9 1762.94  20
   0 -18  -5 37861.9 1746.27  19
   0 -18   6 38452.1 1796.70  27
   0 -18  -6 39044.8 1874.85  27
   0 -18   6 40707.7 1868.87  20
   0 -18  -6 39476.2 1905.91  20
   0 -18  -6 40825.4 1882.88  21
   0 -18   6 39883.4 1918.93  22
   0 -18  -6 39246.7 1811.96  19
   0 -18   7 1010.59 272.163  27
   0 -18  -7 1073.06 276.073  27
   0 -18  -7 711.261 261.130  20
   0 -18  -7 832.314 267.734  21
   0 -18   7 1119.62 295.795  22
   0 -18  -7 427.669 180.149  25
   0 -18  -7 1027.34 267.535  19
   0 -18   8 48978.7 2080.33  27
   0 -18  -8 49345.6 2171.26  27
   0 -18  -8 47911.5 2165.33  20
   0 -18   8 50467.2 2199.52  22
   0 -18  -8 46880.6 2053.14  25
   0 -18  -8 48159.0 2077.09  19
   0 -18   9 16261.7 972.148  27
   0 -18  -9 14724.8 1006.27  27
   0 -18   9 16848.8 1060.80  22
   0 -18  -9 16784.6 1003.92  25
   0 -18  -9 15119.8 1017.50  20
   0 -18   9 15210.9 984.665  21
   0 -18  -9 17639.5 1008.27  19
   0 -18 -10 42043.7 1939.15  27
   0 -18  10 42275.8 1836.67  27
   0 -18  10 44487.2 1974.25  22
   0 -18 -10 43022.1 1905.40  25
   0 -18  10 42060.5 1889.53  21
   0 -18 -10 42827.0 1940.02  20
   0 -18 -10 41694.0 1841.65  19
   0 -18  11 805.028 208.106  27
   0 -18 -11 798.493 250.079  27
   0 -18 -11 915.818 242.601  20
   0 -18 -11 1088.44 251.768  25
   0 -18  11 787.344 235.637  22
   0 -18  11 1219.11 261.110  21
   0 -18 -11 825.142 210.285  19
   0 -18  12 1990.54 313.725  21
   0 -18 -12 2255.85 346.275  20
   0 -18 -12 2220.91 344.175  25
   0 -18  12 2149.78 336.276  22
   0 -18  12 2232.47 306.577  27
   0 -18 -12 2393.17 370.030  27
   0 -18 -13 3534.21 430.040  25
   0 -18  13 4886.83 498.484  22
   0 -18  13 4836.49 472.104  21
   0 -18  13 3745.66 396.132  27
   0 -18 -13 4265.55 475.486  27
   0 -18 -14 40275.9 1764.41  25
   0 -18  14 40032.1 1709.37  21
   0 -18  14 40834.1 1761.72  22
   0 -18 -14 38685.1 1755.64  27
   0 -18  14 37215.1 1619.71  27
   0 -18  15 27043.5 1276.34  21
   0 -18 -15 27237.5 1328.86  25
   0 -18  15 29273.4 1342.75  22
   0 -18  15 27363.0 1219.89  27
   0 -18 -15 27104.6 1333.64  27
   0  18 -15 25126.8 1116.42  29
   0 -18  16 4149.31 402.061  21
   0 -18  16 4169.23 423.560  22
   0 -18 -16 4430.19 435.807  25
   0  18 -16 3651.14 316.780  29
   0 -18  16 3927.95 357.606  27
   0 -18  17 2691.50 333.883  22
   0 -18 -17 3096.76 362.858  25
   0 -18  17 2600.97 311.723  21
   0 -18  17 2945.26 291.495  27
   0  18 -17 2321.34 256.502  29
   0 -18  18 50988.1 1908.88  22
   0 -18 -18 48007.8 1899.33  25
   0 -18  18 49383.4 1847.15  21
   0 -18  18 47099.7 1751.23  27
   0  18 -18 44966.4 1721.07  29
   0 -18  19 14677.0 760.627  22
   0 -18 -19 15000.1 776.859  25
   0 -18  19 13866.5 709.825  21
   0 -18  19 14145.8 649.258  27
   0 -18 -20 10899.6 614.655  25
   0 -18  20 11364.5 576.798  21
   0 -18  20 11400.3 610.566  22
   0 -18  20 9709.02 480.332  27
   0  18 -20 8901.74 487.498  29
   0 -18  21 4436.53 332.868  22
   0 -18 -21 3734.08 313.801  25
   0 -18  21 4029.90 289.932  21
   0 -18 -22 19845.6 826.820  25
   0 -18  22 17825.3 749.285  21
   0 -18  23 13247.7 568.449  22
   0 -19   0 144.163 144.077  21
   0 -19   0 73.3751 130.019  20
   0 -19   0 312.178 161.519  27
   0 -19   1 35.9276 121.341  21
   0 -19  -1 36.8063 141.726  20
   0 -19   1 36.4256 134.760  20
   0 -19  -1 288.281 167.741  21
   0 -19  -1 69.9836 123.947  27
   0 -19   1 137.269 141.942  27
   0  19   2 213.453 121.840  12
   0 -19   2 72.1248 133.402  20
   0 -19   2 71.2743 126.217  21
   0 -19  -2-35.8697 148.349  21
   0 -19  -2 36.6797 135.685  20
   0 -19  -2-35.2062 159.502  27
   0 -19   2 33.8176 119.774  27
   0  19   3 61.0916 92.3054  12
   0 -19  -3 109.226 150.603  20
   0 -19  -3 71.1191 151.914  21
   0 -19   3 105.824 168.477  21
   0 -19   3 320.183 156.659  20
   0 -19   3-40.1517 142.231  22
   0 -19  -3 141.049 135.795  27
   0 -19   3 132.971 154.757  27
   0  19   4 91.4515 108.033  12
   0 -19   4 157.527 151.674  22
   0 -19  -4 252.016 148.945  20
   0 -19  -4 175.530 145.239  21
   0 -19   4 139.114 139.011  21
   0 -19   4 174.795 123.873  20
   0 -19  -4 35.2396 124.866  27
   0 -19   4 97.5498 138.944  27
   0  19   5 90.8605 102.343  12
   0 -19   5 269.740 179.398  22
   0 -19   5 102.475 121.035  20
   0 -19  -5 206.981 132.870  21
   0 -19  -5 177.185 125.560  20
   0 -19   5 63.4008 112.334  27
   0 -19  -5 105.098 134.933  27
   0  19   6-29.9617 115.361  12
   0 -19   6-37.5429 179.287  22
   0 -19  -6 172.809 156.582  20
   0 -19   6 33.2812 117.873  20
   0 -19  -6 173.089 147.866  27
   0 -19   6 153.644 135.295  27
   0 -19   7 32.3176 124.424  20
   0 -19  -7-33.4001 123.547  20
   0 -19   7-36.4704 145.713  22
   0 -19   7-29.6351 109.620  27
   0 -19  -7 170.429 170.718  27
   0 -19   8 62.5874 120.483  20
   0 -19   8 35.2342 124.784  22
   0 -19  -8 96.1978 132.613  20
   0 -19  -8-33.4204 142.747  27
   0 -19   8-56.8895 100.738  27
   0 -19   9 67.8714 120.194  22
   0 -19   9 30.1437 111.512  20
   0 -19  -9 121.848 134.124  20
   0 -19   9 61.2140 142.468  21
   0 -19   9 81.3516 108.355  27
   0 -19  -9-65.1637 147.615  27
   0 -19 -10-28.5295 101.047  20
   0 -19  10 64.9997 125.133  22
   0 -19  10 58.7833 125.546  21
   0 -19  10 144.076 134.127  20
   0 -19  10 51.3605 98.8795  27
   0 -19 -10 31.5655 121.536  27
   0 -19  11 185.343 127.797  22
   0 -19  11 54.7322 105.417  20
   0 -19  11 196.227 149.706  21
   0 -19 -11 91.1074 129.759  27
   0 -19  11 96.4096 112.237  27
   0 -19  12 204.545 136.062  22
   0 -19  12 106.042 120.164  21
   0 -19  12 129.066 117.007  20
   0 -19 -12 144.929 138.473  27
   0 -19  12 89.4913 106.910  27
   0 -19  13 124.166 106.089  21
   0 -19 -13 21.1356 95.7743  25
   0 -19  13 54.8267 127.612  22
   0 -19  13 48.2987 99.8945  20
   0 -19  13 81.9272 90.1997  27
   0 -19 -13 191.845 130.893  27
   0 -19 -14 100.455 83.0912  25
   0 -19  14-22.9997 109.835  21
   0 -19  14-89.4437 119.388  20
   0 -19  14 50.9489 115.410  22
   0 -19 -14 76.8857 119.289  27
   0 -19  14 55.2805 87.9978  27
   0 -19  15 116.941 108.889  22
   0 -19 -15 74.9152 95.9445  25
   0 -19  15 84.0761 102.884  21
   0 -19  15 61.2326 81.5888  20
   0 -19  15 97.0821 75.3539  27
   0 -19  16 148.194 110.754  22
   0 -19  16 56.6231 90.1412  21
   0 -19  16 54.9385 78.2286  20
   0 -19 -16 34.0696 79.2979  25
   0 -19  16-13.6829 70.0818  27
   0 -19  17 131.557 98.3261  22
   0 -19  17 64.1529 80.3417  20
   0 -19  17 33.1504 79.1680  21
   0 -19 -17 44.9889 78.4633  25
   0 -19  17 32.3147 55.1830  27
   0 -19  18-40.5328 72.1373  20
   0 -19 -18 88.1026 64.4558  25
   0 -19  18 16.2295 73.5269  22
   0 -19  18 13.9969 65.1502  21
   0 -19  19 10.5992 51.8697  20
   0 -19  19 13.4290 60.8413  22
   0 -19  19 44.2496 55.4096  21
   0 -19  20 30.5472 49.8528  22
   0  19 -20 78.7796 50.4559  32
   0 -20   0 33159.0 1445.01  21
   0 -20   0 32202.7 1407.52  20
   0 -20   0 32327.0 1411.86  27
   0 -20  -1 23184.3 1113.58  20
   0 -20   1 23377.9 1117.87  20
   0 -20   1 22678.1 1130.61  21
   0 -20  -1 24022.6 1141.83  21
   0 -20  -1 23534.6 1122.88  27
   0 -20   1 23945.2 1122.14  27
   0 -20   2 5282.11 464.809  21
   0 -20  -2 5335.56 458.298  20
   0 -20  -2 5229.40 463.415  21
   0 -20   2 4933.48 445.974  20
   0 -20   2 5587.51 464.209  27
   0 -20  -2 6396.22 493.971  27
   0 -20   3 15935.8 860.957  20
   0 -20   3 16877.7 904.210  21
   0 -20  -3 15770.0 853.460  20
   0 -20  -3 15401.2 862.960  27
   0 -20   3 16647.7 864.449  27
   0 -20  -4 39301.7 1673.80  20
   0 -20   4 42584.1 1709.21  20
   0 -20   4 43214.4 1744.04  21
   0 -20  -4 41711.5 1723.65  27
   0 -20   4 44666.2 1706.53  27
   0 -20   5 20506.4 1026.16  20
   0 -20  -5 21555.2 1025.58  20
   0 -20   5 22242.8 1074.53  21
   0 -20   5 22966.5 1038.89  27
   0 -20  -5 21519.4 1059.08  27
   0 -20   6 43092.3 1719.80  20
   0 -20  -6 43163.0 1695.50  20
   0 -20  -6 44484.6 1758.07  27
   0 -20   6 43103.9 1690.85  27
   0 -20  -7 2319.77 274.414  20
   0 -20   7 2089.00 277.803  20
   0 -20  -7 2510.84 304.321  27
   0 -20   7 2342.12 275.985  27
   0 -20   8 34574.3 1431.65  20
   0 -20   8 36436.5 1515.51  22
   0 -20   8 36067.2 1412.96  27
   0 -20  -8 33934.7 1460.76  27
   0 -20   9 62588.8 2301.25  22
   0 -20   9 58897.0 2212.74  20
   0 -20  -9 61312.1 2266.97  27
   0 -20   9 62142.1 2188.10  27
   0 -20  10 36786.5 1397.53  22
   0 -20  10 33183.2 1294.92  20
   0 -20  10 34772.2 1346.65  21
   0 -20  10 36168.5 1280.21  27
   0 -20 -10 35584.8 1362.88  27
   0 -20  11 19955.8 899.901  22
   0 -20  11 18000.6 816.756  20
   0 -20  11 19452.0 864.452  21
   0 -20 -11 20092.2 887.198  27
   0 -20  11 19151.0 791.410  27
   0  20 -12 604.024 117.196  32
   0 -20  12 580.509 145.403  21
   0 -20  12 896.086 159.123  20
   0 -20  12 816.569 172.923  22
   0 -20  12 936.073 143.345  27
   0  20 -13 23366.2 1062.78  32
   0 -20  13 34571.8 1227.26  21
   0 -20  13 38733.9 1289.89  22
   0 -20  13 33369.6 1175.65  20
   0 -20  13 28867.9 1089.42  27
   0 -20  14 24719.4 917.148  21
   0 -20  14 24578.0 941.678  22
   0 -20  15 19616.4 773.491  21
   0 -20  15 20805.2 804.579  22
   0 -20  16 324.483 79.7994  21
   0 -20  16 279.465 84.9020  22
   0 -21   0 16.3599 69.8788  27
   0 -21  -1 66.2074 91.8648  27
   0 -21   1 80.1389 88.9578  27
   0 -21  -2-33.1767 84.9560  27
   0 -21   2 46.7014 81.4412  27
   0 -21   2 88.6061 84.6322  21
   0 -21  -3-16.4548 84.2701  27
   0 -21   3 59.7732 73.1279  27
   0 -21   3 17.5506 79.5152  21
   0 -21   3 39.4736 59.6163  20
   0 -21   4-28.3642 67.7375  27
   0 -21  -4 80.8995 81.0468  27
   0 -21   4 17.2193 97.3033  21
   0 -21   4 140.375 72.1175  20
   0 -21   5 66.2561 70.7817  27
   0 -21  -5 78.7933 82.4645  27
   0 -21   5 60.7681 67.4687  20
   0 -21   5 83.6166 73.6591  21
   0 -21  -6 60.6564 79.3295  27
   0 -21   6 36.3878 67.3034  27
   0 -21   6-11.3372 64.0630  20
   0 -21   6 48.2154 82.3076  21
   0 -21  -7 43.2169 78.4424  27
   0 -21   7 86.1227 62.9711  27
   0 -21   7-10.2830 60.1506  20
   0 -21  -8 13.4639 65.8969  27
   0 -21   8 63.9485 52.5494  27
   0 -21  11 90.8448 60.0740  21
  -1   0   0 50.2889 35.8478  10
  -1   0   0 52.9423 26.5815  11
   1   0   0 51.5025 43.5172   5
  -1   0   0 111.741 43.3813   3
  -1   0  -1 182.190 47.1358  11
  -1   0  -1 111.616 43.3848  10
  -1   0   1 46.6452 25.7308  10
   1   0   1 194.326 48.9486   9
  -1   0  -1 18.8008 26.6307   3
   1   0   1 24.7319 39.6624   6
   1   0  -1 41.4768 44.3331   5
  -1   0  -2 61455.8 2055.15  11
  -1   0   2 60238.6 1948.10  10
  -1   0  -2 59558.3 2069.94  10
   1   0   2 59458.9 2076.89   6
   1   0  -2 63681.7 2137.91   5
  -1   0   2 57578.4 2135.64   7
   1   0  -3 164.065 37.3523  11
  -1   0  -3 137.758 58.9637  11
   1   0   3 88.3866 52.3586   1
  -1   0   3 239.136 95.2407   7
   1   0   3 95.9776 54.9141   6
   1   0  -3 66.0696 55.9052   5
   1   0  -4 33037.3 1124.11  11
   1   0  -4 35111.7 1323.72   9
  -1   0  -4 33385.4 1278.26  11
   1   0   4 30570.0 1243.32   6
  -1   0   4 27951.6 1319.69   7
   1   0   4 30859.3 1225.34   1
   1   0  -4 35715.7 1331.50   5
   1   0  -5 65.7469 42.2085  11
  -1   0  -5 20.1020 60.7268  11
  -1   0  -5 71.6637 63.4632  10
   1   0  -5 22.3875 79.2967   9
   1   0   5 75.1261 75.0507   6
   1   0   5-17.1138 54.8385   1
  -1   0   5-25.6739 94.9767   7
   1   0  -5 153.966 87.8887   5
  -1   0  -6 192775. 6062.81  10
   1   0  -6 190883. 5951.47  11
  -1   0   6 176875. 6180.34   7
   1   0   6 179453. 6036.10   1
   1   0   6 180725. 6076.84   6
   1   0  -7 17.6934 59.7731  11
  -1   0  -7 22.4207 67.7400  10
  -1   0   7 30.7882 118.550   7
   1   0  -7 162.727 96.0677   4
   1   0   7 251.796 117.212   6
   1   0   7 44.7067 75.5026   1
  -1   0  -8 14579.5 790.277  10
   1   0  -8 14070.6 738.538  11
  -1   0   8 13273.9 847.543   7
   1   0   8 15285.6 845.146   6
   1   0  -8 15207.2 869.852   4
   1   0   8 13536.3 776.528   1
  -1   0  -9 109.475 92.4203  10
   1   0  -9 99.7653 75.3332  11
   1   0  -9-35.2498 92.2030   4
   1   0   9-28.2240 79.7419   1
  -1   0   9 35.2108 84.0770   7
   1   0   9 64.4529 84.2954   6
  -1   0 -10 2556.95 316.393  10
   1   0 -10 2100.23 283.891  11
   1   0  10 2385.90 313.912   1
   1   0  10 2915.64 366.272   6
  -1   0  10 1873.37 132.522   2
  -1   0  10 2562.13 349.734   7
   1   0 -10 2535.28 357.222   4
   1   0 -11 97.9972 85.4422  11
  -1   0 -11 65.8471 86.1165  10
  -1   0 -11-85.4561 102.023  11
   1   0 -11 176.755 115.581   4
   1   0  11 138.885 117.245   1
  -1   0  11-40.2032 121.424   7
   1   0  11 199.616 120.579   6
  -1   0 -12 45989.9 2128.59  11
   1   0 -12 45216.3 1982.16  11
  -1   0 -12 43289.8 1940.98  10
  -1   0  12 44187.9 2141.31   6
  -1   0  12 45403.5 2064.83   7
   1   0  12 48303.0 2035.10   1
   1   0 -12 48083.6 2182.22   4
   1   0  12 48711.6 2124.17   6
  -1   0 -13 155.417 135.503  11
   1   0 -13 122.686 131.006  11
  -1   0 -13 39.0212 72.1710  10
   1   0 -13-53.9738 128.874   4
  -1   0  13-45.5621 119.172   7
   1   0  13 41.8689 109.513   1
  -1   0  13 54.4712 116.331   6
   1   0  13 48.3892 89.4968   6
  -1   0 -14 15898.6 1132.08  11
  -1   0 -14 13570.7 944.585  10
   1   0 -14 15331.5 1028.59  11
   1   0  14 15034.2 1086.64   6
  -1   0  14 15199.2 1137.25   6
   1   0 -14 16755.7 1189.51   4
  -1   0  14 16185.8 1084.94   7
   1   0  14 15950.2 1046.24   1
   1   0 -15 199.751 150.827  11
  -1   0 -15-61.6857 147.291  11
  -1   0 -15 45.0446 96.2050  10
   1   0  15 49.6726 129.928   1
   1   0 -15 64.9614 138.738   4
   1   0  15 115.414 137.791   6
  -1   0  15 260.266 170.191   6
  -1   0  15 51.3824 122.691   7
   1   0  16 14163.2 820.201  14
   1   0 -16 13206.2 830.972  12
  -1   0 -16 14146.3 1159.42  11
  -1   0 -16 12678.1 942.433  10
   1   0 -16 13716.5 1034.16  11
   1   0  16 12722.7 1064.06   6
   1   0 -16 12752.5 1117.02   4
  -1   0  16 12152.3 981.017   7
   1   0  16 13282.9 1013.69   1
  -1   0  16 13219.4 1147.63   6
   1   0  17-95.6067 131.798  14
  -1   0 -17 117.574 99.2534  12
  -1   0 -17 72.6993 155.258  11
   1   0 -17 248.119 136.467  12
  -1   0 -17 147.175 104.770  10
   1   0 -17 59.4933 89.8418  11
   1   0  17 67.8936 177.582   6
  -1   0  17-76.5377 141.557   6
   1   0  17 115.974 151.671   1
  -1   0  17-57.1796 136.528   7
   1   0 -17 154.044 164.490   4
   1   0  18 11367.5 792.078  14
  -1   0 -18 12897.8 1171.87  11
   1   0 -18 11868.3 1037.28  11
  -1   0 -18 11533.0 908.297  10
   1   0 -18 12989.1 868.084  12
  -1   0 -18 13375.0 814.178  12
   1   0 -18 13197.2 1220.88   4
   1   0  18 12395.9 1036.94   1
  -1   0  18 14225.8 1251.29   6
  -1   0  18 13993.9 1076.08   7
   1   0  18 13056.4 1142.64   6
   1   0  19 36.7025 135.772  14
  -1   0 -19 48.6324 51.9555  10
  -1   0 -19 84.6294 156.530  11
  -1   0 -19 375.723 136.478  12
   1   0 -19 41.0774 107.454  12
   1   0 -19 208.916 166.284  11
   1   0  19 66.6686 123.314   1
  -1   0  19-88.9633 189.999   6
   1   0  19 79.1550 146.406   6
   1   0 -19-90.3105 167.037   4
  -1   0  19 62.8156 134.160   7
   1   0  20 391.505 178.197  14
   1   0 -20 440.752 183.087  12
  -1   0 -20 907.723 336.207  11
  -1   0 -20 475.869 171.244  12
   1   0 -20 597.087 239.708  11
  -1   0  20 1110.51 320.115   7
   1   0 -20 389.386 255.199   4
   1   0  20 1276.16 385.812   6
  -1   0  20 858.425 381.469   6
   1   0  20 568.707 274.233   1
   1   0  21-83.2339 153.974  14
   1   0 -21 79.6834 170.203  11
  -1   0 -21 193.555 231.097  11
   1   0 -21 47.0507 100.533  12
  -1   0 -21 195.271 117.996  12
   1   0 -21 104.482 223.158   4
   1   0  21 75.4271 139.539   1
   1   0  21 456.516 257.966   6
  -1   0  21 305.566 243.220   6
  -1   0  21 202.469 124.863   7
  -1   0  21 150.223 179.372   1
   1   0  22 10166.1 808.372  14
  -1   0  22 10276.7 871.718  14
  -1   0  22 10441.4 969.363   7
  -1   0  22 8588.39 951.683   1
   1   0  22 9163.20 1090.35   6
   1   0  22 9396.79 997.386   1
  -1   0  22 11270.0 1263.62   6
   1   0 -22 9945.61 835.991  12
  -1   0 -22 8829.57 735.004  12
   1   0 -22 8198.51 956.316  11
  -1   0 -22 9775.38 1162.48  11
   1   0  23 83.6232 154.689   1
   1   0  23 103.739 221.565   6
  -1   0  23 251.030 154.788   1
  -1   0  23 114.826 245.242   6
   1   0  23 275.785 111.344  34
   1   0 -23-45.2907 108.180  35
  -1   0 -23 45.3704 145.370  35
   1   0  23 278.130 156.555  14
  -1   0 -23 201.223 96.1360  18
  -1   0  23 111.714 157.833  14
  -1   0 -23 127.049 110.808  28
   1   0  23-98.4033 182.020   8
  -1   0 -23 108.816 201.276  11
   1   0 -23 177.837 134.308  11
   1   0 -23 52.7812 149.144  12
  -1   0 -23 43.7669 104.543  12
  -1   0  24 121.043 223.897   6
  -1   0  24 525.239 228.996   1
   1   0  24 174.470 208.321   1
   1   0  24-109.685 117.176   6
  -1   0 -24 143.334 102.097  33
   1   0 -24-47.5182 134.293  35
   1   0  24 123.198 116.072  34
   1   0 -24 297.882 183.679  33
  -1   0 -24 142.520 143.524  35
   1   0  24 194.078 171.870  14
  -1   0  24 173.867 185.690  14
  -1   0 -24 460.027 178.661  18
  -1   0 -24 308.315 169.612  28
   1   0 -24 124.387 108.506  28
   1   0 -24 221.998 177.824  12
   1   0  24-103.929 111.033   8
   1   0 -24 371.064 198.145  11
  -1   0 -24 137.700 109.652  12
  -1   0 -24 228.536 211.368  11
  -1   0  25 181.622 137.172   1
   1   0  25 270.932 167.060   1
  -1   0  25 126.715 191.381   6
   1   0  25-115.481 123.354   6
   1   0 -25 410.889 181.925  33
   1   0 -25 98.7950 139.593  35
  -1   0 -25 148.130 158.207  35
  -1   0 -25 99.3156 118.611  33
   1   0  25 127.487 128.387  34
  -1   0  25-59.7286 191.363  14
  -1   0 -25 43.2421 146.051  18
   1   0  25 50.4365 131.960  14
  -1   0 -25 45.5289 128.667  28
   1   0 -25 557.643 177.429  28
   1   0 -25 289.582 205.138  12
  -1   0 -25-47.7714 169.214  12
  -1   0 -25 238.263 284.467  11
   1   0  25 217.980 201.603   8
  -1   0  26 263.226 281.865   6
  -1   0 -26 1832.50 523.389   3
   1   0  26 1110.80 343.051   1
   1   0  26 241.276 224.114   6
   1   0 -26 893.340 269.932  33
   1   0  26 610.963 209.462  34
  -1   0 -26 715.074 256.683  35
  -1   0 -26 715.456 256.819  33
   1   0 -26 817.410 268.081  35
  -1   0  26 1099.73 326.875  14
   1   0  26 676.405 261.448  14
  -1   0 -26 488.086 196.488  18
   1   0 -26 748.011 226.312  28
  -1   0 -26 793.917 234.848  28
   1   0 -26 539.762 231.861  12
  -1   0 -26 838.812 253.559  12
   1   0  26 1022.42 437.882   8
  -1   0 -26 983.951 372.066  11
  -1   0 -27 538.906 287.751   3
  -1   0  27-135.652 144.903   6
   1   0  27 469.629 224.300   1
   1   0  27 374.478 298.072   6
   1   0  27 221.912 142.229  34
   1   0 -27 52.4138 125.208  35
   1   0 -27 106.385 127.067  33
  -1   0 -27 207.127 165.924  33
  -1   0 -27 52.3886 167.868  35
   1   0  27-53.0561 138.827  14
  -1   0  27 247.806 198.495  14
  -1   0 -27 237.447 143.480  28
   1   0 -27 268.425 143.365  28
   1   0  27 117.351 125.368   8
   1   0 -27 61.5243 197.127  12
  -1   0  28 1382.93 490.494   6
  -1   0 -28 686.824 329.068   3
   1   0  28 512.617 336.258   6
   1   0  28 1205.13 270.927  34
   1   0 -28 637.639 242.199  35
  -1   0 -28 723.798 248.323  33
  -1   0 -28 691.956 242.608  35
   1   0 -28 1755.39 355.722  33
  -1   0  28 744.904 297.631  14
   1   0  28 588.783 243.952  14
   1   0 -28 990.192 260.186  28
  -1   0 -28 908.203 240.887  28
  -1   0 -28 1677.71 335.709  12
   1   0  28 1199.11 405.783   8
   1   0 -28 686.249 250.680  12
   1   0  29 390.375 240.672   6
  -1   0  29 697.982 333.317   6
  -1   0 -29 138.408 147.803   3
   1   0 -29 131.177 140.082   3
  -1   0 -29-53.5381 171.513  35
   1   0 -29-53.3730 150.796  35
  -1   0 -29 101.675 121.395  33
   1   0 -29 52.3496 147.905  33
   1   0  29-44.2960 133.794  34
   1   0  29-53.3402 161.107  14
  -1   0  29 184.210 196.708  14
  -1   0 -29 47.5844 143.724  28
   1   0 -29 62.5006 133.487  12
   1   0  29 121.197 129.426   8
  -1   0  30 6951.61 1064.13   6
  -1   0 -30 6617.45 1034.69   3
   1   0  30 7423.36 1064.28   6
  -1   0 -30 6405.70 644.025  33
   1   0 -30 5823.23 653.139  35
   1   0  30 6454.88 610.523  34
   1   0 -30 6169.95 646.701  33
  -1   0 -30 5745.14 656.088  35
  -1   0  30 4430.11 621.195  14
   1   0  30 6135.63 661.814  14
  -1   0 -30 4960.17 570.060  28
  -1   0  30 5434.12 922.811   8
   1   0 -30 4807.56 638.126  12
   1   0  31 166.586 160.343  34
  -1   0 -31 91.6817 138.453  33
   1   0 -31 47.8077 161.436  33
  -1   0 -31 104.020 166.612  35
   1   0 -31-51.7655 135.401  35
   1   0  31-101.328 162.301  14
  -1   0  31-57.4698 162.364  14
  -1   0 -31 45.2693 145.020  28
   1   0 -31 239.308 202.020  12
  -1   0 -32 43.0307 152.471  28
  -1   0 -32 251.164 161.238  33
  -1   0 -32 251.105 141.966  35
   1   0  32 157.226 126.009  34
   1   0 -32 131.984 124.387  33
   1   0 -32 99.6311 168.283  35
   1   0  32 192.311 154.090  14
  -1   0  32 108.550 163.995  14
   1   0 -32 354.011 200.532  17
  -1   0 -33-40.0601 148.182  28
  -1   0 -33 143.214 161.197  35
  -1   0 -33-36.6957 135.737  33
   1   0  33-36.1401 127.991  34
   1   0 -33-47.2480 151.356  35
   1   0 -33 77.9499 138.031  33
   1   0 -33 82.8102 139.813  17
   1   0  33 44.7129 116.951  14
  -1   0  33 151.058 152.076  14
  -1   0 -34 668.121 238.973  35
   1   0  34 804.457 195.794  34
  -1   0  34 1006.35 268.570  14
   1   0  34 731.809 218.339  14
   1   0 -34 722.151 212.199  17
   1   0 -34 794.214 208.923  24
  -1   0 -35 81.5525 179.532  35
   1   0  35 27.2622 104.972  34
  -1   0  35 81.1964 137.097  14
   1   0 -35 68.1923 120.762  17
   1   0  35 215.875 148.804  14
   1   0 -35-31.6405 126.425  24
  -1   0 -36 840.069 238.597  35
   1   0 -36 801.494 188.793  24
   1   0 -36 773.443 202.504  17
  -1   0 -36 1008.23 225.102  17
   1   0  36 770.312 196.305  14
  -1   0  36 911.260 225.987  14
  -1   0 -37 53.9401 99.7673  24
   1   0 -37 42.7368 85.3807  24
   1   0  37 50.1937 92.8387  14
  -1   0 -37 25.6438 98.7347  17
   1   0 -37 124.637 103.095  17
  -1   0  37-58.3614 135.825  14
  -1   0 -38 339.581 124.618  24
   1   0 -38 353.257 101.697  24
   1   0 -38 351.048 116.471  17
  -1   0 -38 422.628 127.611  17
  -1   0 -39 59.3758 63.4068  24
  -1   0  39 20.1964 91.4999  22
  -1   0 -39-13.4496 60.9361  17
   1   0 -39 39.2742 55.9219  17
  -1   0  40 12.9486 63.3629  22
  -1   1   0 81.9703 34.3443  11
  -1  -1   0 110.406 59.0229  10
   1   1   0 38.2348 40.9383   5
   1  -1   0 166.813 49.6990   8
   1   1   0 60.7184 56.2300   8
   1   1   1 324418. 9822.67   8
   1   1  -1 322573. 9819.05   8
   1   1  -1 276859. 9790.67   9
  -1  -1  -1 323521. 9807.86  10
   1  -1   1 303635. 9684.47   8
  -1   1  -1 318642. 9701.13  11
  -1  -1   1 306595. 9753.87  10
   1  -1   1 361007. 9766.36   2
   1   1  -1 331066. 9790.67   5
  -1  -1  -1 295430. 9783.21   3
   1   1   1 303280. 9734.66   6
   1  -1   2 86528.9 2808.46   8
  -1   1  -2 84575.6 2848.44  11
   1   1  -2 84766.5 2909.73   8
  -1  -1  -2 88654.2 2932.57  10
   1   1   2 85007.5 2899.82   8
  -1  -1  -2 92597.9 2898.24  11
  -1  -1   2 85634.2 2828.80  10
   1   1  -2 86903.8 2938.15   9
  -1   1  -2 94068.4 2896.78  10
   1   1  -2 93411.4 2922.94   5
  -1  -1  -2 84414.4 2890.79   3
  -1  -1   2 73623.8 2943.53   7
   1   1   2 86650.6 2848.88   6
   1  -1   2 86741.3 2836.42   2
  -1  -1  -3 627828. 19280.4  11
   1   1   3 701570. 19305.1   8
   1   1  -3 617180. 19328.1   9
  -1   1  -3 663523. 19281.9  11
   1  -1   3 626375. 19167.5   8
   1  -1   3 659832. 19199.7   2
   1   1  -3 611504. 19281.2   5
   1  -1  -3 574792. 19172.1   2
   1  -1   3 609421. 19238.5   1
  -1  -1  -3 602990. 19263.5   3
   1   1   3 700831. 19256.0   6
  -1  -1   3 531315. 19342.9   7
  -1   1  -4 56228.6 2124.55  11
   1   1  -4 60959.2 2194.23   9
   1   1  -4 57612.6 2038.60  11
  -1  -1  -4 60530.6 2145.33  11
   1  -1   4 64255.9 2056.12   8
   1   1   4 57710.1 2116.24   8
   1  -1  -4 58279.3 2016.86   2
   1  -1   4 61945.2 2133.38   1
   1  -1   4 63806.8 2035.67   2
   1   1   4 65456.8 2120.61   6
  -1   1  -4 58992.8 2098.22   4
  -1  -1   4 51986.4 2225.60   7
   1   1  -4 58916.7 2147.94   5
   1   1   4 60586.1 2062.06   1
   1  -1  -4 61113.1 2062.10   4
  -1   1   4 56189.1 2151.81   7
  -1  -1  -5 12052.8 683.997  10
  -1  -1  -5 12254.8 680.083  11
   1   1  -5 12874.0 721.999   9
   1  -1  -5 12207.8 555.317  11
  -1   1  -5 13911.9 675.934  10
   1   1  -5 12625.6 614.445  11
  -1   1  -5 13640.7 708.781  11
   1   1   5 12205.4 649.653   6
  -1  -1   5 10875.2 737.679   7
  -1   1   5 12962.2 720.882   7
   1  -1  -5 12669.3 638.775   4
  -1   1  -5 13133.0 675.426   4
   1   1  -5 13153.7 705.203   5
   1   1   5 12965.0 623.444   1
   1  -1   5 13438.0 685.075   1
  -1  -1  -6 16375.8 851.798  10
  -1   1  -6 17386.0 828.562  10
   1   1  -6 16410.0 888.561   9
   1   1  -6 17737.3 799.225  11
  -1   1  -6 16720.1 875.055  11
   1  -1  -6 16333.1 721.927  11
   1   1   6 13887.0 785.052   6
  -1   1  -6 18612.4 882.202   4
   1  -1  -6 18359.4 844.152   4
  -1   1   6 15758.1 867.373   7
  -1  -1   6 16984.6 954.233   7
   1   1   6 16367.9 776.370   1
   1  -1   6 16775.4 844.222   1
  -1   1  -7 599259. 17889.2  10
   1   1  -7 545175. 17529.4  10
   1   1  -7 600674. 18052.2   9
  -1  -1  -7 566856. 17937.2  10
   1   1  -7 620306. 17880.1  11
   1  -1  -7 575504. 17763.4  11
   1   1   7 580563. 17921.5   6
   1   1   7 596118. 17840.5   1
  -1   1  -7 584376. 17972.6   4
  -1  -1   7 537014. 18060.1   7
   1  -1   7 608718. 17951.1   1
   1  -1  -7 629479. 17948.2   4
  -1   1   7 574707. 17972.1   7
   1   1  -8 4625.67 230.289  10
   1   1  -8 5078.13 492.651   9
   1   1  -8 5294.08 422.335  11
  -1   1  -8 4638.83 405.790  10
   1  -1  -8 5512.72 401.411  11
  -1  -1  -8 5462.70 465.070  10
   1   1   8 5229.16 450.383   6
   1  -1   8 4934.38 443.780   1
   1  -1  -8 4772.97 440.336   4
  -1  -1  -8 5046.05 330.337   2
  -1   1   8 5464.96 470.783   7
   1   1   8 5336.12 415.647   1
  -1   1  -8 5105.80 473.173   4
  -1  -1   8 5489.65 522.771   7
  -1  -1   8 6200.13 377.023   2
   1   1  -9 37189.6 1346.46  10
  -1  -1  -9 42670.7 1788.25  10
  -1   1  -9 44838.0 1739.84  10
   1   1  -9 43812.6 1738.44  11
   1   1  -9 47088.2 1937.35   9
   1  -1  -9 42088.4 1661.24  11
  -1  -1  -9 42306.2 1467.45   2
  -1   1   9 41917.0 1766.06   7
   1  -1  -9 40619.9 1771.28   4
   1   1   9 41983.7 1688.11   1
  -1   1  -9 40163.2 1806.17   4
   1  -1   9 45494.1 1812.22   1
  -1  -1   9 40927.5 1477.57   2
   1   1   9 44828.5 1807.31   6
  -1  -1   9 50054.8 1997.41   7
   1  -1 -10 6438.92 500.025  11
  -1  -1 -10 7647.16 595.728  10
   1   1 -10 5270.01 273.013  10
  -1   1 -10 6270.13 506.810  10
   1   1 -10 7121.40 558.388  11
  -1  -1 -10 6407.44 582.360  11
   1  -1  10 8069.29 618.841   1
   1   1  10 6716.43 566.856   6
  -1  -1 -10 6518.67 323.031   2
  -1  -1  10 6487.64 331.352   2
  -1   1 -10 6247.53 586.303   4
   1   1  10 7489.86 542.484   1
   1  -1 -10 7076.41 589.780   4
  -1  -1  10 6506.58 619.454   7
  -1   1  10 6769.00 549.949   7
  -1   1 -11 332149. 9334.77  10
  -1  -1 -11 327823. 9448.58  10
  -1  -1 -11 335838. 9565.36  11
   1   1 -11 336549. 9416.22  11
   1  -1 -11 327725. 9317.34  11
  -1   1 -11 354146. 9661.88   4
   1   1  11 338592. 9327.09   1
  -1   1  11 329642. 9386.04   7
   1   1  11 322227. 9445.34   6
   1  -1  11 355172. 9530.38   1
   1  -1 -11 350641. 9576.07   4
  -1  -1  11 340862. 9671.23   7
  -1   1 -12 3568.77 398.633  10
   1   1 -12 3138.24 403.506  11
   1  -1 -12 3156.22 386.287  11
  -1  -1 -12 3730.84 442.471  10
  -1   1 -12 2731.58 431.528  11
  -1  -1 -12 3219.87 443.284  11
  -1  -1  12 3292.37 471.042   7
  -1   1 -12 3235.02 467.842   4
   1   1  12 3190.45 383.407   1
  -1   1  12 3440.31 407.320   7
  -1   1  12 3800.42 494.696   6
   1  -1 -12 2814.93 415.400   4
   1   1  12 3659.75 454.372   6
   1  -1  12 3247.29 436.303   1
   1  -1 -13 170036. 6040.55  11
  -1   1 -13 163578. 5966.42  10
  -1  -1 -13 185544. 6317.52  11
  -1   1 -13 192659. 6378.19  11
   1   1 -13 176772. 6144.53  11
  -1  -1 -13 153540. 6028.84  10
   1   1  13 191503. 6083.11   1
  -1   1  13 173771. 6039.46   7
   1  -1 -13 183334. 6294.05   4
  -1   1  13 181179. 6306.73   6
   1   1  13 167980. 6159.84   6
   1  -1  13 180350. 6185.90   1
  -1  -1  13 177579. 6278.51   7
  -1   1 -13 188480. 6381.54   4
  -1   1 -14 22350.6 1415.15  11
  -1  -1 -14 23421.1 1429.81  11
   1  -1 -14 21387.3 1263.65  11
  -1  -1 -14 18945.9 1224.84  10
   1   1 -14 21197.8 1294.07  11
  -1   1 -14 19216.0 1163.71  10
   1   1  14 23194.3 1372.38   6
  -1   1  14 25335.9 1478.22   6
   1   1  14 21278.1 1224.61   1
  -1   1  14 23101.8 1262.35   7
   1  -1 -14 21964.9 1381.96   4
  -1   1 -14 25283.1 1507.74   4
   1  -1  14 21370.7 1314.82   1
  -1  -1  14 22743.5 1402.85   7
  -1   1 -15 175290. 6356.02  11
  -1  -1 -15 176944. 6343.21  11
  -1  -1 -15 153588. 5996.37  10
  -1   1 -15 159705. 5927.87  10
   1  -1 -15 175630. 5773.25  12
   1   1 -15 165535. 6126.63  11
   1  -1 -15 171812. 6092.07  11
  -1  -1  15 190761. 6363.90   7
   1  -1 -15 183191. 6387.69   4
  -1   1  15 167406. 6290.20   6
   1  -1  15 174822. 6199.29   1
   1   1  15 175475. 6227.96   6
  -1   1  15 166167. 5989.94   7
   1   1  15 185336. 6086.80   1
   1   1  16 2580.32 317.560  14
   1  -1  16 2759.24 342.820  14
   1   1 -16 2725.59 356.737  12
  -1   1 -16 2902.97 513.043  11
   1   1 -16 2883.78 468.612  11
   1  -1 -16 2962.44 361.178  12
  -1   1 -16 3161.57 412.323  10
  -1  -1 -16 2957.59 509.542  11
   1  -1 -16 2316.78 415.562  11
  -1  -1 -16 2147.87 379.144  10
  -1  -1 -16 2950.01 332.163  12
   1   1  16 3189.80 506.007   6
   1  -1  16 3631.60 526.425   1
   1   1  16 2564.98 406.606   1
  -1  -1  16 3117.58 501.000   7
   1  -1 -16 2909.99 507.788   4
  -1   1  16 2652.01 409.427   7
  -1   1  16 3152.43 529.436   6
   1  -1  17 278453. 8997.13  14
   1   1  17 285937. 8913.23  14
   1  -1 -17 258097. 9353.91  11
  -1  -1 -17 246400. 9163.15  10
  -1  -1 -17 271605. 8896.87  12
   1  -1 -17 273510. 8999.32  12
  -1   1 -17 275611. 8877.59  12
   1   1 -17 259017. 9422.29  11
  -1   1 -17 288273. 9751.69  11
   1   1 -17 280396. 9026.04  12
  -1   1 -17 262197. 9171.39  10
  -1  -1 -17 266577. 9631.17  11
   1   1  17 282708. 9585.55   6
   1   1 -17 285801. 9848.18   4
  -1   1  17 276876. 9683.32   6
   1   1  17 296945. 9381.41   1
   1  -1 -17 277903. 9679.63   4
  -1  -1  17 282860. 9568.72   7
  -1   1  17 291556. 9277.68   7
   1  -1  17 268582. 9458.50   1
   1   1  18 8288.49 617.257  14
   1  -1  18 8133.24 655.868  14
   1   1 -18 6945.88 792.520  11
   1  -1 -18 8533.61 682.726  12
  -1  -1 -18 7607.60 887.200  11
  -1   1 -18 6687.20 661.850  10
   1  -1 -18 7854.96 825.125  11
  -1   1 -18 7716.51 596.115  12
  -1  -1 -18 7656.67 703.283  10
  -1  -1 -18 8698.48 633.311  12
  -1   1 -18 8465.87 946.203  11
   1   1 -18 8094.40 668.212  12
  -1   1  18 7921.33 919.835   6
   1  -1 -18 8561.77 954.914   4
  -1  -1  18 7737.99 843.106   7
   1   1  18 8595.91 812.755   1
  -1   1  18 8492.04 767.373   7
   1  -1  18 6703.08 792.132   1
   1   1 -18 8264.20 973.574   4
   1   1  18 8051.41 877.894   6
   1   1  19 21436.6 1153.94  14
   1  -1  19 21784.3 1218.88  14
  -1   1 -19 22378.6 1165.85  12
  -1  -1 -19 22514.1 1651.52  11
   1   1 -19 22496.8 1257.75  12
  -1   1 -19 23141.7 1707.84  11
  -1   1 -19 20848.9 1267.85  10
   1   1 -19 22347.9 1546.68  11
   1  -1 -19 21957.0 1238.16  12
   1  -1 -19 19423.8 1444.22  11
  -1  -1 -19 21962.6 1170.19  12
  -1  -1 -19 19909.1 1258.19  10
   1  -1 -19 20778.2 1616.19   4
  -1  -1  19 23043.9 1570.05   7
   1   1 -19 21331.8 1700.23   4
   1   1  19 22926.8 1617.58   6
   1   1  19 25773.3 1535.01   1
  -1   1  19 23047.7 1437.35   1
   1  -1  19 22951.2 1561.27   1
  -1   1  19 22207.7 1660.13   6
  -1   1  19 21825.3 1354.19   7
   1  -1  20 968.361 255.203  14
   1   1  20 1023.62 235.180  14
  -1   1 -20 835.100 357.871  11
   1  -1 -20 665.147 250.457  11
   1  -1 -20 1222.64 268.690  12
  -1   1 -20 1129.42 240.755  12
   1   1 -20 627.438 225.465  12
   1   1 -20 620.212 262.643  11
  -1  -1 -20 855.276 222.098  12
  -1  -1 -20 271.057 237.276  11
  -1   1  20 884.600 278.996   1
   1  -1  20 616.889 273.914   1
  -1  -1  20 529.026 256.076   7
  -1   1  20 660.028 204.557   7
  -1   1  20 368.874 221.210   6
   1   1  20 332.802 218.650   6
   1   1  20 457.909 232.641   1
   1   1 -20 1325.29 435.950   4
  -1  -1  21 230390. 8427.81  14
   1   1  21 255236. 8269.63  14
   1  -1  21 257021. 8387.26  14
   1  -1 -21 227405. 8838.26  11
   1  -1 -21 262208. 8424.23  12
   1   1 -21 241705. 8961.76  11
  -1   1 -21 242778. 9259.70  11
  -1  -1 -21 242018. 9209.78  11
   1   1 -21 247883. 8413.84  12
  -1  -1 -21 251014. 8264.59  12
  -1   1 -21 247115. 8240.47  12
   1   1  21 251239. 8782.40   1
   1  -1  21 250652. 8982.92   1
  -1   1  21 248560. 9244.26   6
  -1  -1  21 256919. 8957.83   7
  -1   1  21 244890. 8719.39   1
   1   1  21 250351. 9116.46   6
   1   1 -21 252215. 9497.03   4
   1   1  22 17021.5 1033.03  14
  -1  -1  22 13583.5 1052.35  14
   1  -1  22 14870.3 1038.88  14
   1   1  22 15415.7 1408.45   6
   1  -1  22 15204.8 1340.67   1
  -1   1  22 14647.9 1443.02   6
  -1   1  22 13926.5 1176.17   1
   1   1  22 16389.3 1298.81   1
   1   1 -22 13426.0 1468.24   4
  -1  -1  22 15362.9 1305.13   7
  -1  -1  22 13692.1 1290.59   1
  -1  -1 -22 13212.2 1376.93  11
  -1   1 -22 15587.8 1490.39  11
   1   1  22 15789.6 1432.70   8
   1   1 -22 14409.4 1317.84  11
  -1   1 -22 13467.9 938.400  12
  -1  -1 -22 15448.2 998.620  12
   1  -1 -22 13510.2 1011.98  12
   1   1 -22 15037.8 1070.11  12
   1   1  23 13758.7 1376.15   6
   1  -1  23 14969.3 1353.63   1
  -1   1  23 17507.7 1585.56   6
  -1  -1  23 16267.2 1418.68   1
  -1   1  23 14856.6 1224.39   1
   1   1  23 14799.4 1245.38   1
  -1   1 -23 13861.8 967.951  35
   1   1 -23 14401.6 1009.05  33
   1   1  23 14276.7 935.172  34
   1  -1  23 13697.7 916.867  34
  -1   1 -23 15449.5 1029.41  33
   1   1 -23 13577.4 967.286  35
   1  -1 -23 13034.0 934.960  18
  -1   1  23 13891.4 1056.19  14
  -1  -1 -23 13421.3 939.459  18
   1   1  23 15579.0 1016.78  14
  -1  -1  23 14052.2 1101.43  14
   1  -1  23 16529.1 1097.34  14
   1   1 -23 14022.1 945.771  28
  -1   1 -23 13690.8 951.230  28
  -1  -1 -23 14618.9 938.239  28
  -1   1 -23 13247.1 1423.68  11
   1  -1  23 14838.6 1384.02   8
  -1  -1 -23 13410.9 1410.85  11
  -1  -1 -23 15627.6 1019.40  12
   1  -1 -23 13038.1 1012.27  12
   1   1 -23 14127.4 1331.64  11
   1   1 -23 15833.6 1109.62  12
   1   1  23 14932.0 1409.90   8
  -1   1 -23 15218.7 1000.44  12
  -1  -1  24 4760.79 735.606   1
  -1   1  24 4319.02 787.165   6
   1   1  24 4222.80 630.344   1
   1  -1  24 3504.08 650.208   1
   1   1  24 4070.13 741.634   6
  -1  -1 -24 4178.69 792.594   3
   1   1 -24 3478.97 477.705  33
   1  -1  24 4269.29 480.778  34
  -1  -1 -24 3877.50 466.680  33
   1  -1 -24 3738.06 469.700  33
  -1   1 -24 3386.58 463.603  35
   1   1  24 4100.88 465.791  34
  -1   1 -24 3235.82 462.362  33
   1   1 -24 3125.21 446.952  35
   1   1  24 4768.99 546.180  14
  -1  -1 -24 4645.78 515.347  18
  -1   1  24 3417.00 513.956  14
  -1  -1  24 3966.47 556.257  14
   1  -1 -24 3476.71 457.130  18
  -1   1 -24 3708.74 446.094  18
   1  -1  24 3525.47 505.790  14
  -1  -1 -24 3528.41 453.673  28
  -1   1 -24 3921.35 488.261  28
   1  -1 -24 3810.30 449.788  28
   1   1 -24 3365.66 447.798  28
  -1  -1 -24 3481.08 469.083  12
  -1   1 -24 5139.07 880.833  11
   1   1  24 4016.98 732.192   8
   1   1 -24 4791.46 595.214  12
  -1   1 -24 4618.58 525.336  12
   1  -1  24 4375.93 769.620   8
   1  -1 -24 4844.04 590.620  12
   1   1 -24 4208.93 687.585  11
  -1  -1 -25 136220. 6037.37   3
   1   1  25 141333. 5516.86   1
   1  -1  25 133328. 5692.78   1
  -1  -1  25 137318. 5770.62   1
   1   1  25 137310. 5942.88   6
  -1   1  25 132129. 6005.70   6
  -1   1 -25 131174. 4933.89  35
   1   1 -25 127911. 4920.59  35
  -1  -1 -25 131163. 4912.36  33
   1   1  25 135191. 4863.70  34
   1   1 -25 137299. 5028.58  33
  -1   1 -25 137717. 5010.33  33
   1  -1  25 136077. 4876.39  34
   1  -1 -25 139863. 4996.57  33
  -1  -1 -25 126359. 4854.42  18
   1  -1  25 140821. 5086.64  14
   1   1  25 141556. 4980.32  14
  -1   1  25 143256. 5166.34  14
  -1  -1  25 134370. 5153.61  14
   1  -1 -25 132627. 4815.49  28
   1   1 -25 132443. 4884.76  28
  -1  -1 -25 134919. 4889.75  28
  -1   1 -25 137355. 4943.67  28
   1  -1 -25 139932. 5131.55  12
   1  -1  25 132521. 5811.37   8
  -1  -1 -25 131395. 4931.16  12
   1   1  25 143474. 6014.14   8
   1   1 -25 136745. 5135.83  12
   1   1 -25 131664. 5666.05  11
  -1   1 -25 136753. 4950.12  12
  -1   1 -25 125495. 5959.74  11
   1  -1  26 807.204 304.838   1
  -1   1  26 633.863 358.235   6
  -1  -1  26 103.838 111.145   1
  -1  -1 -26 757.235 330.192   3
   1   1  26 704.485 376.206   6
  -1  -1 -26 437.427 155.885  33
   1   1  26 216.741 153.711  34
  -1   1 -26 149.460 176.605  35
   1  -1 -26 660.267 195.694  33
   1   1 -26 107.525 172.396  33
   1   1 -26 50.1111 177.636  35
  -1   1 -26 369.152 178.240  33
   1  -1  26 132.650 156.783  34
  -1  -1  26 435.981 248.962  14
   1  -1  26 55.3697 156.617  14
  -1  -1 -26 278.077 164.316  18
  -1   1  26 533.779 237.085  14
   1   1  26 534.956 220.455  14
   1  -1 -26 293.998 118.904  28
  -1   1 -26 143.343 161.525  28
   1   1 -26 366.544 183.221  28
  -1  -1 -26 227.567 168.529  28
   1   1 -26 198.487 150.065  11
   1   1 -26 182.401 159.214  12
   1  -1 -26 296.838 200.614  12
   1  -1  26 222.439 168.129   8
  -1  -1 -26 497.682 212.711  12
   1   1  26 230.835 246.607   8
  -1   1 -26 376.394 232.174  11
  -1   1 -26 98.1322 148.389  12
   1  -1 -27 78045.8 4124.68   3
   1  -1  27 82972.2 3932.82   1
  -1  -1  27 83098.2 4040.96   1
  -1  -1 -27 79699.5 4258.68   3
   1   1  27 74733.1 4089.37   6
  -1   1  27 78267.0 4259.68   6
   1  -1  27 80569.3 3178.82  34
   1   1  27 78710.2 3149.55  34
   1   1 -27 79165.8 3307.74  33
  -1   1 -27 81528.0 3280.15  35
   1   1 -27 79759.5 3272.38  35
  -1  -1 -27 80027.6 3233.16  33
  -1   1 -27 81797.8 3331.82  33
   1  -1 -27 79206.9 3255.65  33
  -1   1  27 80050.8 3414.54  14
  -1  -1  27 73943.4 3379.75  14
   1  -1  27 82465.3 3379.85  14
   1   1  27 84657.1 3291.91  14
  -1  -1 -27 80347.2 3209.14  18
  -1  -1 -27 79481.7 3186.09  28
  -1   1 -27 76790.7 3203.43  28
   1  -1 -27 76632.6 3113.41  28
   1   1 -27 79355.8 3195.02  28
  -1   1 -27 76901.9 3221.75  12
   1   1  27 80398.9 4172.66   8
   1  -1  27 77152.7 4055.89   8
   1   1 -27 80308.6 3432.05  12
  -1   1 -27 73958.3 4152.72  11
   1  -1 -27 79704.7 3415.41  12
   1  -1 -28 732.380 319.482   3
  -1   1  28 665.997 318.255   6
  -1   1 -28 1000.48 403.959   3
   1   1  28 124.380 188.193   6
  -1  -1 -28 528.414 282.366   3
   1  -1  28 412.373 220.480   1
   1  -1  28 498.440 193.896  34
   1   1 -28 713.710 255.803  33
   1   1  28 220.301 163.399  34
   1   1 -28 521.098 222.882  35
   1  -1 -28 252.839 153.175  33
  -1   1 -28 216.340 200.403  33
  -1   1 -28 466.605 207.471  35
  -1  -1 -28 723.480 199.812  33
   1   1  28 499.895 226.772  14
   1  -1  28 626.302 258.207  14
  -1   1  28 543.979 258.428  14
  -1  -1 -28 283.660 189.251  18
  -1  -1  28 63.0688 202.376  14
   1   1 -28 468.855 194.254  28
  -1   1 -28 440.803 202.893  28
  -1  -1 -28 1019.55 257.401  28
   1  -1 -28 308.634 218.921  12
  -1   1 -28 100.945 121.081  12
   1   1 -28 694.133 261.232  12
  -1   1 -28 128.800 138.032  11
   1   1  28 1459.82 450.141   8
   1  -1  28 1408.07 434.196   8
  -1   1  29 56068.3 3464.13   6
  -1   1 -29 59924.0 3576.75   3
  -1  -1 -29 56691.0 3398.97   3
   1   1  29 50068.8 3253.63   6
   1  -1 -29 58139.7 2521.47  33
  -1   1 -29 60565.5 2611.20  33
   1   1 -29 60010.2 2618.31  33
   1   1  29 57635.4 2432.65  34
  -1   1 -29 54405.7 2522.55  35
   1   1 -29 52410.9 2505.02  35
  -1  -1 -29 57714.3 2491.64  33
   1  -1  29 59413.6 2476.27  34
  -1  -1  29 54420.2 2669.34  14
  -1   1  29 54561.8 2631.49  14
   1   1  29 56475.5 2518.70  14
   1  -1  29 59219.2 2652.19  14
  -1   1 -29 56841.8 2506.88  28
  -1  -1 -29 56888.6 2470.38  28
   1  -1  29 58078.4 3283.90   8
  -1   1 -29 54336.4 2504.34  12
   1  -1 -29 58469.7 2705.60  12
   1   1 -29 56542.0 2696.73  12
  -1   1  29 56779.8 3491.08   8
   1   1  29 55945.5 3285.47   8
   1   1  30 504.428 269.762   6
  -1   1  30 937.911 378.853   6
   1   1  30 679.606 227.308  34
   1  -1  30 441.194 189.081  34
  -1   1 -30 672.999 235.043  35
   1   1 -30 581.935 240.170  33
  -1   1 -30 571.624 242.370  33
   1   1 -30 464.948 227.975  35
  -1  -1 -30 664.471 183.854  33
   1  -1 -30 562.313 206.889  33
   1  -1  30 501.383 259.760  14
  -1   1  30 464.504 256.103  14
  -1  -1  30 548.049 298.378  14
   1   1  30 438.583 202.130  14
  -1  -1 -30 764.898 235.882  28
  -1   1 -30 672.991 246.660  28
  -1   1  30 265.045 200.723   8
   1   1 -30 247.792 247.991  12
   1  -1 -30 183.325 196.369  12
   1   1 -31 129651. 4615.89  33
   1  -1  31 125029. 4455.16  34
  -1   1 -31 125569. 4581.11  33
   1   1 -31 117453. 4544.81  35
  -1   1 -31 121169. 4571.76  35
   1   1  31 117761. 4384.60  34
   1  -1 -31 120152. 4452.60  33
   1  -1  31 125368. 4661.47  14
   1   1  31 123891. 4536.56  14
  -1   1  31 115129. 4611.52  14
   1   1 -31 120446. 4461.62  17
  -1  -1  31 116587. 4674.53  14
  -1   1 -31 119979. 4497.83  28
  -1  -1 -31 123006. 4459.72  28
   1   1 -31 125252. 4764.14  12
   1  -1 -32 1247.41 252.850  33
   1   1 -32 1692.04 342.674  33
   1   1 -32 1986.43 356.865  35
  -1   1 -32 1143.59 274.811  33
   1  -1  32 1367.82 284.447  34
   1   1  32 877.391 233.784  34
  -1   1 -32 1663.87 348.866  35
   1  -1 -32 1339.89 314.516  17
   1   1 -32 1755.35 324.230  17
   1   1  32 1022.83 275.630  14
   1  -1  32 1280.03 325.849  14
  -1   1  32 1517.20 337.505  14
  -1  -1  32 1051.52 298.104  14
  -1  -1 -32 1102.53 260.963  28
  -1   1 -32 1424.18 310.506  28
   1   1 -32 1429.54 347.650  12
  -1   1 -33 1956.65 341.935  28
   1  -1  33 1819.00 306.340  34
   1   1 -33 1961.48 340.929  33
  -1   1 -33 1297.80 308.082  35
   1   1  33 2541.55 340.926  34
  -1   1 -33 3288.47 423.795  33
   1   1 -33 2614.05 400.195  35
  -1  -1  33 2777.99 447.688  14
   1  -1  33 2147.95 390.328  14
  -1   1  33 1541.64 335.830  14
   1   1 -33 3074.18 399.593  17
   1   1  33 2094.18 348.648  14
   1  -1 -33 2382.74 372.963  17
  -1   1 -34 389.589 206.753  35
   1  -1  34 66.4898 112.327  34
   1   1 -34 111.646 148.741  33
   1   1  34 276.190 131.133  34
  -1   1 -34 70.9848 113.765  33
   1   1  34 74.0177 104.629  14
   1   1 -34 248.323 141.789  17
   1  -1  34 217.711 167.685  14
  -1  -1  34 93.8221 166.183  14
   1  -1 -34 279.360 159.498  17
  -1   1  34 217.724 154.265  14
   1  -1 -34 76.7438 122.984  24
   1   1 -34 33.0933 93.5757  24
   1  -1  35 122677. 4232.35  34
   1   1 -35 132750. 4314.58  33
  -1   1 -35 123603. 4443.56  35
  -1   1 -35 119621. 4291.16  17
   1  -1 -35 124044. 4380.49  17
  -1   1  35 121845. 4405.18  14
   1  -1  35 119829. 4408.62  14
  -1  -1  35 118693. 4451.86  14
   1   1  35 120613. 4294.52  14
   1   1 -35 121608. 4285.11  17
   1  -1 -35 126065. 4350.70  24
   1   1 -35 120797. 4236.78  24
  -1   1 -36 743.363 214.470  35
   1   1 -36 640.664 168.894  24
   1  -1 -36 722.279 190.903  24
  -1  -1  36 435.341 186.530  14
  -1   1 -36 472.082 171.155  17
   1  -1  36 636.238 209.162  14
   1  -1 -36 569.195 179.450  17
  -1  -1 -36 389.696 163.501  17
  -1   1  36 592.355 183.353  14
   1   1  36 544.125 162.607  14
   1   1 -36 460.639 164.521  17
  -1  -1 -37 16346.7 867.592  24
   1   1 -37 13891.6 696.639  24
   1  -1 -37 14210.7 770.620  24
   1  -1  37 13378.8 798.441  14
   1   1 -37 13490.5 736.505  17
  -1  -1  37 13807.7 836.555  14
  -1   1  37 13064.0 786.232  14
  -1   1 -37 14527.1 763.502  17
   1  -1 -37 14557.9 813.905  17
  -1  -1 -37 14995.8 831.541  17
   1   1 -38 198.814 73.2190  24
  -1  -1 -38 224.863 107.654  24
  -1   1 -38 514.974 125.781  24
  -1  -1  38 154.422 132.022  22
   1  -1 -38 301.400 100.470  24
  -1  -1 -38 376.972 134.165  17
   1   1 -38 243.821 93.7838  17
   1  -1 -38 409.988 128.519  17
  -1   1 -38 151.097 76.4430  17
   1  -1 -39 43295.6 1607.92  24
  -1  -1  39 49594.0 1783.21  22
  -1  -1 -39 52044.3 1746.59  24
  -1   1  39 45671.8 1777.62  22
  -1   1 -39 44427.1 1637.62  24
   1  -1 -39 50333.6 1722.80  17
  -1  -1 -39 49188.8 1725.02  17
  -1   1  40 115.320 75.0669  22
  -1  -1  40 173.743 76.2502  22
   1   2   0 65.9782 81.3933   9
  -1  -2   0 20.9821 59.3355  10
   1   2   0 161.718 76.7931   8
   1   2   0 165.281 66.5603   5
   1  -2   0 96.5521 57.0504   2
  -1  -2   0 103.217 73.5239   7
   1  -2   0 94.1942 41.5534   1
   1  -2   0 52.0126 53.8396   5
   1   2  -1 184.864 95.6026   9
  -1   2  -1 242.983 79.3496  11
   1   2   1 214.805 91.7069   8
   1   2   1 20.9098 63.2080   9
  -1  -2  -1 45.9675 85.0584  10
   1   2  -1 54.1324 63.9588   8
   1  -2  -1 227.463 71.4867   5
  -1  -2   1 61.3690 61.8397   7
  -1  -2  -1 13.9715 49.5515   7
   1   2  -1 68.7849 46.5291   5
   1   2   1 117.798 48.7890   6
   1  -2   1 112.926 62.1665   2
   1  -2   1 199.585 68.1904   6
   1  -2   1 93.7189 45.1808   1
  -1   2  -1 80.4685 34.4470   4
  -1   2  -2 1934.45 135.798   9
   1   2  -2 1811.69 237.552   9
   1  -2   2 1982.87 134.170   8
   1   2   2 1843.35 212.413   8
   1   2  -2 1705.27 207.550   8
  -1  -2  -2 1431.95 226.398  10
  -1   2  -2 1720.40 201.849  11
   1  -2  -2 2144.88 199.407   5
   1   2   2 2798.40 210.025   6
  -1  -2  -2 1525.01 158.070   7
  -1   2  -2 1850.64 160.964   4
  -1  -2   2 2293.93 271.260   2
   1  -2   2 1845.24 191.339   6
   1  -2   2 2155.27 216.142   2
   1   2  -2 1901.06 199.254   5
   1  -2   2 1743.21 189.451   1
  -1   2  -3 19669.9 687.262   9
  -1   2  -3 21628.7 913.082  11
   1   2  -3 18545.6 870.768   8
   1   2   3 19545.7 879.476   8
   1  -2   3 19626.9 725.691   8
   1   2  -3 20726.3 971.675   9
   1  -2   3 20322.6 856.969   2
   1  -2  -3 18688.9 835.585   2
   1  -2  -3 19230.6 839.015   5
  -1  -2  -3 18119.7 928.775   2
   1   2   3 19724.0 808.333   6
   1   2  -3 19755.5 855.477   5
  -1  -2   3 18880.0 949.986   2
  -1   2  -3 20221.7 817.020   4
   1  -2   3 21317.5 855.636   6
   1  -2  -3 18938.8 707.608   4
  -1  -2  -3 17108.1 712.059   7
   1   2   4 8124.65 516.542   8
  -1   2  -4 8777.19 378.651   9
  -1   2  -4 8042.83 534.819  11
   1  -2   4 8474.01 406.615   8
   1   2  -4 7961.16 562.412   9
   1   2   4 8713.40 476.368   6
  -1  -2   4 9874.17 653.187   7
  -1   2  -4 9012.01 501.090   4
  -1  -2   4 7983.82 550.848   2
   1   2  -4 9267.58 529.295   5
   1  -2  -4 8676.58 506.206   5
   1  -2   4 9461.48 500.036   2
  -1  -2  -4 8260.73 549.231   2
   1  -2   4 8339.00 492.535   6
  -1  -2  -4 7958.72 344.851   7
   1  -2  -4 8890.59 489.283   2
   1  -2  -4 8498.19 416.995   4
  -1   2  -5 324.651 119.387  11
   1   2  -5 257.007 104.950  11
   1   2   5 89.1864 71.6433   8
  -1   2  -5 514.631 86.7195   9
   1   2  -5 111.311 89.3190   9
  -1  -2  -5 238.618 135.242  10
   1  -2  -5 735.890 125.654   2
   1  -2   5 294.362 92.5705   2
  -1  -2  -5 69.2307 81.9177   2
   1   2   5 54.1183 64.1304   6
  -1   2   5 83.4616 80.5263   7
  -1   2  -5 166.610 99.6100   4
   1  -2   5 60.1871 77.4423   6
  -1  -2   5 131.959 131.925   7
   1  -2  -5 214.894 73.5772   4
  -1  -2   5 194.758 116.390   2
  -1   2  -6 57902.1 2181.26  10
   1   2  -6 58128.6 2180.91  11
   1   2  -6 66616.6 2350.00   9
  -1  -2  -6 54447.5 2275.15  10
  -1   2  -6 59270.8 2256.05  11
  -1   2   6 53795.3 2164.71   7
   1  -2  -6 58862.6 2091.28   4
   1  -2   6 57357.8 2162.99   6
   1  -2   6 59286.0 2067.11   2
   1   2   6 63238.4 2165.02   6
  -1  -2  -6 58448.7 2203.70   3
  -1  -2   6 56010.4 2164.90   2
   1  -2  -6 62110.2 2064.08   2
  -1  -2  -6 55147.5 2134.52   2
   1   2   6 57664.3 2048.48   1
  -1   2  -6 57707.6 2190.81   4
  -1  -2   6 53383.4 2339.29   7
  -1   2  -7 56962.5 2303.48  11
   1   2  -7 67523.4 2418.52   9
  -1   2  -7 55686.9 2205.16  10
   1   2  -7 60194.7 2252.22  11
  -1  -2  -7 54112.7 2313.26  10
  -1  -2   7 62665.6 2481.01   7
  -1   2  -7 59454.7 2286.62   4
   1  -2  -7 60613.5 2176.97   4
   1   2   7 57224.1 2193.89   6
   1   2   7 59488.0 2106.48   1
  -1  -2  -7 59249.8 2149.82   2
  -1  -2   7 56822.5 2168.30   2
   1  -2   7 57820.1 2235.25   6
  -1   2   7 54535.6 2207.33   7
  -1  -2  -7 59255.4 2267.21   3
   1  -2  -7 57544.5 2062.00   2
   1  -2   7 63124.3 2092.85   2
  -1  -2  -8 6425.53 574.596  10
   1   2  -8 7130.30 604.038   9
  -1   2  -8 6503.25 511.062  10
   1   2  -8 7266.99 548.833  11
  -1   2  -8 6831.18 564.195   4
   1  -2   8 7529.02 431.227   2
   1   2   8 6241.01 507.493   6
   1  -2  -8 5850.20 390.985   2
  -1  -2  -8 6297.21 436.689   2
  -1  -2   8 6734.31 625.672   7
   1  -2   8 7716.68 571.366   6
  -1  -2  -8 7428.34 567.279   3
  -1   2   8 7344.10 528.163   7
   1  -2  -8 6988.61 509.872   4
   1   2   8 6413.20 451.348   1
  -1  -2   8 6413.33 454.992   2
  -1  -2  -9 58120.2 2357.58  11
   1   2  -9 57404.1 2288.05  11
  -1   2  -9 56753.5 2236.63  10
  -1  -2  -9 52229.5 2327.17  10
   1   2  -9 59649.0 2424.65   9
   1   2  -9 54164.0 1957.76  10
   1  -2   9 60963.4 2016.51   2
   1  -2  -9 51826.5 1966.54   2
   1   2   9 57383.2 2129.04   1
   1  -2  -9 56998.6 2244.60   4
   1  -2   9 59049.3 2313.86   6
  -1   2   9 59273.8 2217.07   7
  -1   2  -9 56952.5 2347.56   4
  -1  -2   9 59045.9 2495.67   7
  -1  -2  -9 58190.0 2049.40   2
  -1  -2   9 55999.1 2054.95   2
   1   2   9 62252.7 2293.07   6
  -1  -2 -10 20549.4 1211.71  10
  -1   2 -10 21208.6 1128.38  10
   1   2 -10 20462.8 884.302  10
   1   2 -10 23623.7 1308.21   9
   1   2 -10 23533.5 1213.83  11
  -1  -2 -10 23141.2 1264.42  11
   1   2  10 24594.9 1208.33   6
   1   2 -10 23686.6 1335.99   4
  -1  -2  10 22523.3 950.355   2
   1  -2 -10 25049.5 1217.54   4
  -1   2 -10 21180.0 1232.62   4
  -1  -2  10 22783.6 1346.59   7
  -1  -2 -10 21236.4 924.634   2
   1   2  10 22592.9 1067.61   1
  -1   2  10 22416.7 1102.61   7
   1  -2  10 23041.0 1223.65   6
   1   2 -11 28562.8 1437.23  11
  -1   2 -11 27385.4 1347.14  10
   1   2 -11 27541.4 1524.58   9
  -1  -2 -11 28377.7 1491.17  11
   1   2 -11 25942.3 1051.59  10
   1  -2 -11 26030.2 1324.76  11
  -1  -2 -11 24847.5 1413.39  10
   1   2  11 31321.1 1463.18   6
   1   2  11 29285.5 1299.47   1
  -1  -2 -11 27234.8 1062.38   2
  -1   2  11 28086.7 1451.39   6
  -1  -2  11 27523.7 1563.56   7
  -1  -2  11 27849.7 1513.70   6
   1   2 -11 26874.2 1538.91   4
   1  -2  11 31229.8 1512.86   6
   1  -2 -11 30608.7 1460.82   4
  -1   2  11 27583.5 1298.57   7
  -1   2 -11 28055.1 1509.79   4
  -1  -2  11 27317.0 1077.69   2
  -1  -2 -12 346.957 167.556  11
   1   2 -12 246.401 60.8829  10
  -1   2 -12 217.852 116.584  10
  -1  -2 -12 93.2688 122.235  10
   1   2 -12 88.5764 106.045  11
   1  -2 -12 228.194 115.141  11
  -1   2 -12 155.581 124.081  11
  -1  -2  12 344.749 77.5794   2
   1   2 -12 399.038 202.043   4
  -1   2  12 46.9396 112.359   6
  -1   2 -12 207.903 157.179   4
  -1   2  12 692.987 181.306   7
   1  -2 -12 306.927 148.271   4
   1  -2  12 233.089 149.549   6
  -1  -2  12 212.055 160.311   6
  -1  -2  12 449.076 216.266   7
  -1  -2 -12 355.682 68.0194   2
   1   2  12 211.117 135.493   6
   1   2  12 500.001 160.230   1
   1  -2 -13 2273.09 354.188  11
   1   2 -13 2814.05 425.103  11
  -1  -2 -13 2705.79 439.590  11
  -1  -2 -13 2440.96 394.600  10
  -1   2 -13 2380.91 418.089  11
   1   2 -13 2359.50 195.310  10
  -1   2 -13 3084.10 387.669  10
   1  -2  13 2661.32 423.639   6
  -1   2  13 2422.90 408.467   6
   1   2 -13 2492.13 438.335   4
   1  -2 -13 2490.18 401.490   4
  -1  -2  13 3147.66 480.569   6
  -1   2  13 2851.39 350.453   7
   1   2  13 2549.57 338.419   1
  -1   2 -13 2696.48 444.582   4
  -1  -2  13 2328.27 434.873   7
  -1   2 -14 53199.9 2434.89  11
   1  -2 -14 47839.4 2154.47  11
  -1  -2 -14 51737.5 2381.48  11
  -1  -2 -14 47915.8 2207.16  10
  -1   2 -14 48290.7 2083.33  10
   1   2 -14 37969.1 1550.24  10
   1   2 -14 46998.0 2229.84  11
  -1   2  14 51586.1 2033.37   7
   1   2  14 53632.2 2098.85   1
  -1   2  14 57424.6 2411.35   6
   1  -2  14 52115.9 2346.49   6
   1  -2 -14 55281.2 2362.99   4
   1  -2  14 50889.6 2320.11   1
  -1  -2  14 49550.9 2399.23   7
  -1   2 -14 56981.8 2500.27   4
   1   2  14 50559.2 2249.29   6
  -1  -2  14 49371.9 2406.94   6
   1  -2  15 291.876 147.700  14
  -1  -2 -15 574.430 236.576  11
  -1   2 -15 739.201 268.916  11
  -1   2 -15 729.889 210.638  10
  -1  -2 -15 462.346 182.563  10
   1   2 -15 520.371 223.119  11
   1   2 -15 1005.96 216.922  12
   1  -2 -15 1182.44 227.130  12
   1  -2 -15 416.451 201.460   4
  -1  -2  15 487.849 235.818   6
   1   2  15 442.856 205.324   6
   1   2  15 701.666 197.682   1
   1  -2  15 182.786 195.767   6
  -1   2  15 491.704 237.119   6
  -1  -2  15 402.268 226.896   7
  -1   2 -15 206.614 180.774   4
   1  -2  15 356.628 191.006   1
  -1   2  15 443.070 163.262   7
   1  -2  16 1536.17 274.152  14
  -1   2 -16 1623.62 303.232  10
   1   2 -16 1468.86 269.486  12
   1   2 -16 1191.46 330.315  11
   1  -2 -16 1052.32 222.682  12
  -1   2 -16 946.351 293.412  11
  -1  -2 -16 878.268 261.631  10
  -1  -2 -16 1479.04 238.421  12
  -1  -2 -16 898.810 297.836  11
  -1  -2  16 1487.79 364.869   7
  -1  -2  16 1363.00 381.223   6
   1  -2  16 1190.96 326.068   6
  -1   2 -16 1727.07 402.772   4
  -1   2  16 1400.38 365.140   6
   1   2  16 1076.59 247.290   1
   1  -2  16 1665.25 388.809   1
   1   2  16 1383.65 348.092   6
  -1   2  16 1356.18 261.272   7
   1  -2  17 22567.3 1218.06  14
   1   2  17 21916.9 1086.49  14
  -1  -2 -17 21155.2 1538.91  11
  -1   2 -17 19476.0 1250.41  10
  -1  -2 -17 21507.0 1118.63  12
  -1  -2 -17 22107.3 1338.49  10
  -1   2 -17 23992.4 1654.21  11
   1   2 -17 22725.0 1217.28  12
   1  -2 -17 22638.5 1198.01  12
  -1   2 -17 21138.0 1097.63  12
   1   2 -17 20744.3 1470.77  11
  -1   2  17 23791.0 1257.60   7
  -1   2  17 24039.5 1317.98   1
  -1  -2  17 23771.1 1615.64   7
  -1   2  17 23511.7 1574.41   6
   1  -2  17 22234.0 1510.61   1
   1   2  17 22645.2 1497.42   6
   1   2  17 21592.5 1305.41   1
  -1  -2  17 23375.5 1665.69   6
   1  -2  17 22027.0 1548.92   6
   1   2  18 3043.70 352.541  14
   1  -2  18 3599.64 438.128  14
  -1   2 -18 3718.68 632.842  11
   1  -2 -18 3434.88 417.109  12
   1   2 -18 3264.18 561.719  11
   1   2 -18 3190.01 418.357  12
  -1   2 -18 3127.71 365.827  12
  -1   2 -18 4110.52 488.783  10
  -1  -2 -18 2787.63 358.960  12
  -1  -2 -18 3068.87 430.811  10
  -1  -2 -18 2896.03 558.650  11
  -1  -2  18 3855.67 630.752   7
  -1   2  18 3731.59 484.252   1
   1  -2  18 2433.15 495.082   1
   1   2  18 3602.77 495.791   1
  -1   2  18 2860.87 398.628   7
  -1  -2  18 2744.84 567.828   6
   1   2  18 3031.66 530.669   6
  -1   2  18 3808.81 612.119   6
   1  -2  18 3721.54 610.594   6
  -1  -2  19 8995.15 772.193  14
   1  -2  19 10071.9 775.277  14
   1   2  19 8703.67 638.731  14
   1   2 -19 8845.85 948.736  11
  -1  -2 -19 9556.12 1049.01  11
  -1   2 -19 8245.51 993.387  11
   1   2 -19 8478.23 720.809  12
  -1   2 -19 9202.73 676.724  12
  -1  -2 -19 8238.74 724.338  10
  -1  -2 -19 8593.40 672.406  12
  -1   2 -19 8629.01 746.550  10
   1  -2 -19 9449.64 736.617  12
  -1  -2  19 8081.98 956.388   7
  -1   2  19 8531.12 772.663   1
  -1  -2 -19 6661.29 870.157   3
  -1  -2  19 8285.89 1015.51   6
   1   2  19 8048.53 897.584   6
  -1   2  19 8930.04 991.326   6
   1  -2  19 8688.33 980.143   6
   1  -2  19 8901.40 958.355   1
   1   2  19 9056.29 828.169   1
  -1  -2  20 4675.98 581.116  14
   1  -2  20 5214.91 566.815  14
   1   2  20 5744.43 511.986  14
  -1   2 -20 4595.41 482.791  12
   1   2 -20 4949.48 726.525  11
   1   2 -20 4620.48 537.435  12
  -1   2 -20 4262.51 740.162  11
  -1  -2 -20 4538.51 492.370  12
   1  -2 -20 4856.16 550.316  12
   1  -2  20 4779.46 721.485   1
  -1  -2 -20 5451.77 784.536   3
  -1  -2  20 5506.81 773.005   7
  -1  -2  20 5410.83 851.271   6
   1  -2  20 5754.51 823.404   6
  -1   2  20 7665.84 737.720   1
  -1   2  20 5270.33 784.151   6
   1   2  20 5633.44 770.412   6
   1   2  20 4460.96 595.216   1
   1  -2  21 7206.85 695.868  14
  -1  -2  21 6036.11 664.548  14
   1   2  21 7246.25 607.128  14
   1   2  21 6551.02 874.120   6
   1  -2  21 7376.47 928.216   1
   1  -2  21 6258.44 907.886   6
  -1   2  21 7838.20 767.172   1
  -1  -2  21 6320.58 946.107   6
  -1   2  21 5428.02 838.932   6
  -1  -2 -21 8293.88 1008.03   3
  -1  -2  21 7427.75 939.228   7
   1   2  21 6044.13 709.266   1
  -1   2 -21 6709.42 938.247  11
   1   2 -21 8204.33 736.818  12
   1  -2 -21 6713.31 665.968  12
   1   2 -21 6644.72 874.910  11
   1   2  21 6817.90 897.367   8
  -1   2 -21 6581.02 600.404  12
  -1  -2 -21 6088.99 591.759  12
  -1   2  22 3235.68 683.743   6
  -1  -2  22 4747.97 837.224   6
   1  -2  22 4124.90 702.748   1
   1   2  22 3242.04 531.404   1
   1   2  22 3633.41 669.552   6
   1  -2  22 3906.84 728.766   6
  -1  -2  22 3791.58 672.053   7
  -1  -2 -22 4755.90 772.399   3
   1  -2 -22 4443.40 506.285  35
  -1   2 -22 4034.00 464.445  35
  -1  -2 -22 3211.63 441.391  35
   1   2 -22 3666.64 456.969  35
  -1  -2  22 3500.86 516.096  14
   1  -2  22 3799.44 505.692  14
   1  -2 -22 3367.29 441.752  18
   1   2  22 3429.82 428.810  14
  -1   2 -22 3911.79 470.161  28
  -1   2 -22 4272.23 784.144  11
   1   2 -22 4783.98 743.834  11
   1  -2 -22 4602.13 548.125  12
   1  -2  22 3450.62 636.859   8
  -1  -2 -22 3518.64 460.759  12
   1   2  22 4733.79 752.476   8
  -1   2 -22 3654.54 455.554  12
   1   2 -22 3073.57 475.772  12
  -1  -2 -23 856.504 362.121   3
   1   2  23 494.076 299.170   6
  -1   2  23 427.662 323.580   6
  -1  -2  23 1337.85 453.566   1
   1  -2  23 436.827 286.399   6
   1  -2  23 492.196 298.037   1
   1   2  23 828.534 256.244   1
  -1  -2  23 857.345 392.902   6
  -1   2 -23 779.206 222.663  35
   1   2 -23 482.400 205.181  35
   1  -2 -23 566.954 215.053  35
   1  -2  23 1050.87 237.307  34
   1   2  23 876.572 200.643  34
  -1   2 -23 956.170 250.961  33
   1   2 -23 392.023 174.792  33
  -1  -2 -23 950.812 244.347  35
   1   2  23 608.407 208.754  14
   1  -2  23 690.473 241.522  14
  -1  -2  23 579.783 256.110  14
   1  -2 -23 757.801 219.120  18
  -1  -2 -23 982.493 248.664  18
  -1   2 -23 622.239 213.266  28
   1   2 -23 560.868 185.451  28
  -1   2 -23 569.822 199.666  12
  -1  -2 -23 631.908 216.548  12
   1   2  23 613.392 345.836   8
   1  -2  23 751.674 284.542   8
   1  -2 -23 992.016 273.921  12
   1   2 -23 659.301 235.593  12
  -1   2 -23 692.263 349.087  11
   1   2 -23 770.368 291.581  11
  -1  -2 -24 2364.12 581.561   3
  -1  -2  24 2187.53 634.289   6
   1  -2  24 2156.89 531.506   1
   1  -2 -24 3468.86 639.830   3
   1   2  24 2820.30 635.574   6
   1  -2  24 2197.01 597.072   6
  -1  -2  24 2794.73 633.301   1
  -1   2  24 1798.66 514.991   6
  -1   2 -24 1993.46 360.403  35
   1  -2 -24 3157.92 450.497  35
   1   2  24 3590.09 434.002  34
   1  -2  24 2574.77 379.454  34
   1   2 -24 2706.96 439.584  33
   1   2 -24 2930.94 419.085  35
  -1   2 -24 2201.64 385.470  33
  -1  -2 -24 2536.90 408.245  35
  -1  -2  24 2344.19 441.977  14
   1  -2  24 2658.24 460.618  14
   1   2  24 2758.53 399.834  14
  -1   2  24 2330.88 415.014  14
  -1  -2 -24 2954.01 427.988  18
   1  -2 -24 3015.24 438.544  18
  -1   2 -24 2124.64 373.673  28
  -1  -2 -24 2348.68 360.831  28
   1   2 -24 2735.55 413.459  28
   1   2 -24 2130.48 414.952  12
  -1   2 -24 2615.27 405.301  12
   1   2 -24 3797.33 662.209  11
  -1  -2 -24 2360.41 384.901  12
   1   2  24 3011.99 664.268   8
  -1   2 -24 1689.32 488.130  11
   1  -2 -24 2082.63 386.900  12
   1  -2  24 2580.53 545.784   8
  -1  -2  25 2149.17 626.090   6
   1  -2 -25 2018.80 495.668   3
  -1   2  25 1057.64 398.209   6
   1  -2  25 971.199 411.281   6
   1  -2  25 1170.23 378.232   1
   1   2  25 1641.99 497.033   6
  -1  -2  25 111.393 316.458   1
  -1  -2 -25 1176.93 418.138   3
   1   2 -25 846.945 267.200  33
  -1   2 -25 937.014 268.653  33
   1   2 -25 1333.85 315.331  35
   1  -2  25 1224.63 278.295  34
  -1   2 -25 1224.78 286.487  35
  -1  -2 -25 1654.40 355.053  35
   1  -2 -25 1334.79 311.886  35
   1   2  25 1146.03 273.973  34
   1  -2 -25 1055.14 263.249  18
   1  -2  25 1317.21 336.602  14
  -1  -2 -25 1378.21 302.064  18
  -1  -2  25 866.783 318.801  14
   1   2  25 1409.37 306.597  14
  -1   2  25 1421.09 336.921  14
  -1  -2 -25 690.672 218.748  28
  -1   2 -25 1286.74 294.222  28
   1   2 -25 880.351 254.467  28
  -1   2 -25 1002.58 424.485  11
  -1   2 -25 1000.11 261.431  12
   1   2 -25 1124.23 363.482  11
   1   2 -25 1801.54 406.915  12
   1  -2 -25 799.809 267.982  12
   1   2  25 788.609 341.878   8
   1  -2  25 1250.35 386.854   8
  -1  -2  26 801.741 323.808   1
  -1   2  26 243.515 260.315   6
   1  -2  26 887.218 358.284   6
   1   2  26 114.081 243.940   6
  -1  -2  26 555.908 363.712   6
   1  -2  26 764.975 350.291   1
   1  -2 -26 876.372 331.080   3
  -1  -2 -26 731.286 319.025   3
   1   2 -26 490.459 218.072  33
   1  -2  26 359.885 192.532  34
   1   2  26 562.700 207.061  34
  -1   2 -26 483.846 229.949  33
   1   2 -26 344.352 196.924  35
   1  -2 -26 370.365 204.069  35
  -1   2 -26 291.647 164.588  35
  -1  -2 -26 320.053 197.691  35
  -1  -2 -26 291.210 214.034  18
   1  -2  26 528.893 273.797  14
   1   2  26 226.278 160.739  14
  -1   2  26 559.657 260.777  14
   1  -2 -26 442.637 203.764  18
  -1  -2  26 378.868 261.427  14
  -1  -2 -26 484.903 200.080  28
  -1   2 -26 97.6749 128.321  28
   1   2 -26 285.158 221.547  28
   1   2  26 467.967 374.974   8
   1   2 -26 494.811 247.421  12
   1  -2 -26 826.734 282.263  12
   1   2 -26 515.407 246.430  11
  -1   2 -26 440.756 196.046  12
   1  -2  26 649.917 283.582   8
  -1   2 -26 515.754 275.634  11
   1  -2 -27 670.473 292.582   3
   1  -2  27 1000.73 356.444   1
   1   2  27 825.197 417.705   6
  -1  -2  27 466.146 249.232   1
  -1  -2 -27 500.154 267.365   3
  -1  -2  27 999.136 403.464   6
  -1   2  27 751.668 354.180   6
   1  -2  27-131.163 242.950   6
   1  -2  27 458.339 183.605  34
  -1   2 -27 220.043 186.231  33
   1   2 -27 610.161 237.295  33
   1   2  27 436.926 168.743  34
   1  -2 -27 325.085 209.022  35
  -1   2 -27 545.727 237.287  35
   1   2 -27 753.339 240.201  35
  -1  -2 -27 163.336 184.327  35
   1   2  27 322.102 170.726  14
  -1  -2 -27 491.629 216.857  18
  -1   2  27 453.379 218.595  14
   1  -2  27 538.650 271.466  14
  -1  -2  27 701.574 281.116  14
  -1   2 -27 99.2290 140.798  28
   1   2 -27 482.809 219.132  28
  -1  -2 -27 445.254 190.643  28
   1   2  27 964.168 364.243   8
  -1   2 -27 598.216 219.882  12
   1  -2 -27 725.024 250.221  12
   1   2 -27 378.346 190.912  12
   1  -2  27 892.519 337.213   8
  -1   2 -27 393.242 280.254  11
  -1  -2 -28 6338.29 967.055   3
  -1   2  28 5236.36 904.871   6
   1  -2  28 5028.27 812.214   1
  -1  -2  28 4684.56 802.876   1
   1  -2  28 5497.60 980.856   6
   1   2  28 4932.88 872.804   6
  -1   2 -28 4281.12 558.215  33
   1  -2  28 4616.50 530.565  34
   1   2 -28 4522.82 579.179  33
  -1  -2 -28 4742.40 596.137  35
   1   2 -28 4726.35 583.138  35
   1   2  28 4882.01 536.372  34
   1  -2 -28 4285.48 567.398  35
  -1   2 -28 4375.86 541.374  35
   1   2  28 4902.21 547.271  14
  -1  -2  28 3697.59 574.057  14
  -1   2  28 5563.79 659.051  14
  -1  -2 -28 3992.16 523.324  18
   1  -2  28 5540.05 673.197  14
  -1   2 -28 4043.78 529.622  28
  -1  -2 -28 4849.16 534.173  28
  -1   2 -28 4212.21 807.005  11
   1  -2 -28 5072.73 637.675  12
  -1   2 -28 4405.21 546.872  12
   1  -2  28 4655.89 788.609   8
   1   2  28 4424.44 799.417   8
   1   2 -28 4959.69 648.174  12
   1   2  29 121.649 129.920   6
  -1  -2 -29 253.740 191.602   3
   1  -2  29 110.955 118.502   1
   1  -2  29 950.227 383.513   6
  -1   2 -29 598.405 319.500   3
  -1   2  29-128.707 2.34606   6
  -1  -2  29 583.543 311.565   6
  -1   2 -29-55.1297 186.172  33
  -1  -2 -29 55.2546 156.121  35
   1  -2 -29 54.9809 185.669  35
  -1   2 -29-50.4463 152.377  35
   1   2 -29 101.456 162.521  35
   1   2  29 214.504 137.450  34
   1  -2  29-45.8925 138.625  34
   1   2 -29 55.3781 156.470  33
   1   2  29 91.5630 129.361  14
  -1  -2 -29 48.8326 156.449  18
   1  -2  29 59.8284 169.041  14
  -1   2  29 392.417 239.455  14
  -1  -2  29 126.058 212.844  14
  -1   2 -29 49.7356 140.531  28
  -1  -2 -29 175.361 140.459  28
   1   2 -29-126.624 213.799  12
  -1   2 -29 260.362 196.601  11
  -1   2  29-132.246 2.34606   8
  -1   2 -29 148.733 167.425  12
   1  -2 -29 61.1371 184.662  12
  -1  -2  29 388.410 239.466   8
   1  -2  29 456.475 243.726   8
   1   2  29 123.815 132.231   8
   1  -2 -30 1579.42 356.861  35
   1   2  30 1620.50 304.577  34
   1   2 -30 1302.77 324.451  35
  -1   2 -30 1937.26 379.725  33
  -1  -2 -30 1531.60 353.595  35
   1  -2  30 1573.27 332.406  34
  -1   2 -30 1398.82 332.189  35
   1   2 -30 1731.04 363.782  33
   1   2  30 1562.04 323.126  14
   1   2 -30 1893.78 331.565  17
  -1   2  30 1581.37 347.674  14
  -1  -2  30 982.769 337.725  14
   1  -2  30 1760.07 398.997  14
  -1   2 -30 2152.39 390.229  28
  -1  -2 -30 936.230 253.298  28
   1   2 -30 2298.44 442.505  12
  -1   2 -30 1736.66 344.910  12
   1   2 -31 731.347 250.826  35
  -1  -2 -31 800.862 274.460  35
  -1   2 -31 927.712 270.671  33
   1  -2 -31 584.587 254.909  35
   1   2 -31 986.452 278.225  33
   1  -2  31 606.127 218.155  34
  -1   2 -31 732.034 251.060  35
   1   2  31 830.030 239.945  34
   1  -2  31 339.440 235.184  14
  -1   2  31 886.151 284.823  14
   1   2  31 1025.09 259.106  14
  -1  -2  31 530.379 268.046  14
   1   2 -31 866.256 234.301  17
  -1   2 -31 1044.18 269.245  28
  -1  -2 -31 1011.49 253.048  28
   1   2 -31 1018.44 314.302  12
   1   2  32 660.917 201.145  34
   1  -2  32 736.257 219.507  34
   1   2 -32 1023.49 271.328  33
   1  -2 -32 1072.47 289.412  35
   1   2 -32 607.270 218.552  35
  -1   2 -32 1012.14 258.279  33
  -1   2 -32 845.706 246.778  35
  -1  -2 -32 718.420 257.968  35
   1  -2  32 751.392 250.791  14
  -1  -2  32 779.075 259.961  14
   1  -2 -32 762.573 234.271  17
  -1   2  32 831.966 256.968  14
   1   2 -32 310.719 167.369  17
   1   2  32 1040.97 242.858  14
  -1  -2 -32 563.506 201.794  28
  -1   2 -32 679.908 238.149  28
   1   2 -32 962.513 284.437  12
   1   2 -33 1427.95 303.596  33
   1  -2  33 1359.94 270.085  34
  -1   2 -33 1227.16 279.298  33
  -1  -2 -33 1163.71 290.612  35
  -1   2 -33 1422.46 309.806  35
   1  -2  33 1200.01 294.736  14
   1   2 -33 1181.71 247.586  17
   1   2  33 1172.28 250.120  14
  -1   2  33 944.329 269.866  14
   1  -2 -33 1385.99 304.173  17
  -1  -2  33 1033.98 299.551  14
   1   2 -33 841.280 271.763  12
   1  -2 -33 1719.02 331.510  24
   1   2 -34 39.6291 119.744  33
   1  -2  34 135.392 119.929  34
  -1   2 -34 41.3109 124.821  35
  -1   2 -34 154.333 164.838  33
  -1  -2 -34 89.8792 166.272  35
  -1   2  34 40.4814 143.412  14
   1  -2  34 45.3566 153.200  14
   1  -2 -34 205.996 164.647  17
   1   2  34 65.1825 98.5002  14
  -1   2 -34 98.5077 110.937  17
   1   2 -34 257.742 137.658  17
  -1  -2  34 188.594 201.416  14
   1  -2 -34 239.647 170.637  24
   1   2 -34 323.845 140.637  24
   1   2 -35 370.835 165.077  33
  -1   2 -35 263.509 175.319  35
  -1   2 -35 291.504 154.791  33
   1  -2  35 233.657 120.942  34
  -1  -2 -35 367.320 209.095  35
   1  -2  35 201.356 149.087  14
  -1  -2  35 126.055 179.573  14
   1  -2 -35 297.476 177.674  17
   1   2 -35 252.890 134.320  17
  -1   2 -35 114.656 106.202  17
   1   2  35 252.849 134.299  14
  -1   2  35 106.341 131.259  14
   1   2 -35 74.8914 103.419  24
   1  -2 -35 211.719 159.975  24
  -1   2 -36-67.0356 164.063  35
   1  -2  36 93.6340 90.2144  34
   1   2 -36 243.255 129.134  33
  -1  -2 -36 72.3143 144.518  35
   1   2 -36 258.356 106.183  24
   1  -2 -36 302.308 147.984  24
   1  -2  36 138.667 128.296  14
  -1  -2 -36 167.929 143.510  17
   1   2 -36 116.783 105.891  17
  -1  -2  36 109.627 140.747  14
   1  -2 -36 491.104 164.028  17
  -1   2  36-29.8153 119.192  14
  -1   2 -36 239.365 111.485  17
  -1  -2 -37 430.109 159.837  24
   1  -2 -37 696.101 172.725  24
  -1  -2  37 480.571 173.396  22
  -1   2  37 356.293 132.684  14
  -1  -2  37 738.660 203.171  14
   1  -2  37 718.608 179.630  14
   1  -2 -37 335.243 134.290  17
  -1  -2 -37 600.103 175.961  17
   1   2 -37 482.668 118.669  17
  -1   2 -37 552.507 129.868  17
  -1   2 -38 79.2546 77.6310  24
  -1  -2 -38 297.550 106.583  24
   1  -2 -38 76.2434 81.4776  24
  -1  -2  38 97.1858 113.133  22
  -1  -2  38 148.500 102.407  14
   1  -2 -38 90.6963 99.8792  17
  -1  -2 -38 23.1675 95.8663  17
  -1  -2  39 18.2107 80.2086  22
  -1  -2 -39 167.253 87.5229  24
   1  -2 -39 87.3686 69.2895  24
   1  -2 -39 33.5399 76.0076  17
  -1  -2 -39 85.6559 81.8398  17
  -1  -2  40 438.768 98.9534  22
   1   2  40 412.891 101.880  22
   1  -2  40 348.179 98.2609  22
  -1   2  40 283.588 89.9016  22
   1   3   0 141.087 112.788   9
   1   3   0 208.381 99.5662   8
   1  -3   0 177.419 91.7779   2
  -1  -3   0 224.297 99.8337   7
  -1  -3   0 63.0922 101.111   2
   1   3   0 37.6600 50.2666   5
   1  -3   0 37.7296 53.8212   5
   1  -3   0 216.982 62.2697   1
   1   3  -1 643240. 19753.7   9
   1   3   1 646820. 19705.9   9
   1   3  -1 610614. 19572.1   8
   1   3   1 614561. 19576.0   8
  -1  -3  -1 626327. 19501.0   7
  -1  -3   1 611142. 19626.2   7
  -1  -3   1 593001. 19744.1   2
  -1   3  -1 665513. 19333.1   4
   1  -3   1 618501. 19450.7   1
   1   3   1 619932. 19395.0   6
   1  -3  -1 604261. 19338.4   1
   1  -3  -1 637392. 19411.4   5
   1   3  -1 659051. 19435.7   5
   1   3  -2 6750.54 458.924   8
   1   3  -2 7286.50 553.092   9
  -1   3  -2 5991.34 374.895   9
  -1  -3  -2 5886.56 511.850  10
   1   3   2 6613.59 452.225   8
   1   3   2 5421.05 344.565   6
   1  -3   2 6242.16 389.959   6
   1   3  -2 6707.06 388.056   5
  -1  -3   2 6490.93 534.715   2
  -1   3  -2 6374.76 351.375   4
   1  -3  -2 7572.96 390.101   5
   1  -3   2 6623.14 468.296   2
  -1  -3  -2 5996.60 360.982   7
  -1  -3   2 5704.40 481.032   7
   1   3  -3 242653. 7604.51   9
  -1   3  -3 212821. 7235.48   9
  -1   3  -3 230807. 7470.87  11
   1   3  -3 226211. 7389.90   8
   1   3   3 235425. 7416.36   8
   1   3  -3 228714. 7305.66   5
  -1  -3  -3 227311. 7503.55   3
   1  -3  -3 213371. 7390.82   2
   1  -3   3 224400. 7427.18   2
   1  -3  -3 246504. 7300.63   5
   1  -3   3 254172. 7344.41   6
  -1  -3  -3 221516. 7543.19   2
  -1   3  -3 228385. 7288.87   4
   1   3   3 250191. 7270.15   6
  -1  -3  -3 224776. 7164.61   7
  -1  -3   3 247728. 7625.96   2
   1   3   4 55703.3 2043.07   8
  -1   3  -4 54630.9 2100.21  11
   1   3  -4 52923.1 2149.90   9
   1  -3   4 51733.3 1739.65   8
  -1   3  -4 56141.9 1859.56   9
  -1  -3  -4 53157.6 2077.57   3
  -1   3  -4 53474.6 1963.38   4
   1   3   4 53309.9 1892.77   6
  -1  -3   4 56103.6 2164.23   2
  -1  -3  -4 52301.9 2126.50   2
   1  -3   4 52641.7 1945.90   6
   1  -3   4 56851.9 2036.15   2
   1  -3  -4 55167.9 2017.34   2
   1   3  -4 52941.8 1962.97   5
   1  -3  -4 52242.3 1936.69   5
   1   3   5 55308.7 2127.61   8
   1   3  -5 53811.2 2231.92   9
  -1   3  -5 52681.2 2183.65  11
   1  -3   5 55758.9 1869.49   8
  -1  -3  -5 53905.1 2285.61  10
  -1   3  -5 56297.0 1935.51   9
  -1  -3   5 56622.2 2216.06   2
  -1  -3  -5 55603.1 2159.40   3
  -1  -3  -5 53094.9 2177.10   2
  -1   3  -5 59861.9 2120.99   4
   1  -3   5 58538.8 2106.83   2
   1  -3   5 57739.7 2075.35   6
   1  -3  -5 54235.3 1891.58   3
   1   3   5 57206.8 2016.26   6
   1  -3  -5 58063.5 2093.26   2
  -1   3  -6 118566. 4151.83  11
   1   3   6 110006. 4024.05   8
   1   3  -6 111930. 4078.18  11
   1   3  -6 109750. 4135.69   9
  -1   3  -6 119369. 3831.15   9
  -1  -3  -6 101949. 4154.89  10
   1  -3  -6 114681. 3790.77   3
  -1   3  -6 119837. 4045.30   4
   1   3   6 121915. 3940.96   6
   1  -3   6 115460. 3984.34   6
  -1  -3   6 128564. 4358.41   7
  -1  -3   6 120847. 4101.02   2
   1  -3   6 123382. 3985.09   2
  -1  -3  -6 119009. 4070.18   2
  -1  -3  -6 115972. 4062.42   3
   1  -3  -6 121451. 3964.57   2
   1   3  -7 286969. 9382.70  11
   1   3  -7 274982. 9431.08   9
   1   3   7 286121. 9322.83   8
  -1  -3  -7 261426. 9458.56  10
  -1   3  -7 286386. 9099.63   9
  -1   3  -7 277944. 9417.25  11
  -1   3  -7 319627. 9404.05   4
   1   3   7 277198. 9193.22   6
   1  -3   7 325345. 9234.76   2
   1  -3  -7 289508. 9179.03   2
  -1  -3   7 305439. 9659.76   7
  -1  -3   7 301773. 9324.43   2
   1  -3   7 284701. 9273.47   6
  -1  -3  -7 289479. 9350.59   3
  -1  -3  -7 301177. 9297.33   2
  -1   3   7 279247. 9223.47   7
   1  -3  -7 281576. 9062.72   3
   1   3  -8 5779.84 538.221  11
  -1   3  -8 6656.12 540.664  10
  -1   3  -8 6841.38 454.424   9
  -1  -3  -8 6645.24 618.498  10
  -1   3  -8 6295.04 588.422  11
   1   3  -8 5896.26 571.703   9
   1  -3   8 6772.56 469.823   2
  -1  -3  -8 6276.74 487.579   2
  -1   3  -8 6703.37 571.377   4
   1  -3   8 6664.05 545.806   6
  -1  -3  -8 6131.97 533.468   3
  -1  -3   8 6069.89 494.704   2
  -1  -3   8 6717.01 662.750   7
   1  -3  -8 6067.49 446.855   2
   1   3   8 6369.74 496.752   6
  -1   3   8 5772.95 465.360   7
  -1  -3  -9 37567.6 1835.70  10
  -1   3  -9 36558.4 1686.16  10
   1   3  -9 33541.0 1711.86  11
   1   3  -9 38428.5 1835.42   9
  -1  -3  -9 40798.2 1604.48   2
  -1  -3   9 38208.2 1950.41   7
   1   3   9 42467.6 1698.05   6
  -1   3  -9 35368.6 1748.39   4
   1  -3   9 36096.5 1698.35   6
  -1  -3   9 39551.7 1627.32   2
   1   3   9 41087.4 1540.74   1
   1  -3   9 39015.9 1554.04   2
   1  -3  -9 39237.2 1532.92   2
  -1   3   9 37554.6 1579.95   7
  -1  -3  -9 40253.1 1755.43   3
  -1   3 -10 503.626 163.847  10
   1   3 -10 685.098 205.174  11
   1   3 -10 524.002 191.076   9
  -1  -3 -10 519.444 208.592  10
  -1  -3  10 617.036 224.755   7
  -1   3  10 474.151 139.494   7
  -1  -3 -10 503.498 136.525   2
   1  -3  10 746.880 210.556   6
  -1  -3  10 836.854 169.951   2
   1  -3  10 426.415 123.763   2
  -1   3 -10 402.993 166.492   4
   1  -3 -10 453.985 109.267   2
   1   3  10 635.134 146.310   1
   1   3  10 1216.45 237.208   6
  -1  -3 -10 626.344 187.704   3
   1   3 -11 408404. 13547.9  10
  -1   3 -11 438631. 13888.8  10
   1   3 -11 438884. 14052.0  11
  -1  -3 -11 376930. 13980.8  10
   1   3 -11 424767. 14118.2   9
  -1  -3  11 447669. 14332.9   7
  -1  -3 -11 427824. 13567.2   2
   1  -3  11 419616. 13957.6   6
   1   3 -11 438078. 14238.2   4
   1   3  11 467260. 13668.8   1
  -1   3  11 441536. 13651.5   7
   1  -3  11 429013. 13543.7   2
  -1  -3 -11 455168. 14010.3   3
  -1   3  11 431199. 13951.6   6
  -1  -3  11 446820. 13610.7   2
  -1   3 -11 469174. 14168.4   4
  -1  -3  11 439805. 14103.1   6
   1  -3 -11 420824. 13521.6   2
   1   3  11 476191. 13927.2   6
  -1  -3 -12 7022.33 691.405  10
   1   3 -12 7515.66 708.789  11
   1   3 -12 6499.97 461.635  10
  -1   3 -12 6405.06 605.238  10
   1   3 -12 7014.39 724.665   9
  -1  -3  12 7663.50 485.436   2
  -1  -3  12 6762.95 766.201   7
  -1  -3 -12 6393.98 438.530   2
  -1   3  12 7035.76 514.474   7
  -1   3 -12 6098.45 676.042   4
   1   3 -12 6589.47 739.151   4
   1   3  12 7706.56 550.906   1
   1  -3  12 6307.94 643.542   6
  -1  -3 -12 7278.28 673.458   3
   1   3  12 8124.70 671.972   6
  -1  -3  12 6377.49 699.008   6
  -1   3  12 7489.83 669.681   6
   1   3 -13 234718. 8178.54  10
  -1  -3 -13 237523. 8724.13  10
   1   3 -13 272579. 8875.32  11
  -1   3 -13 263818. 8631.53  10
   1   3 -13 263269. 8946.73   9
  -1   3 -13 252940. 8926.07  11
  -1  -3 -13 270510. 8797.75   3
  -1  -3  13 259277. 8153.92   2
  -1   3  13 272302. 8316.01   1
   1   3 -13 249818. 8999.98   4
   1  -3  13 285993. 8908.06   6
  -1   3 -13 268559. 8966.47   4
  -1   3  13 275340. 8806.32   6
  -1   3  13 271150. 8348.30   7
   1   3  13 259245. 8662.04   6
  -1  -3  13 269188. 9097.79   7
  -1  -3  13 267348. 8956.70   6
  -1  -3 -13 238245. 8105.63   2
   1   3  13 267506. 8412.54   1
   1  -3  14 816.112 205.601  14
   1  -3 -14 1571.89 242.284  12
  -1   3 -14 997.282 319.001  11
  -1  -3 -14 1218.19 290.040  10
   1   3 -14 1192.96 166.014  10
  -1   3 -14 805.904 221.264  10
   1   3  14 908.855 205.674   1
   1   3  14 848.285 246.128   6
  -1  -3 -14 962.685 117.006   2
  -1  -3 -14 776.436 266.646   3
   1   3 -14 807.260 314.981   4
  -1   3  14 1052.99 194.675   1
  -1   3  14 988.064 202.341   7
  -1  -3  14 2252.69 448.523   6
  -1  -3  14 861.062 326.546   7
   1  -3  14 1502.41 361.119   6
  -1   3 -14 529.901 266.450   4
  -1   3  14 827.132 258.519   6
   1  -3  15 180679. 6146.32  14
   1   3 -15 160509. 5770.12  10
  -1  -3 -15 171830. 6416.39  10
   1  -3 -15 185232. 6078.07  12
  -1   3 -15 177355. 6320.47  10
   1   3 -15 180720. 6138.73  12
  -1   3 -15 198026. 6871.06  11
   1   3 -15 184824. 6646.77  11
  -1  -3 -15 183113. 6008.27  12
   1   3 -15 174805. 6824.08   4
  -1   3  15 186786. 6083.41   1
   1   3  15 185769. 6489.52   6
   1   3  15 189721. 6193.20   1
   1  -3  15 189807. 6678.54   6
  -1   3  15 184781. 6586.54   6
  -1  -3  15 195250. 6919.29   7
  -1  -3 -15 181430. 6560.91   3
  -1  -3  15 188713. 6820.73   6
  -1   3  15 187271. 6048.63   7
  -1   3 -15 179040. 6757.58   4
   1  -3  15 207040. 6804.85   1
   1  -3  16 47324.9 2086.10  14
   1  -3 -16 51169.9 2068.22  12
  -1  -3 -16 48848.1 1992.05  12
  -1   3 -16 47248.2 2212.72  10
  -1   3 -16 53845.7 2692.86  11
  -1  -3 -16 43970.8 2249.80  10
   1   3 -16 49342.7 2093.36  12
   1   3 -16 47469.7 2489.23  11
   1   3  16 50273.7 2136.97   1
   1  -3  16 48059.5 2490.87   1
   1   3  16 53492.9 2448.10   6
  -1  -3  16 47482.7 2608.62   7
   1   3 -16 44543.5 2622.69   4
  -1   3  16 51945.1 2078.44   1
  -1  -3  16 48876.9 2624.32   6
   1  -3  16 46625.3 2457.69   6
  -1   3  16 51484.2 2012.25   7
  -1   3 -16 48264.5 2596.92   4
  -1   3  16 46739.5 2420.48   6
  -1  -3 -16 47502.8 2443.53   3
   1   3  17 194010. 6411.63  14
   1  -3  17 195379. 6691.13  14
  -1  -3 -17 192970. 6521.69  12
  -1   3 -17 180891. 6758.76  10
  -1   3 -17 208324. 7488.44  11
  -1   3 -17 188774. 6483.54  12
   1  -3 -17 196808. 6606.09  12
   1   3 -17 202912. 6693.70  12
   1   3 -17 198187. 7268.66  11
  -1   3  17 199424. 6629.84   1
   1  -3  17 205447. 7309.66   1
   1  -3  17 198707. 7278.99   6
  -1   3 -17 194452. 7412.74   4
  -1   3  17 187581. 7115.27   6
  -1  -3  17 201279. 7449.86   7
   1   3  17 203741. 7111.38   6
   1   3  17 201029. 6741.13   1
   1   3 -17 191673. 7527.56   4
  -1  -3  17 198297. 7432.87   6
  -1  -3 -17 196817. 7194.09   3
   1  -3  18 13586.4 936.001  14
   1   3  18 11482.7 734.079  14
  -1  -3 -18 12332.1 817.133  12
   1  -3 -18 12243.1 862.629  12
   1   3 -18 11801.1 1127.43  11
  -1   3 -18 13043.9 1260.00  11
  -1   3 -18 12593.4 938.227  10
  -1   3 -18 12024.8 791.695  12
   1   3 -18 12723.6 896.926  12
  -1  -3 -18 13438.3 1173.85   3
   1   3 -18 12117.4 1269.03   4
  -1   3  18 14588.9 1220.76   6
  -1  -3  18 11913.6 1216.24   6
   1   3  18 13173.6 1120.44   6
  -1   3  18 13005.2 884.994   1
   1  -3  18 14954.0 1270.76   1
  -1  -3  18 14192.7 1300.50   7
   1   3  18 13441.8 950.240   1
  -1   3 -18 13014.6 1259.32   4
   1  -3  18 13554.6 1214.80   6
   1   3  19 239.812 132.825  14
   1  -3  19 1334.78 303.338  14
  -1   3 -19 668.493 198.545  10
  -1   3 -19 770.868 325.720  11
  -1  -3 -19 1033.64 233.686  12
   1   3 -19 1012.86 337.562  11
   1  -3 -19 541.380 189.258  12
   1   3 -19 814.852 237.286  12
  -1   3 -19 316.048 145.999  12
   1  -3  19 771.410 303.921   1
   1   3  19 149.181 130.926   1
  -1  -3  19 742.900 313.927   7
   1   3 -19 426.502 279.290   4
  -1  -3  19 295.279 257.878   6
   1  -3  19 777.478 292.086   6
  -1  -3 -19 410.568 263.471   3
  -1   3  19 972.461 346.458   6
   1   3  19 448.543 226.280   6
   1  -3  20 1366.28 324.386  14
   1   3  20 1378.23 248.595  14
  -1  -3 -20 1221.77 259.982  12
   1  -3 -20 1642.00 310.442  12
  -1   3 -20 1913.51 313.636  12
   1   3 -20 1686.04 324.427  12
  -1   3 -20 1027.73 382.855  11
   1   3 -20 1694.68 438.806  11
   1   3  20 2007.08 359.578   1
  -1  -3  20 1745.71 465.355   7
   1  -3  20 1762.79 477.285   6
   1   3  20 1523.45 394.971   6
   1  -3 -20 1897.57 438.820   3
   1   3 -20 1598.17 474.276   4
  -1  -3  20 631.847 340.386   6
  -1   3  20 1558.46 436.008   6
   1  -3  20 1367.14 403.832   1
  -1  -3 -20 1762.07 453.458   3
   1  -3  21 302963. 10028.0  14
   1   3  21 300958. 9685.30  14
   1  -3 -21 283328. 10441.3   3
   1  -3  21 293247. 10733.5   1
  -1   3  21 295238. 10685.4   6
   1  -3  21 300860. 10842.8   6
   1   3 -21 269806. 10996.5   4
   1   3  21 310613. 10657.3   6
  -1  -3  21 307458. 10912.3   7
  -1  -3  21 306889. 11078.0   6
  -1  -3 -21 299702. 10739.7   3
   1  -3 -21 312451. 9970.40  12
   1   3 -21 297434. 9977.28  12
  -1   3 -21 297148. 10984.6  11
  -1   3 -21 292287. 9775.58  12
   1   3 -21 297386. 10724.5  11
  -1  -3 -22 2195.50 536.767   3
  -1   3  22 1954.15 504.572   6
  -1  -3  22 2294.89 571.675   7
   1  -3 -22 1893.81 436.019   3
   1  -3  22 1907.02 497.390   6
   1   3  22 2280.71 519.556   6
   1  -3  22 2442.50 588.818   1
  -1  -3  22 2975.55 675.649   6
  -1   3 -22 2544.47 371.680  35
   1  -3  22 1979.56 333.863  34
  -1   3 -22 2133.68 359.642  33
   1   3 -22 2135.81 351.413  35
   1  -3 -22 1562.24 317.051  35
   1   3 -22 2941.25 431.765  33
  -1  -3 -22 1712.95 330.630  35
   1   3  22 1803.68 310.199  14
   1  -3 -22 1945.55 349.833  18
  -1  -3  22 1734.06 387.953  14
   1  -3  22 2818.76 456.732  14
  -1  -3 -22 2283.75 380.231  18
   1   3 -22 2575.22 388.925  28
  -1   3 -22 2403.98 373.212  28
   1  -3  22 1375.52 394.866   8
   1  -3 -22 2142.97 392.839  12
   1   3 -22 2857.62 454.342  12
  -1   3 -22 2756.97 640.687  11
   1   3 -22 2755.91 569.702  11
  -1   3 -22 2405.51 363.547  12
   1   3 -23 19113.6 1265.25  12
   1  -3  23 20799.9 1570.48   8
   1   3 -23 18436.3 1601.11  11
   1  -3 -23 19942.3 1258.59  12
  -1   3 -23 17956.3 1713.41  11
  -1   3 -23 15866.8 1075.25  12
   1   3  23 18033.0 1603.12   8
   1  -3  23 21839.2 1818.88   6
   1  -3  23 22304.1 1788.46   1
  -1  -3 -23 19435.2 1664.12   3
  -1  -3  23 16323.1 1679.14   6
  -1   3  23 18457.5 1614.39   6
   1  -3 -23 18555.0 1523.64   3
   1   3  23 18381.6 1571.38   6
   1   3 -23 18363.4 1123.65  35
  -1  -3  23 18502.2 1054.20  34
   1  -3 -23 17579.1 1158.54  35
  -1  -3 -23 18157.8 1180.67  35
  -1   3 -23 16665.9 1077.95  35
  -1   3 -23 19093.8 1189.39  33
   1  -3  23 17893.9 1093.20  34
   1   3 -23 18639.0 1200.35  33
   1   3  23 18788.4 1083.15  14
   1  -3  23 18228.8 1253.32  14
  -1  -3 -23 17769.6 1153.03  18
   1  -3 -23 17648.9 1136.07  18
  -1  -3  23 17035.7 1244.43  14
   1   3 -23 19693.7 1176.26  28
  -1   3 -23 18889.5 1162.75  28
   1  -3 -23 16016.8 1014.06  25
  -1   3 -24 1634.88 485.056  11
  -1   3 -24 1479.64 305.751  12
   1  -3 -24 1263.45 333.091  12
   1  -3  24 1249.50 371.192   8
   1   3 -24 1121.44 303.658  12
   1   3 -24 1054.69 357.327  11
   1   3  24 547.706 310.837   8
  -1   3  24 757.170 366.407   6
  -1  -3 -24 769.874 372.516   3
   1  -3 -24 1621.81 421.027   3
   1  -3  24 1305.76 457.948   6
   1   3  24 1017.72 421.894   6
  -1  -3  24 710.212 358.683   1
  -1  -3  24 1184.29 507.455   6
   1  -3  24 1335.11 476.104   1
  -1  -3  24 1278.34 242.638  34
  -1   3 -24 968.225 268.161  33
   1   3 -24 982.958 283.184  33
   1  -3 -24 906.212 259.457  35
  -1  -3 -24 1111.87 292.073  35
   1   3 -24 900.775 251.587  35
   1  -3  24 432.611 175.278  34
  -1   3 -24 1328.90 281.344  35
   1   3  24 632.329 217.141  14
   1  -3  24 765.434 282.675  14
  -1   3  24 1248.06 298.228  14
  -1  -3 -24 781.225 262.307  18
   1  -3 -24 1003.40 266.705  18
  -1  -3  24 1027.03 330.223  14
   1   3 -24 791.550 245.306  28
  -1   3 -24 804.332 227.809  28
  -1  -3 -24 975.681 239.542  28
   1  -3 -24 1303.12 240.405  25
   1  -3 -25 156441. 6034.73   3
   1  -3  25 140493. 6302.12   6
   1   3  25 139160. 6054.78   6
  -1   3  25 149863. 6246.91   6
  -1  -3  25 150616. 6397.73   1
   1  -3  25 143966. 6233.39   1
  -1  -3 -25 154864. 6318.28   3
  -1  -3  25 134821. 6387.60   6
   1   3  25 138043. 5080.28  34
  -1   3 -25 143626. 5280.10  33
  -1   3 -25 137902. 5133.30  35
   1  -3  25 149826. 5180.17  34
   1   3 -25 144011. 5180.79  35
  -1  -3  25 144530. 5044.39  34
   1   3 -25 135262. 5249.73  33
   1  -3 -25 146669. 5288.00  35
  -1  -3 -25 143097. 5274.07  35
   1  -3 -25 143864. 5220.18  18
  -1  -3  25 145597. 5454.82  14
  -1   3  25 150445. 5290.95  14
   1   3  25 149378. 5103.20  14
   1  -3  25 142911. 5419.52  14
  -1  -3 -25 138561. 5201.83  18
  -1  -3 -25 145868. 5096.55  28
  -1   3 -25 146045. 5228.74  28
   1   3 -25 137445. 5165.45  28
   1   3 -25 135827. 5176.80  29
   1  -3  25 135666. 5938.99   8
   1  -3 -25 148744. 5387.05  12
  -1   3 -25 141897. 6420.99  11
   1   3 -25 144510. 5428.48  12
  -1   3 -25 140970. 5185.49  12
   1   3 -25 130666. 5959.01  11
   1   3  25 143929. 6202.39   8
   1  -3  26 7263.46 1128.24   6
   1   3  26 7625.86 1068.69   6
  -1  -3  26 9754.82 1338.96   6
  -1  -3  26 10293.0 1247.73   1
  -1   3  26 11544.8 1314.24   6
  -1  -3 -26 9537.95 1168.00   3
   1  -3  26 12392.7 1323.40   1
  -1   3 -26 8632.41 768.803  35
  -1  -3 -26 10672.0 895.785  35
   1   3  26 10289.4 797.473  34
  -1   3 -26 9436.21 855.306  33
   1  -3  26 9531.14 787.574  34
   1  -3 -26 10959.5 895.007  35
  -1  -3  26 8501.31 698.786  34
   1   3 -26 9884.75 860.456  33
   1   3 -26 8884.21 785.763  35
  -1  -3  26 7971.39 850.022  14
   1  -3 -26 10626.7 858.630  18
  -1   3  26 9421.76 834.220  14
   1   3  26 10699.0 798.295  14
   1  -3  26 8324.14 869.960  14
  -1  -3 -26 9779.01 843.023  18
  -1   3 -26 9170.87 808.060  28
   1   3 -26 10115.8 841.285  28
  -1  -3 -26 10015.1 771.160  28
   1   3 -26 9387.28 800.178  29
   1  -3  26 9287.22 1090.25   8
   1   3 -26 10110.6 933.024  12
   1  -3 -26 10887.9 936.724  12
   1   3 -26 9769.95 1131.20  11
  -1   3 -26 9217.56 800.026  12
  -1   3 -26 10119.1 1304.12  11
   1   3  26 7928.81 1124.84   8
  -1  -3  27 59130.1 3349.96   1
   1   3  27 50749.1 3098.15   6
   1  -3  27 49943.2 3252.77   6
  -1  -3 -27 53758.8 3162.64   3
  -1  -3  27 55221.5 3494.15   6
   1  -3  27 53586.7 3204.14   1
  -1   3  27 53682.3 3223.14   6
  -1  -3  27 54616.6 2284.80  34
  -1  -3 -27 51046.7 2460.16  35
   1   3 -27 51777.9 2386.95  35
  -1   3 -27 55538.7 2414.81  35
  -1   3 -27 55941.7 2524.30  33
   1  -3  27 56490.4 2405.65  34
   1   3  27 53064.1 2319.72  34
   1   3 -27 53506.6 2510.20  33
   1  -3 -27 52108.0 2468.84  35
  -1  -3 -27 53900.2 2440.60  18
  -1  -3  27 52683.8 2597.21  14
   1  -3 -27 52864.5 2428.90  18
   1   3  27 56448.8 2343.11  14
  -1   3  27 55830.6 2493.10  14
   1  -3  27 52459.1 2581.37  14
   1   3 -27 53306.7 2421.13  28
  -1   3 -27 51401.4 2407.60  28
  -1  -3 -27 52848.3 2304.11  28
   1   3 -27 51572.0 2377.34  29
   1  -3 -27 56196.8 2590.81  12
   1   3  27 56949.9 3317.07   8
   1   3 -27 52647.0 2589.83  12
  -1   3 -27 53406.4 3395.20  11
  -1   3 -27 54295.6 2420.80  12
   1  -3  27 50188.1 2998.19   8
  -1  -3 -28 729.078 318.282   3
  -1  -3  28 766.082 334.391   1
   1   3  28 1391.19 429.171   6
   1  -3  28 1498.66 482.802   6
   1  -3  28 481.406 257.586   1
  -1   3  28 729.464 343.895   6
  -1  -3  28 580.010 310.136   6
   1   3  28 1122.30 261.291  34
   1   3 -28 280.960 199.729  33
   1  -3 -28 55.3050 167.895  35
   1   3 -28 542.335 217.730  35
   1  -3  28 658.317 241.403  34
  -1  -3  28 397.430 180.849  34
  -1   3 -28 393.555 225.270  33
  -1  -3 -28 665.719 258.773  35
  -1   3 -28 486.143 214.707  35
   1  -3  28 378.394 233.898  14
  -1  -3  28 382.505 246.030  14
   1   3  28 674.755 221.263  14
  -1   3  28 632.309 245.843  14
  -1  -3 -28 563.668 226.244  18
   1   3 -28 894.752 219.847  29
  -1  -3 -28 670.114 200.724  28
  -1   3 -28 456.981 210.674  28
  -1   3 -28 942.977 380.959  11
  -1   3  28 778.890 339.967   8
  -1   3 -28 346.830 184.061  12
   1   3  28 1110.78 395.733   8
   1   3 -28 1025.48 306.539  12
   1  -3  29 59457.5 3515.57   6
   1   3  29 58393.7 3287.92   6
  -1   3  29 57678.6 3329.67   6
  -1  -3 -29 56469.6 3291.78   3
   1  -3  29 59129.6 3329.78   1
  -1  -3  29 56444.0 3397.12   1
  -1  -3  29 49800.2 3412.17   6
   1   3  29 54883.6 2406.93  34
  -1   3 -29 57350.3 2527.75  35
   1   3 -29 57747.6 2636.39  33
   1   3 -29 56395.3 2529.04  35
   1  -3 -29 59296.4 2653.41  35
  -1  -3  29 58573.9 2396.22  34
  -1   3 -29 55132.3 2600.82  33
  -1  -3 -29 60435.2 2662.26  35
   1  -3  29 60649.7 2541.65  34
   1   3 -29 58932.6 2434.57  17
   1  -3  29 56295.2 2720.09  14
  -1  -3  29 60662.8 2773.39  14
  -1  -3 -29 57820.4 2561.28  18
   1   3  29 57919.6 2437.81  14
  -1   3  29 58655.8 2599.91  14
  -1   3 -29 57058.1 2556.93  28
  -1  -3 -29 58560.1 2429.42  28
  -1  -3  29 56866.7 3331.79   8
   1   3 -29 57914.6 2742.98  12
  -1   3 -29 58633.2 2546.95  12
  -1   3  29 53476.6 3403.67   8
   1   3  29 59701.2 3391.03   8
  -1   3 -29 56445.6 3472.51  11
   1  -3 -30 163.411 193.083  35
  -1   3 -30 143.430 161.650  35
  -1   3 -30 54.5228 174.853  33
  -1  -3 -30 54.4714 193.087  35
   1   3 -30 271.955 174.432  33
   1   3  30 567.070 203.035  34
   1   3 -30 144.792 178.718  35
  -1  -3  30 297.524 143.421  34
   1  -3  30 182.412 154.207  34
  -1  -3  30 367.221 269.585  14
  -1  -3 -30 493.024 210.743  18
   1   3 -30 675.775 216.594  17
   1   3  30 600.958 218.294  14
  -1   3  30 299.842 213.608  14
   1  -3  30 487.389 260.349  14
  -1  -3 -30 351.072 171.937  28
  -1   3 -30 197.804 190.566  28
   1   3 -30 123.672 174.889  12
  -1   3 -30 564.303 224.715  12
  -1  -3 -31 160368. 5667.95  35
   1   3 -31 149431. 5500.25  35
   1  -3  31 160780. 5507.27  34
   1   3 -31 163567. 5673.78  33
  -1   3 -31 161172. 5659.53  33
  -1   3 -31 153290. 5515.44  35
   1  -3 -31 156614. 5647.85  35
   1   3  31 158314. 5385.37  34
   1   3  31 152618. 5363.92  14
  -1   3  31 159377. 5563.15  14
  -1  -3  31 151103. 5719.62  14
   1  -3  31 149983. 5696.76  14
   1   3 -31 148183. 5344.98  17
  -1  -3 -31 153084. 5340.04  28
  -1   3 -31 147978. 5517.23  28
   1   3 -31 153378. 5735.99  12
   1   3 -32 55.7395 178.594  12
  -1   3 -32 178.288 157.894  35
   1  -3  32 82.6073 132.362  34
   1   3 -32 177.840 183.904  35
   1  -3 -32 50.5540 161.986  35
  -1  -3 -32 252.975 187.186  35
   1   3 -32 294.875 203.280  33
  -1   3 -32-49.1769 203.408  33
  -1  -3  32 110.577 186.728  14
   1   3  32 35.0832 135.120  14
  -1   3  32 44.2586 163.752  14
   1  -3 -32 826.535 259.608  17
   1  -3  32 109.045 201.710  14
   1   3 -32 70.2095 118.593  17
  -1   3 -32 365.100 206.784  28
   1  -3 -32 292.825 195.024  24
  -1   3 -33 3525.09 451.138  35
   1  -3  33 3384.03 412.669  34
   1   3 -33 3889.82 487.183  33
  -1  -3 -33 4179.95 515.754  35
  -1   3 -33 3557.75 463.207  33
   1   3 -33 2833.43 352.582  17
  -1   3  33 2936.44 409.161  14
   1  -3 -33 2911.07 428.153  17
  -1  -3  33 2099.91 408.990  14
   1  -3  33 3073.62 469.118  14
  -1   3 -33 2673.59 349.749  17
   1   3 -33 2972.11 450.956  12
   1  -3 -33 3288.55 453.246  24
   1   3 -34 769.953 237.354  33
  -1  -3 -34 306.287 209.340  35
  -1   3 -34 504.056 211.501  35
  -1   3 -34 440.325 196.295  33
   1  -3  34 374.139 154.619  34
  -1   3  34 608.484 195.306  14
   1  -3  34 273.609 189.023  14
  -1  -3  34 651.941 243.937  14
   1  -3 -34 627.014 204.945  17
   1   3 -34 391.753 155.786  17
  -1   3 -34 368.848 152.024  17
   1   3 -34 551.315 214.223  12
   1  -3 -34 447.951 199.680  24
   1   3 -34 250.749 117.410  24
   1  -3  35 141397. 4891.98  34
  -1   3 -35 147180. 5025.08  35
  -1  -3 -35 150775. 5121.74  35
  -1   3 -35 158060. 5050.27  33
   1   3 -35 157873. 5069.79  33
  -1   3  35 135664. 4906.22  14
  -1  -3  35 145263. 5142.15  14
   1  -3 -35 149409. 5088.66  17
  -1   3 -35 132871. 4782.39  17
   1   3 -35 137824. 4783.74  17
   1  -3  35 143792. 5112.67  14
   1  -3 -35 148812. 5055.05  24
   1   3 -36 4305.31 412.618  33
   1  -3  36 3425.09 343.551  34
  -1   3 -36 4735.36 428.901  33
  -1  -3  36 4385.94 472.847  14
   1   3 -36 3314.66 304.767  17
   1  -3  36 3383.61 411.966  14
  -1   3  36 4271.71 393.602  14
  -1  -3 -36 4389.21 461.729  17
   1  -3 -36 3908.32 433.813  17
  -1  -3  36 3895.96 430.122  22
  -1  -3 -36 4835.35 484.405  24
   1  -3 -36 4063.86 421.327  24
   1   3 -37 5255.25 409.375  33
  -1  -3  37 5544.89 470.892  22
   1  -3 -37 5420.19 445.750  24
  -1  -3 -37 5346.75 469.314  24
  -1   3 -37 5284.84 379.422  24
   1  -3  37 5040.45 458.812  14
  -1  -3 -37 4838.06 454.109  17
   1  -3 -37 6403.68 503.635  17
  -1  -3  37 6042.42 505.733  14
   1  -3 -38-19.4965 83.2808  24
  -1   3 -38 66.2882 56.5871  24
  -1  -3  38-22.4638 104.562  22
  -1  -3 -38-44.9558 120.015  24
  -1  -3 -38 69.4740 107.793  17
   1  -3 -38 182.664 111.734  17
  -1  -3 -39 52934.7 1797.51  24
  -1  -3  39 48121.1 1778.02  22
   1  -3 -39 45054.6 1705.00  24
  -1  -3 -39 53009.2 1816.56  17
   1  -3 -39 48709.0 1787.81  17
   1   4   0 34.0180 96.1704   9
   1   4   0 141.747 97.7650   8
   1   4   0 263.676 68.2484   5
  -1  -4   0 78.0058 117.850   2
   1  -4   0-58.6189 108.472   2
   1  -4   0 215.078 62.9222   5
  -1  -4   0 74.7119 103.053   7
   1  -4   0 113.367 60.6291   1
  -1   4  -1 4504.98 371.572   9
   1   4  -1 5230.82 500.418   9
   1   4   1 4573.25 457.468   9
   1   4   1 4221.49 378.873   8
   1   4  -1 4308.25 381.314   8
   1  -4   1 4336.04 332.526   1
  -1  -4   1 4909.29 436.163   7
   1  -4   1 4822.07 301.683   5
  -1  -4   1 4420.55 489.760   2
   1  -4  -1 4562.99 269.886   5
   1   4   1 4506.56 284.009   5
  -1  -4  -1 4305.86 361.155   7
   1  -4   1 3934.31 413.047   2
   1   4  -1 4637.37 284.660   5
  -1   4  -1 4372.41 270.719   4
   1  -4  -1 4178.74 271.323   1
   1   4   2 254.019 131.464   9
   1   4  -2 256.667 161.553   9
  -1   4  -2-21.8970 62.1766   9
   1   4   2 306.988 121.092   8
  -1  -4   2 587.597 191.788   2
  -1  -4   2 324.702 138.828   7
   1  -4   2 352.176 96.7918   6
   1  -4  -2 411.949 65.9708   1
  -1  -4  -2 254.471 90.7904   7
   1   4   2 166.098 64.8983   6
   1   4  -2 143.415 92.2368   8
   1  -4  -2 217.053 62.5127   5
   1   4  -2 388.760 86.6395   5
   1  -4   2 294.470 125.930   2
  -1   4  -2 451.962 97.9386   4
   1   4   3 127112. 4394.82   8
  -1   4  -3 131279. 4534.95  11
   1   4  -3 136954. 4660.57   9
  -1   4  -3 123314. 4317.63   9
   1   4  -3 132805. 4393.23   8
   1   4   3 130383. 4199.56   6
   1  -4  -3 120213. 4476.33   2
   1   4  -3 128345. 4238.49   5
  -1  -4  -3 134055. 4642.86   2
  -1  -4  -3 121631. 4174.49   7
   1  -4   3 131880. 4504.18   2
  -1  -4   3 151395. 4742.23   2
   1  -4   3 132123. 4278.77   6
  -1  -4   3 135576. 4636.37   7
  -1   4  -3 143148. 4310.82   4
   1   4   4 9151.82 606.872   8
  -1   4  -4 8726.07 528.240   9
  -1   4  -4 10365.3 705.822  11
   1   4  -4 9186.93 708.150   9
   1  -4  -4 8237.55 605.075   2
   1  -4   4 10224.3 659.240   2
   1   4   4 8375.12 474.761   6
  -1   4  -4 10659.9 590.487   4
  -1  -4  -4 8585.86 683.306   2
  -1  -4   4 8435.21 687.014   2
  -1  -4   4 8435.14 697.012   7
   1  -4   4 8616.44 526.749   6
   1   4  -5 46706.5 2055.26   9
  -1   4  -5 49535.4 1788.12   9
  -1   4  -5 50915.7 2067.77  11
   1   4   5 48931.7 1928.43   8
   1  -4   5 47401.8 1930.64   2
  -1  -4   5 49870.7 2081.51   2
   1   4   5 42387.5 1718.87   6
  -1  -4  -5 48667.1 2044.91   2
   1  -4   5 48903.0 1834.15   6
   1  -4  -5 46341.4 1925.87   2
  -1   4  -5 50372.8 1900.02   4
  -1  -4  -5 44378.1 1967.11   3
  -1   4  -6 1417.94 269.351  11
  -1   4  -6 1623.14 204.947   9
   1  -4   6 1605.61 141.809   8
   1   4   6 1215.00 224.026   8
   1   4  -6 1408.49 284.950   9
  -1  -4  -6 1349.23 255.882   2
   1  -4  -6 1798.49 263.048   2
   1  -4   6 1192.28 201.702   6
   1  -4   6 1230.67 219.144   2
  -1  -4  -6 857.266 211.419   3
  -1   4  -6 1581.87 252.496   4
   1   4   6 1338.90 187.380   6
  -1  -4   6 1558.59 284.403   2
   1   4   7 9597.92 669.989   8
  -1   4  -7 9016.39 733.614  11
  -1  -4  -7 7829.15 716.717  10
   1   4  -7 6879.91 640.499  11
   1   4  -7 9331.41 741.632   9
  -1   4  -7 8629.52 534.168   9
   1  -4  -7 8211.15 506.527   3
  -1   4   7 8917.65 574.168   7
  -1   4  -7 8896.01 660.584   4
   1  -4  -7 9292.45 627.947   2
  -1  -4   7 9375.76 696.261   2
  -1  -4  -7 8814.74 672.558   3
  -1  -4  -7 8290.16 650.537   2
   1  -4   7 8522.93 604.856   6
   1   4   7 7743.69 533.270   6
   1  -4   7 9704.79 645.676   2
   1   4  -8 1659.13 310.561  11
  -1   4  -8 2211.02 258.259   9
   1   4   8 2310.78 333.905   8
   1   4  -8 1935.75 340.893   9
  -1  -4  -8 2185.84 381.535  10
  -1   4  -8 1834.90 333.097  11
  -1  -4   8 1942.87 378.844   7
   1  -4  -8 2570.85 305.753   2
   1   4   8 1744.16 247.208   6
   1  -4   8 1698.37 266.638   6
  -1   4   8 1530.13 222.245   7
   1  -4   8 1857.76 269.436   2
   1  -4  -8 1493.91 205.809   3
  -1  -4  -8 1450.36 274.811   3
  -1  -4   8 1425.56 278.625   2
  -1  -4  -8 1776.52 286.083   2
  -1   4  -8 2164.25 332.076   4
  -1  -4  -9 1466.87 319.298  10
   1   4   9 1886.27 318.386   8
   1   4  -9 1263.54 287.527  11
  -1   4  -9 2084.25 363.222  11
  -1   4  -9 1845.94 254.189   9
   1   4  -9 1920.66 340.302   9
  -1   4   9 1750.84 233.108   7
   1  -4   9 2127.41 322.506   6
  -1  -4  -9 1858.35 284.373   2
   1  -4  -9 1557.63 246.242   2
   1  -4  -9 2003.17 245.917   3
  -1  -4   9 1820.92 319.936   6
  -1  -4   9 1489.40 352.382   7
  -1  -4   9 2098.35 312.974   2
  -1   4  -9 2335.64 361.595   4
  -1   4   9 2041.95 290.504   6
  -1  -4  -9 2095.11 336.502   3
   1  -4   9 1871.33 268.663   2
  -1   4   9 1520.11 108.653   1
   1   4   9 1965.33 280.344   6
  -1   4 -10 3044.39 350.067   9
   1   4 -10 3165.18 459.838  11
  -1  -4 -10 2823.11 450.780  10
   1   4 -10 2993.45 448.697   9
   1   4  10 4230.44 484.607   8
  -1   4 -10 3165.16 414.913  10
  -1  -4  10 4361.99 507.906   6
  -1  -4  10 3373.93 391.460   2
   1  -4 -10 3198.21 349.755   2
   1  -4 -10 3557.65 357.377   3
   1  -4  10 3771.84 383.968   2
   1  -4  10 3604.68 442.226   6
  -1   4 -10 3563.78 470.686   4
  -1  -4 -10 2341.92 320.737   2
  -1  -4 -10 2878.88 404.057   3
  -1   4  10 3518.99 319.254   7
  -1   4  10 3534.81 416.952   6
  -1  -4  10 3248.15 527.484   7
   1   4  10 3025.43 365.371   6
  -1   4  10 3421.92 211.778   1
  -1  -4 -11 215.071 140.688  10
   1   4 -11 53.9113 128.782  11
   1   4 -11 166.431 145.156   9
  -1   4 -11 87.6308 93.6536  10
   1   4  11 46.4081 121.447   8
  -1  -4  11 67.8454 144.944   7
   1  -4  11 85.4422 86.1058   2
   1  -4 -11 274.765 109.848   2
  -1  -4  11 103.237 110.306   6
  -1   4 -11 53.2438 98.5510   4
   1  -4  11 45.3884 108.443   6
   1  -4 -11 92.5464 98.8982   3
   1   4  11 73.8777 88.2842   6
  -1  -4 -11 45.4928 119.054   3
  -1  -4  11 330.517 127.309   2
  -1   4  11 104.987 51.5051   1
  -1  -4 -11 371.365 132.239   2
  -1   4  11 391.943 112.385   7
  -1   4  11 122.528 137.968   6
   1   4 -12 231.111 151.426  11
  -1   4 -12 507.664 184.640  10
   1   4 -12 657.418 247.351   9
   1   4 -12 637.153 155.670  10
   1  -4 -12 183.637 97.5103   2
  -1   4  12 264.483 97.6251   7
  -1  -4  12 144.204 188.832   7
  -1  -4  12 57.1460 136.783   6
  -1   4  12 180.303 152.509   6
   1  -4  12 350.706 185.571   6
  -1  -4 -12 405.988 128.033   2
   1   4  12 1265.45 258.054   6
   1  -4  12 273.998 109.890   2
  -1  -4 -12 392.647 166.008   3
  -1   4 -12 409.941 207.623   4
   1   4 -12 612.238 251.812   4
  -1  -4  12 469.205 156.959   2
  -1   4  12 219.664 72.2959   1
   1  -4 -12 591.586 166.455   3
   1   4 -13 9013.02 887.307   9
   1   4 -13 8979.24 634.870  10
   1   4 -13 9620.48 896.412  11
  -1   4 -13 8576.19 771.013  10
   1   4 -13 10593.3 1013.55   4
   1   4  13 10462.4 805.439   6
   1  -4  13 9747.39 856.311   6
  -1  -4 -13 8245.98 588.372   2
  -1   4  13 9409.41 559.919   7
   1  -4 -13 8469.92 577.348   2
   1  -4  13 9857.22 624.619   2
  -1  -4  13 10808.1 959.478   6
  -1  -4 -13 9701.39 839.547   3
  -1   4  13 10427.1 844.081   6
   1  -4 -13 10642.4 761.892   3
  -1   4  13 9699.33 534.387   1
  -1  -4  13 10740.9 672.306   2
  -1  -4  13 8641.22 953.928   7
  -1   4 -13 10869.3 967.916   4
  -1  -4  14 2311.47 345.668  14
   1   4 -14 3655.18 560.037  11
   1   4 -14 1663.31 406.535   9
  -1   4 -14 2323.30 393.432  10
   1   4 -14 2767.76 360.917  12
  -1   4 -14 2831.81 531.959  11
   1   4 -14 3280.72 340.624  10
   1  -4 -14 2949.32 403.770   3
  -1   4 -14 3089.19 536.165   4
   1   4 -14 3497.12 599.491   4
   1  -4  14 3011.95 492.230   6
  -1  -4 -14 2597.24 281.937   2
   1   4  14 2262.55 387.157   6
  -1  -4 -14 2005.47 385.622   3
  -1   4  14 2804.91 449.652   6
  -1  -4  14 2820.00 509.875   6
  -1  -4  14 2750.66 531.578   7
  -1  -4  15 27108.7 1444.65  14
  -1   4 -15 32632.1 1971.35  11
   1  -4 -15 29777.0 1405.46  12
  -1   4 -15 30704.5 1653.05  10
   1   4 -15 27870.5 1311.24  10
   1   4 -15 28200.6 1794.45  11
   1   4 -15 30545.3 1471.28  12
  -1  -4  15 29385.6 1865.33   6
   1  -4 -15 28966.2 1570.30   3
  -1   4  15 32828.3 1759.11   6
   1   4 -15 30093.8 1985.01   4
   1   4  15 32040.6 1690.20   6
   1  -4  15 30054.8 1804.18   6
  -1   4 -15 30414.4 1898.39   4
  -1  -4  15 32465.6 2039.54   7
  -1  -4 -15 30738.9 1772.87   3
  -1  -4  16 3158.15 428.618  14
   1  -4 -16 3115.70 393.151  12
   1   4 -16 4190.09 649.141  11
   1   4 -16 3605.64 439.575  12
  -1   4 -16 3191.96 357.233  12
  -1   4 -16 2938.20 576.633  11
   1   4  16 4803.75 651.577   8
  -1   4 -16 3555.81 499.376  10
  -1  -4  16 2703.41 562.703   7
   1   4 -16 4615.39 731.930   4
   1   4  16 3389.77 506.408   6
   1  -4  16 4425.07 637.216   6
  -1   4 -16 4482.96 689.003   4
  -1  -4 -16 2935.42 509.658   3
   1  -4  16 3446.71 582.112   1
  -1  -4  16 3497.41 604.652   6
   1  -4 -16 3629.95 500.914   3
  -1   4  16 3679.13 539.399   6
  -1  -4  17 7140.40 673.785  14
   1   4  17 7979.06 546.491  14
   1  -4  17 7004.87 663.688  14
  -1  -4  17 9459.76 647.402  15
   1   4  17 8187.40 909.763   8
   1   4 -17 7319.74 893.068  11
  -1   4 -17 7811.45 604.490  12
   1  -4 -17 7512.83 637.971  12
   1   4 -17 7786.55 682.705  12
  -1   4 -17 9822.27 1072.84  11
  -1   4 -17 8191.74 780.940  10
   1  -4  17 7955.15 921.060   1
  -1   4 -17 8711.64 1007.43   4
  -1  -4  17 11162.6 1124.83   6
  -1  -4  17 9286.84 1064.69   7
  -1   4  17 6837.60 796.348   6
   1  -4 -17 7079.27 741.255   3
   1   4 -17 7534.88 1005.53   4
  -1  -4 -17 7975.83 881.280   3
   1  -4  17 7727.16 890.909   6
   1   4  17 9433.98 886.126   6
   1  -4  18 16966.1 1117.69  14
  -1  -4  18 16642.5 1108.61  14
   1   4  18 19332.5 944.429  14
   1   4  18 18345.2 1433.34   8
  -1   4 -18 18405.0 1023.61  12
  -1   4 -18 18437.0 1569.82  11
   1   4 -18 16864.1 1103.10  12
   1   4 -18 18448.4 1495.51  11
  -1   4 -18 15304.0 1140.10  10
   1  -4 -18 17102.8 1058.28  12
   1  -4  18 18689.6 1480.33   6
  -1   4 -18 15893.3 1473.44   4
   1  -4 -18 17672.1 1267.62   3
   1   4  18 17495.9 1313.12   6
  -1  -4  18 20913.7 1645.09   6
  -1  -4 -18 16054.8 1334.48   3
   1  -4  18 19168.8 1520.85   1
  -1   4  18 18586.3 1382.35   6
  -1  -4  18 19263.5 1613.15   7
   1   4 -18 16472.2 1544.45   4
   1   4  19 4071.55 396.591  14
   1  -4  19 3441.92 485.568  14
  -1  -4  19 3215.13 475.702  14
  -1   4 -19 3985.00 516.453  10
   1  -4 -19 3837.79 471.773  12
  -1   4 -19 3910.10 714.291  11
   1   4 -19 4411.70 725.075  11
   1   4 -19 3792.44 490.642  12
   1   4  19 4480.01 698.398   8
  -1   4 -19 4650.44 473.754  12
  -1   4 -19 5209.88 826.880   4
  -1   4  19 4559.69 687.962   6
  -1  -4 -19 3961.27 653.310   3
   1   4  19 4046.33 630.767   6
   1  -4  19 5123.85 765.822   6
   1   4 -19 4772.74 814.304   4
   1  -4 -19 4046.17 602.207   3
  -1  -4  19 4570.87 786.244   7
   1  -4  19 5032.43 793.226   1
  -1  -4  19 3449.68 679.174   6
   1   4  20 1798.51 273.761  14
   1  -4  20 1769.72 360.396  14
  -1  -4  20 2168.27 545.953   7
   1  -4  20 2076.58 531.000   1
   1  -4 -20 1883.02 398.406   3
  -1  -4  20 1516.39 480.246   6
  -1   4  20 1844.39 485.423   6
   1   4 -20 2547.28 623.772   4
   1  -4  20 2796.70 585.294   6
  -1  -4 -20 1583.38 444.223   3
   1   4  20 1418.36 398.728   6
   1   4 -20 1356.29 417.675  11
  -1   4 -20 2239.12 344.655  12
  -1   4 -20 1420.59 498.308  11
   1   4 -20 1908.34 375.847  12
   1  -4 -20 2452.68 383.036  12
   1  -4  20 2241.73 433.669   8
   1   4  20 1441.52 433.975   8
  -1  -4  21 3376.93 710.014   7
   1  -4  21 4027.43 740.219   6
   1   4 -21 3486.21 776.014   4
  -1  -4  21 2648.26 625.157   6
  -1   4  21 3385.72 619.695   6
  -1  -4 -21 3549.55 663.854   3
   1   4  21 3949.59 644.594   6
   1  -4  21 2929.26 642.062   1
   1  -4 -21 3856.82 593.401   3
  -1   4 -21 3401.54 455.034  33
   1   4 -21 3624.41 473.399  33
  -1  -4 -21 3970.18 498.619  19
  -1  -4 -21 4208.42 516.918  18
   1  -4 -21 3446.70 456.982  18
   1  -4  21 4055.91 548.302  14
   1   4  21 4200.22 425.982  14
   1   4 -21 4091.22 479.946  28
   1  -4 -21 3756.00 498.215  12
  -1   4 -21 4090.97 474.053  12
   1   4 -21 3762.01 720.953  11
   1   4 -21 4612.47 566.198  12
   1  -4  21 3103.61 536.176   8
  -1   4 -21 4040.40 778.146  11
  -1   4 -22 6923.82 1032.88  11
   1  -4  22 6788.84 825.496   8
   1   4 -22 6466.48 705.455  12
   1   4 -22 5934.94 913.569  11
   1  -4 -22 6032.02 653.681  12
  -1   4 -22 6772.05 633.423  12
   1   4 -22 7263.62 1132.57   4
  -1  -4 -22 5337.24 841.963   3
   1  -4 -22 6606.07 809.256   3
   1   4  22 7327.95 922.502   6
   1  -4  22 4735.23 839.216   1
  -1   4  22 8390.12 1001.61   6
  -1  -4  22 7672.58 1075.53   6
   1  -4  22 7909.00 1048.80   6
   1   4 -22 5930.16 637.445  33
   1   4 -22 6343.95 595.993  35
  -1  -4  22 7763.33 605.202  34
  -1   4 -22 6416.21 593.127  35
   1  -4  22 5839.16 582.603  34
  -1  -4 -22 7413.45 685.735  35
   1  -4 -22 6488.33 652.860  35
  -1   4 -22 6640.76 655.805  33
  -1  -4 -22 6709.41 671.013  18
   1  -4 -22 6256.74 636.385  18
   1   4  22 7573.73 593.086  14
   1  -4  22 8328.60 803.886  14
   1   4 -22 6926.55 650.472  28
   1  -4 -22 6191.93 591.536  25
   1  -4 -23 4195.79 547.767  12
   1   4 -23 5013.50 626.281  12
   1   4 -23 5573.74 869.278  11
   1  -4  23 4916.18 715.771   8
  -1   4 -23 4964.15 548.824  12
  -1   4 -23 3938.88 803.806  11
   1  -4 -23 6498.07 808.530   3
   1   4 -23 4626.32 949.740   4
   1  -4  23 6569.52 971.672   1
   1  -4  23 4539.42 827.327   6
  -1  -4  23 4352.61 832.431   6
   1   4  23 5281.18 799.261   6
  -1   4  23 4958.94 805.173   6
  -1  -4 -23 4156.13 732.961   3
  -1  -4 -23 5173.95 588.996  35
  -1   4 -23 4153.91 486.462  35
   1  -4  23 4209.79 497.458  34
   1   4 -23 3897.28 482.726  35
  -1   4 -23 3701.60 497.972  33
   1  -4 -23 5019.95 571.649  35
   1   4 -23 4436.97 541.017  33
  -1  -4  23 5144.97 510.486  34
   1  -4  23 4914.97 639.831  14
   1  -4 -23 5161.75 570.052  18
   1   4  23 5328.41 501.420  14
  -1  -4 -23 5086.29 589.054  18
   1   4 -23 5127.08 563.452  28
   1  -4 -23 4159.81 488.175  25
   1   4 -24 778.003 314.164  11
   1   4 -24 302.700 183.130  12
  -1   4 -24 421.527 180.612  12
  -1   4 -24 526.822 281.459  11
   1  -4 -24 664.429 243.988  12
   1  -4  24 645.578 260.752   8
   1  -4  24 611.388 319.992   6
  -1  -4  24 517.350 308.988   1
   1   4  24 396.319 259.354   6
   1  -4  24 479.359 313.618   1
  -1   4  24 103.678 156.900   6
  -1  -4  24 400.884 319.227   6
   1   4 -24 151.524 280.430   4
  -1  -4 -24 540.743 258.429   3
   1   4 -24 418.700 177.025  33
   1  -4 -24 204.531 144.821  35
  -1  -4  24 636.261 190.175  34
  -1  -4 -24 256.109 204.906  35
   1  -4  24 268.131 158.596  34
  -1   4 -24 345.326 172.767  35
   1   4 -24 176.691 125.214  35
  -1   4 -24 617.299 226.713  33
  -1  -4 -24 258.672 166.043  18
   1  -4  24 124.158 199.128  14
   1   4  24 582.556 182.644  14
  -1   4  24 514.599 200.078  14
   1  -4 -24 49.3544 139.809  18
   1   4 -24 530.895 206.397  28
   1  -4 -24 248.151 132.884  25
  -1   4 -25 7949.96 728.249  12
   1   4 -25 9758.54 1144.51  11
   1   4 -25 8246.23 846.148  12
  -1   4 -25 6225.48 1061.57  11
   1  -4  25 8559.44 1176.05   6
   1   4 -25 6942.65 1193.50   4
   1   4  25 8475.41 1064.78   6
  -1   4  25 7643.76 1032.58   6
   1  -4  25 9032.99 1214.89   1
  -1  -4  25 10077.8 1333.62   6
  -1  -4 -25 9257.99 1113.23   3
  -1  -4  25 8404.64 1192.25   1
  -1  -4 -25 8409.09 777.179  35
  -1   4 -25 7673.77 702.178  35
   1  -4 -25 8411.37 789.587  35
   1   4 -25 7976.91 713.855  35
  -1  -4  25 9771.61 740.178  34
  -1   4 -25 7509.11 750.390  33
   1   4 -25 8143.21 784.613  33
   1  -4  25 8541.56 743.518  34
   1  -4  25 7845.14 823.865  14
  -1   4  25 7664.18 722.697  14
  -1  -4 -25 8591.84 789.029  18
   1  -4 -25 10027.7 825.737  18
   1   4  25 8088.81 654.220  14
   1   4 -25 7040.15 714.326  28
  -1   4 -25 9209.34 788.218  28
   1  -4 -25 7406.93 662.520  25
   1   4 -26 15073.9 1159.67  12
  -1   4 -26 12059.7 947.022  12
  -1   4 -26 14629.7 1626.02  11
   1   4 -26 15563.6 1467.96  11
  -1   4  26 15332.7 1500.38   6
  -1  -4 -26 13477.2 1386.74   3
   1   4  26 13443.1 1385.68   6
  -1  -4  26 15801.3 1619.32   1
   1  -4  26 11266.8 1379.81   1
  -1  -4  26 16191.8 1716.07   6
   1  -4  26 14000.1 1573.28   6
   1   4 -26 12849.4 1022.38  33
  -1  -4 -26 14838.7 1080.66  35
   1   4  26 12489.3 914.043  34
   1  -4  26 13220.1 965.931  34
   1  -4 -26 14765.4 1073.51  35
  -1   4 -26 13170.8 954.967  35
  -1  -4  26 14069.8 939.614  34
   1   4 -26 12244.6 936.862  35
  -1   4 -26 12649.1 1026.37  33
   1  -4 -26 13097.9 993.261  18
   1   4  26 13967.0 898.356  14
  -1   4  26 13110.3 985.780  14
  -1  -4 -26 14233.5 1046.27  18
   1  -4  26 12821.7 1102.75  14
   1   4 -26 13948.1 1027.67  28
   1   4 -26 13217.2 1001.89  29
  -1   4 -26 14724.8 1044.50  28
   1  -4 -26 13424.2 924.651  25
  -1   4 -27 9804.88 820.600  12
   1   4  27 9626.60 1245.49   8
  -1   4 -27 12204.9 1417.15  11
   1   4 -27 9155.49 901.641  12
  -1  -4  27 10109.6 1353.39   6
  -1  -4 -27 8804.52 1114.13   3
   1  -4  27 9212.80 1259.03   6
  -1   4  27 8297.46 1121.05   6
   1   4  27 9510.34 1148.11   6
   1  -4  27 9874.17 1233.71   1
  -1  -4  27 9090.42 1227.14   1
   1  -4  27 9669.54 809.741  34
   1   4 -27 8779.69 835.882  33
  -1   4 -27 9474.96 856.463  33
  -1  -4  27 9549.59 744.409  34
   1  -4 -27 9854.45 867.261  35
  -1  -4 -27 10613.4 891.889  35
   1   4 -27 9470.81 795.673  35
   1   4  27 9259.64 750.403  34
  -1   4 -27 8551.89 758.818  35
   1   4 -27 8521.47 696.713  17
   1   4  27 9119.71 711.751  14
  -1  -4 -27 10001.5 862.341  18
   1  -4  27 9796.64 941.076  14
  -1  -4  27 7951.57 847.671  14
   1  -4 -27 9106.85 821.102  18
  -1   4  27 10361.1 835.945  14
  -1   4 -27 8832.78 804.100  28
   1   4 -27 8401.62 781.613  29
   1  -4 -27 8403.88 706.781  25
   1   4  28 2592.05 640.769   8
   1   4 -28 3275.99 532.838  12
  -1   4 -28 3030.78 697.936  11
  -1   4 -28 3659.49 486.164  12
   1   4  28 4314.60 781.742   6
   1  -4  28 2335.78 631.272   6
  -1   4  28 3567.10 724.118   6
  -1  -4  28 3849.62 783.917   1
  -1  -4  28 4463.76 887.453   6
   1  -4  28 3467.17 720.213   1
  -1  -4 -28 3595.33 697.489   3
  -1   4 -28 3777.33 483.953  35
   1  -4  28 2926.47 438.317  34
  -1   4 -28 4097.16 546.246  33
   1   4 -28 3529.15 521.767  33
  -1  -4  28 3926.65 464.307  34
   1   4  28 4269.34 487.421  34
   1   4 -28 3185.50 457.720  35
  -1  -4 -28 4078.56 558.914  35
   1  -4 -28 3322.52 498.797  35
  -1  -4 -28 3662.42 501.967  18
   1   4 -28 3291.66 409.952  17
   1  -4  28 3489.47 557.675  14
  -1  -4  28 4390.83 604.532  14
   1  -4 -28 4215.13 537.531  18
   1   4  28 2563.18 379.325  14
  -1   4  28 3466.12 488.155  14
   1   4 -28 3542.98 482.191  29
  -1   4 -28 3185.81 470.936  28
   1  -4 -28 3325.88 423.163  25
  -1   4  29 461.293 246.300   6
   1  -4  29-126.905 2.57477   1
  -1  -4  29 270.665 204.383   1
   1  -4  29-137.405 2.57477   6
   1   4  29 332.644 205.091   6
  -1  -4  29 274.781 207.491   6
   1   4 -29 47.1206 112.539  35
   1  -4  29-47.3206 142.942  34
  -1   4 -29 222.865 178.502  33
   1   4 -29 166.212 177.501  33
   1   4  29 82.5580 116.648  34
  -1  -4 -29 54.6821 130.590  35
  -1   4 -29 92.6682 156.478  35
   1  -4 -29 274.925 194.748  35
  -1  -4  29-80.5453 148.991  34
   1   4 -29 186.191 131.905  17
   1   4  29 293.104 135.548  14
  -1  -4 -29 260.494 192.730  18
  -1  -4  29-61.6888 197.632  14
   1  -4  29 126.317 202.340  14
  -1   4  29 46.8959 150.250  14
   1   4 -29 47.4715 113.377  29
  -1   4 -29 203.306 188.025  28
   1   4 -29 567.807 260.927  12
  -1   4 -29 133.709 142.799  11
  -1   4 -29 47.4674 134.128  12
   1   4  29 123.406 131.800   8
  -1   4 -30 90.8588 168.112  35
   1   4 -30 275.606 183.588  35
   1  -4 -30 268.794 198.912  35
  -1  -4 -30 802.921 280.056  35
  -1  -4  30 76.9867 148.279  34
   1  -4  30 276.416 170.478  34
  -1   4 -30 162.973 201.003  33
   1   4 -30 53.9255 191.038  33
   1  -4  30 60.9452 243.546  14
  -1  -4  30 238.865 211.541  14
   1   4 -30 106.738 114.077  17
  -1   4  30 179.763 166.305  14
  -1  -4 -30 50.4823 170.532  18
  -1   4 -30 87.8074 148.328  29
  -1   4 -30 148.956 175.909  28
   1   4 -30 306.672 175.104  29
   1   4 -30 122.338 196.010  12
   1   4 -31 2032.58 422.719  12
   1  -4 -31 1919.52 387.142  35
  -1  -4  31 2228.15 336.373  34
  -1   4 -31 2766.15 410.255  35
   1   4 -31 2737.26 450.926  33
   1  -4  31 2732.26 403.565  34
   1   4 -31 2825.54 417.793  35
  -1   4 -31 1615.10 368.288  33
  -1  -4 -31 3096.78 486.302  35
  -1  -4 -31 2120.31 399.019  18
  -1  -4  31 2166.06 432.642  14
   1  -4  31 3184.91 507.931  14
  -1   4  31 2450.51 384.865  14
   1   4 -31 2427.27 335.852  17
  -1   4 -31 3015.16 443.059  28
   1   4 -31 2791.17 388.968  29
   1  -4 -31 3309.00 485.049  24
  -1  -4 -32 587.007 228.136  35
  -1  -4  32 454.627 173.970  34
  -1   4 -32 391.532 228.249  33
   1  -4  32 660.786 211.981  34
  -1   4 -32 542.590 214.222  35
   1   4 -32 242.870 172.624  33
  -1   4 -32 395.129 145.854  17
  -1   4  32 544.150 195.197  14
   1  -4  32 759.290 265.777  14
   1   4 -32 423.718 152.262  17
  -1  -4  32 535.808 249.803  14
   1  -4 -32 683.727 239.409  17
   1   4 -32 270.762 192.318  12
   1  -4 -32 737.415 273.147  24
  -1  -4 -33 45.5058 137.440  35
  -1   4 -33 44.9585 127.017  33
   1   4 -33 44.6852 150.891  33
  -1   4 -33-38.9743 144.168  35
   1  -4  33 113.498 133.987  34
   1  -4 -33 45.4846 128.504  17
   1  -4  33-49.9183 159.912  14
  -1  -4  33 148.419 190.475  14
  -1   4  33-34.9173 129.161  14
   1   4 -33 196.695 189.322  12
   1  -4 -33 45.1344 144.587  24
  -1   4 -34 2565.50 365.335  35
  -1  -4 -34 3065.63 424.543  35
  -1   4 -34 3091.83 411.937  33
   1   4 -34 2246.97 361.807  33
   1  -4  34 2391.21 334.854  34
  -1  -4  34 2820.48 418.558  14
   1  -4 -34 2870.89 412.199  17
   1  -4  34 3193.25 441.816  14
  -1   4  34 2037.73 298.994  14
   1   4 -34 2532.10 380.373  12
  -1  -4  34 2222.25 381.684  22
   1  -4 -34 2840.61 409.332  24
  -1   4 -35 127.246 148.080  35
  -1   4 -35 173.374 148.119  33
   1  -4  35 173.659 123.640  34
  -1  -4 -35-36.8271 166.852  35
   1   4 -35 69.7877 149.054  33
  -1  -4  35-158.765 164.160  14
   1  -4 -35 74.5587 143.542  17
   1  -4  35 277.941 184.821  14
   1  -4 -35 142.554 156.919  24
  -1  -4 -35-37.9612 134.456  24
  -1  -4  35 142.887 161.845  22
   1  -4  36 1239.42 205.374  34
  -1   4 -36 1111.94 220.462  33
   1   4 -36 1535.50 257.706  33
   1  -4  36 1364.75 275.069  14
   1  -4 -36 1302.94 251.063  17
  -1  -4 -36 1187.53 254.182  17
  -1  -4  36 994.023 237.187  14
   1  -4 -36 1186.46 237.081  24
  -1  -4  36 1108.26 232.987  22
  -1  -4 -36 1141.74 246.551  24
  -1   4 -37 516.333 137.457  33
   1   4 -37 671.574 163.423  33
   1  -4  37 659.916 132.705  34
  -1  -4  37 769.527 182.847  22
  -1  -4 -37 892.513 213.217  24
   1  -4 -37 671.843 162.925  24
   1  -4  37 563.902 171.549  14
  -1  -4  37 772.711 191.950  14
  -1  -4 -37 832.628 195.424  17
   1  -4 -37 715.378 186.952  17
  -1  -4  38 406.166 141.151  22
  -1  -4 -38 445.951 130.924  24
   1  -4 -38 418.758 124.330  24
  -1  -4 -38 443.681 144.689  17
   1  -4 -38 461.376 137.425  17
  -1  -4 -39 134.427 86.1121  24
   1  -4 -39 337.528 95.5303  24
  -1  -4  39 186.965 87.0938  22
   1  -4 -39 173.656 99.9223  17
  -1  -4 -39 207.913 90.5793  17
   1   5   0 79.3169 134.050   9
  -1   5   0 382.470 66.9636   8
  -1  -5   0 189.897 143.509   2
   1   5   0 78.2142 78.9713   8
   1  -5   0 329.101 92.6740   1
   1   5   0 86.9805 40.9389   5
  -1  -5   0 120.637 91.2863   7
   1  -5   0 312.099 51.2242   5
   1  -5   0 261.979 126.518   2
  -1   5  -1 79824.4 2974.68   9
   1   5  -1 82250.5 3192.40   9
   1   5   1 86609.9 3177.92   9
  -1   5   1 81300.4 2685.56   8
   1   5  -1 78702.5 2925.48   8
   1   5   1 79264.4 2924.86   8
   1  -5  -1 75105.2 2697.72   1
  -1  -5  -1 82710.2 2947.69   7
  -1  -5   1 85490.8 3090.85   7
   1  -5   1 91872.7 3189.59   2
   1  -5   1 87251.8 2627.49   5
   1   5   1 78925.1 2640.48   5
   1   5  -1 79100.9 2621.03   5
  -1  -5   1 90002.8 3344.62   2
   1   5  -2 4732.46 419.349   8
  -1   5  -2 4053.07 411.422   9
   1   5   2 4970.58 516.672   9
   1   5  -2 4513.45 511.946   9
   1   5   2 5395.90 446.546   8
  -1   5  -2 5436.50 368.358   4
  -1  -5  -2 4954.53 394.378   7
  -1  -5   2 4360.48 478.298   7
   1   5   2 5136.58 300.635   5
   1  -5   2 4920.65 505.155   2
  -1  -5   2 4676.76 556.910   2
   1  -5   2 4805.46 307.945   5
   1  -5  -2 4938.40 278.642   1
  -1   5  -3 510310. 16486.7   9
   1   5   3 526693. 16509.0   8
   1   5  -3 473978. 16723.2   9
   1   5  -3 533600. 16464.6   8
  -1   5  -3 540262. 16374.7   4
   1   5   3 546634. 16216.6   6
  -1  -5  -3 493952. 16792.7   2
  -1  -5   3 550595. 16892.4   2
   1  -5   3 516170. 16272.9   6
  -1  -5   3 544281. 16799.4   7
   1  -5  -3 516294. 16657.6   2
   1  -5   3 554907. 16711.4   2
   1   5   4 3174.28 343.933   8
  -1   5  -4 2578.26 384.278  11
   1   5  -4 2787.91 399.773   9
  -1   5  -4 1718.85 253.754   9
  -1  -5   4 1203.89 289.342   7
   1   5   4 1608.05 179.912   6
   1   5  -4 1439.53 232.981   8
  -1  -5  -4 1845.72 342.271   2
   1  -5   4 1942.50 229.196   6
   1  -5   4 2081.31 325.443   2
  -1  -5   4 1902.81 337.633   2
   1  -5  -4 1800.97 304.851   2
  -1   5  -4 1622.16 232.759   4
   1   5  -5 1543.70 302.807   9
   1   5   5 1687.93 269.371   8
  -1   5  -5 1605.74 316.099  11
  -1   5  -5 1271.50 217.208   9
  -1  -5   5 3374.89 462.134   7
   1  -5   5 2564.95 277.073   6
  -1  -5   5 1139.14 286.365   2
  -1  -5  -5 1189.66 272.011   2
  -1   5  -5 1073.86 208.984   4
   1  -5  -5 1540.55 279.348   2
   1   5   5 2430.10 232.796   6
   1  -5   5 1331.60 264.655   2
  -1   5  -6 24977.9 1143.30   9
   1   5  -6 22226.3 1336.93   9
   1   5   6 23269.2 1214.65   8
  -1   5  -6 22191.2 1347.06  11
  -1   5  -6 23932.9 1217.81   4
  -1  -5   6 26035.2 1411.17   2
   1   5   6 24529.4 1054.69   6
   1  -5  -6 25434.3 1302.38   2
   1  -5   6 24436.8 1144.32   6
   1  -5   6 26697.4 1330.43   2
  -1  -5  -6 21965.8 1318.04   2
  -1   5  -7 269890. 8246.64   9
  -1   5  -7 275587. 8724.96  11
   1  -5   7 224358. 7827.73   8
   1   5  -7 264247. 8639.51   9
   1   5   7 264390. 8425.67   8
  -1   5  -7 258470. 8436.79   4
  -1   5   7 280602. 8236.83   6
  -1  -5  -7 265713. 8581.40   2
   1  -5   7 281713. 8521.53   2
  -1  -5   7 295952. 8712.37   2
   1   5   7 277667. 8196.05   6
  -1  -5   7 271921. 8372.11   6
   1  -5  -7 268871. 8466.11   2
   1  -5   7 253864. 8290.88   6
  -1  -5  -7 265052. 8541.35   3
   1   5  -8 3398.22 488.700  11
  -1   5  -8 4503.61 556.401  11
  -1   5  -8 3352.08 355.103   9
   1  -5   8 3456.29 245.883   8
   1   5   8 3406.10 423.205   8
   1   5  -8 3456.99 472.356   9
  -1  -5  -8 3485.29 441.901   3
  -1   5   8 3301.85 354.793   6
  -1  -5  -8 5059.02 523.202   2
   1  -5   8 3632.42 403.038   6
   1   5   8 3640.36 355.238   6
   1  -5   8 3544.36 422.926   2
  -1  -5   8 3399.81 410.957   6
  -1   5   8 3615.15 344.250   7
  -1  -5   8 3261.88 456.800   2
   1  -5  -8 3110.52 390.187   2
  -1   5  -8 3384.66 434.613   4
   1   5  -9 36416.7 1836.39   9
  -1   5  -9 31552.6 1795.26  11
  -1   5  -9 34671.3 1514.34   9
   1   5  -9 34102.1 1819.83  11
   1   5   9 33864.9 1662.69   8
   1  -5   9 37180.7 1666.69   2
  -1  -5  -9 34198.8 1677.80   2
  -1  -5   9 34964.7 1689.64   6
   1   5   9 33578.9 1496.35   6
  -1  -5   9 35105.6 1976.30   7
   1  -5   9 34205.6 1615.68   6
   1  -5  -9 31783.0 1447.91   3
  -1   5   9 31354.0 1366.66   7
   1  -5  -9 36632.8 1641.74   2
  -1   5  -9 34114.3 1729.82   4
  -1  -5  -9 32840.0 1680.07   3
  -1  -5   9 34645.6 1714.20   2
  -1   5   9 35732.3 1560.83   6
  -1   5 -10 3645.61 403.017   9
   1   5 -10 3276.35 503.385  11
   1   5  10 4384.81 506.383   8
   1   5 -10 3495.75 511.396   9
  -1  -5  10 3724.59 484.773   6
   1  -5 -10 3394.20 369.797   3
  -1   5  10 3291.73 290.169   7
   1  -5  10 3928.99 438.471   2
   1   5  10 3434.86 387.964   6
  -1  -5  10 5247.60 681.982   7
  -1  -5  10 4213.22 487.776   2
  -1   5 -10 3171.72 466.850   4
  -1   5  10 3210.57 412.529   6
   1  -5  10 3114.06 421.196   6
  -1  -5 -10 3998.78 496.542   3
  -1  -5 -10 3836.70 453.597   2
   1  -5 -10 2895.41 378.331   2
  -1   5 -11 161328. 6324.86   9
   1   5  11 182016. 6618.22   8
   1   5 -11 191807. 6885.71  11
   1   5 -11 204296. 6909.72   9
  -1   5 -11 184972. 6665.56  10
   1  -5  11 198313. 6479.98   2
  -1   5  11 212864. 6572.87   6
  -1   5  11 181843. 6033.03   7
  -1  -5  11 206112. 6604.57   2
  -1  -5  11 190259. 7105.12   7
  -1   5 -11 200298. 6844.21   4
   1  -5 -11 185143. 6339.78   3
   1  -5 -11 191419. 6427.91   2
  -1  -5  11 200477. 6765.76   6
   1   5  11 197462. 6455.75   6
   1  -5  11 191097. 6626.63   6
  -1  -5 -11 191183. 6497.54   2
  -1  -5 -11 194408. 6682.20   3
   1  -5  12 1466.17 258.171  14
   1   5 -12 963.311 292.344   9
   1  -5 -12 1165.57 216.554  12
   1   5 -12 926.382 292.727  11
  -1   5 -12 690.686 221.577  10
   1   5  12 1331.92 312.906   8
  -1  -5  12 1296.17 328.148   6
  -1  -5  12 1218.28 379.109   7
   1  -5 -12 767.104 191.993   2
  -1   5  12 1103.90 264.074   6
  -1  -5  12 460.349 181.025   2
   1  -5  12 805.990 208.971   2
   1  -5 -12 1071.71 214.306   3
  -1  -5 -12 890.886 208.772   2
   1  -5  12 1046.46 286.318   6
   1   5  12 844.703 220.870   6
  -1  -5 -12 910.931 287.515   3
   1   5 -12 1635.22 397.871   4
  -1   5 -12 941.097 277.701   4
   1  -5  13 221214. 7421.23  14
  -1  -5  13 193870. 7318.32  14
   1   5 -13 218911. 7398.35  12
   1   5  13 244262. 7912.91   8
   1   5 -13 214998. 7983.19  11
  -1   5 -13 220634. 7751.86  10
   1   5 -13 243282. 8091.03   9
  -1  -5 -13 219583. 7423.87   2
  -1  -5 -13 227990. 7818.18   3
   1  -5 -13 205073. 7329.51   2
  -1  -5  13 227326. 7944.42   6
   1  -5  13 231744. 7857.24   6
  -1  -5  13 224998. 7498.30   2
   1   5  13 236745. 7624.88   6
   1  -5 -13 221300. 7482.29   3
  -1   5 -13 214315. 7942.09   4
  -1   5  13 258056. 7782.77   6
   1  -5  13 230492. 7433.18   2
  -1  -5  13 242073. 8403.09   7
   1   5 -13 228763. 8209.36   4
  -1  -5  14 4251.46 466.541  14
   1  -5  14 4826.81 504.183  14
  -1  -5  14 5505.25 512.627  15
   1   5 -14 4700.39 486.697  12
  -1   5 -14 4018.18 557.593  10
   1   5 -14 4716.92 480.912  10
   1   5 -14 4348.43 665.421   9
   1   5 -14 5159.60 706.955  11
   1   5  14 6257.86 706.208   8
  -1  -5  14 4679.48 477.232   2
   1  -5  14 4858.67 467.728   2
   1   5  14 7424.86 675.738   6
  -1   5 -14 4705.46 673.905   4
  -1  -5  14 4894.94 680.783   6
   1  -5  14 6234.96 711.005   6
  -1   5  14 4116.46 545.807   6
   1  -5 -14 5144.08 532.619   3
  -1  -5 -14 4335.67 587.162   3
  -1  -5 -14 4658.79 458.439   2
  -1  -5  14 5090.65 766.129   7
   1  -5 -14 4797.90 439.509   2
   1   5 -14 4580.13 712.023   4
  -1  -5  15 116616. 3999.52  15
   1  -5  15 111387. 4090.79  14
  -1  -5  15 108720. 4043.93  14
   1   5 -15 103200. 3981.05  10
   1   5  15 122123. 4589.51   8
  -1   5 -15 111413. 4762.97  11
   1   5 -15 117602. 4709.48   9
   1   5 -15 110962. 4664.17  11
   1   5 -15 110537. 4058.14  12
  -1   5 -15 105732. 4329.81  10
  -1  -5 -15 101714. 3859.30   2
   1   5 -15 113250. 4871.03   4
  -1   5  15 122920. 4450.48   6
  -1  -5 -15 117335. 4511.97   3
   1   5  15 107920. 4254.01   6
  -1  -5  15 116780. 4972.69   7
  -1  -5  15 120085. 4727.97   6
   1  -5 -15 99532.4 3814.84   2
   1  -5 -15 114585. 4206.89   3
   1  -5  15 118444. 4565.06   6
  -1   5 -15 124439. 4826.19   4
   1  -5  16 2459.08 300.559  15
  -1  -5  16 2939.92 415.226  14
  -1  -5  16 3186.13 385.761  15
   1   5 -16 2513.60 390.286  12
   1   5 -16 3168.39 365.269  10
   1   5 -16 2536.78 539.990  11
  -1   5 -16 1769.16 289.179  12
   1   5  16 1934.99 446.648   8
  -1   5 -16 2068.45 413.308  10
  -1   5 -16 2933.97 592.711  11
  -1   5  16 3282.24 514.048   6
  -1  -5  16 1842.71 471.407   6
   1  -5  16 3055.57 533.749   6
  -1  -5 -16 2513.44 472.232   3
   1   5 -16 2692.32 588.526   4
  -1   5 -16 2893.36 574.938   4
   1  -5 -16 2838.68 416.286   3
   1  -5  16 3189.02 592.912   1
   1   5  16 3743.97 520.619   6
  -1  -5  16 2922.38 613.810   7
  -1  -5  17 347149. 11016.5  15
  -1  -5  17 320965. 11113.5  14
   1   5 -17 335436. 11949.1  11
  -1   5 -17 348604. 12146.6  11
   1  -5 -17 340256. 11071.7  12
  -1   5 -17 341839. 10973.4  12
   1   5  17 348513. 11766.7   8
  -1   5 -17 314220. 11383.5  10
   1   5 -17 338076. 11161.8  12
   1  -5  17 363879. 11886.1   6
  -1  -5  17 371211. 12422.5   7
   1  -5 -17 336038. 11349.0   3
   1   5 -17 330481. 12222.6   4
   1  -5  17 334858. 11938.1   1
  -1   5  17 345473. 11585.0   6
  -1   5 -17 377097. 12237.1   4
  -1  -5 -17 346039. 11744.4   3
   1   5  17 340841. 11494.0   6
  -1  -5  17 357733. 12058.3   6
  -1  -5  18 6896.16 600.808  15
  -1  -5  18 6489.60 658.666  14
  -1   5 -18 8651.73 1083.58  11
   1  -5 -18 7697.93 659.843  12
  -1   5 -18 7890.43 778.270  10
   1   5 -18 5021.61 800.259  11
   1   5  18 6488.15 836.936   8
   1  -5  18 7070.11 735.617   8
   1   5 -18 6383.21 651.165  12
  -1   5 -18 8076.95 634.283  12
  -1  -5  18 7525.65 1046.02   7
   1  -5  18 7582.77 923.190   6
  -1  -5 -18 6599.99 838.345   3
   1  -5  18 6396.68 891.653   1
   1   5  18 7469.95 822.638   6
  -1   5  18 8865.06 903.335   6
   1  -5 -18 7264.70 740.408   3
  -1  -5  18 8641.88 1038.64   6
  -1   5 -18 6826.91 954.426   4
   1   5 -18 6617.94 975.847   4
  -1  -5  19 105650. 4149.46  14
  -1  -5  19 109517. 3984.91  15
  -1   5 -19 111969. 4011.06  12
  -1   5 -19 100153. 4277.70  10
   1  -5 -19 109956. 4108.18  12
   1   5  19 119693. 4863.25   8
   1   5 -19 103563. 4852.68  11
   1   5 -19 113745. 4236.98  12
   1  -5  19 107373. 4365.33   8
  -1   5 -19 112193. 5112.07  11
  -1   5 -19 112569. 5085.35   4
   1  -5  19 112448. 4860.71   6
   1   5 -19 102749. 5096.20   4
  -1  -5 -19 111278. 4715.56   3
  -1  -5  19 109172. 5126.67   7
  -1   5  19 113598. 4622.02   6
   1  -5  19 111963. 4971.06   1
  -1  -5  19 113819. 5014.34   6
   1  -5 -19 108245. 4389.33   3
   1   5  19 109880. 4529.86   6
  -1  -5  20 31059.8 1714.21  14
   1  -5  20 32089.6 2265.70   1
  -1  -5  20 34639.7 2439.59   7
   1   5 -20 32028.0 2443.69   4
  -1  -5 -20 32003.9 2105.42   3
   1   5  20 32605.6 2001.68   6
  -1   5  20 36674.2 2147.51   6
   1  -5  20 34077.3 2261.97   6
   1  -5 -20 33318.5 1896.37   3
  -1  -5  20 32639.9 2301.58   6
   1   5  20 29991.7 2081.67   8
   1   5 -20 32283.6 2256.81  11
   1  -5  20 33563.9 1912.00   8
   1   5 -20 34034.3 1775.14  12
  -1   5 -20 32674.2 2362.93  11
  -1   5 -20 30639.5 1565.98  12
   1   5 -21 177013. 6109.64  12
  -1   5 -21 168933. 5844.63  12
   1   5 -21 164589. 6894.40  11
  -1   5 -21 165614. 7084.10  11
   1  -5  21 166493. 6325.08   8
   1   5  21 181800. 6862.95   8
  -1  -5 -21 168525. 6667.71   3
  -1  -5  21 166060. 6992.52   6
   1  -5 -21 166947. 6317.31   3
  -1   5  21 168583. 6552.32   6
   1   5  21 167807. 6490.19   6
   1   5 -21 166205. 7288.77   4
   1  -5  21 161788. 6827.02   6
   1  -5  21 171037. 6987.28   1
   1   5 -21 156459. 5716.51  35
   1  -5  21 175827. 5847.81  34
  -1  -5  21 173260. 5790.77  34
   1  -5 -21 169240. 5908.06  35
  -1  -5 -21 170297. 5908.46  35
  -1   5 -21 163575. 5727.11  35
  -1  -5  21 171676. 6056.13  14
  -1  -5 -21 161889. 5940.78  18
  -1  -5 -21 161808. 5916.84  19
  -1   5 -21 167301. 5877.54  28
   1  -5 -21 159458. 5798.85  25
  -1   5 -22 620.253 206.690  12
   1   5 -22 579.307 239.991  12
  -1   5 -22 387.626 338.249  11
   1   5 -22 905.483 342.134  11
   1   5  22 933.747 350.615   8
  -1  -5 -22 296.799 211.751   3
   1  -5  22 679.910 342.536   6
  -1  -5  22 370.157 294.943   6
   1  -5  22 712.610 380.726   1
   1   5  22 960.924 349.306   6
   1   5 -22 1011.86 408.624   4
  -1   5  22 363.519 257.135   6
  -1  -5  22 749.147 219.222  34
  -1  -5 -22 526.464 198.431  35
  -1   5 -22 387.463 166.092  35
   1  -5 -22 240.912 186.037  35
   1  -5  22 387.644 166.423  34
   1   5 -22 991.057 232.280  35
  -1  -5 -22 259.066 192.173  18
  -1  -5  22 334.976 231.317  14
   1  -5  22 424.108 205.067  14
  -1  -5 -22 203.693 172.528  19
  -1   5 -22 600.038 215.296  28
   1   5 -22 511.807 192.935  28
   1  -5 -22 259.383 167.033  25
  -1  -5 -22 435.612 186.591  25
   1   5 -23 14134.1 1420.08  11
  -1   5 -23 11931.6 1461.97  11
  -1   5 -23 13728.2 956.137  12
   1   5 -23 11741.3 1012.87  12
   1   5  23 12286.1 1329.29   8
  -1  -5  23 14714.2 1551.16   6
   1   5 -23 13667.7 1627.17   4
   1   5  23 12678.6 1258.40   6
  -1   5  23 11811.1 1239.26   6
   1  -5  23 12671.4 1405.15   6
   1  -5  23 11277.0 1372.24   1
  -1  -5 -23 11673.8 1254.32   3
  -1   5 -23 12399.4 873.692  35
   1  -5  23 14246.9 965.533  34
  -1   5 -23 12293.6 955.348  33
   1  -5 -23 11558.8 929.364  35
  -1  -5 -23 12377.6 951.117  35
   1   5 -23 11972.5 868.455  35
  -1  -5  23 12204.2 872.474  34
  -1  -5 -23 12982.4 997.851  18
   1  -5 -23 13991.6 995.792  18
  -1  -5  23 13823.4 1066.52  14
   1  -5  23 13594.3 1104.50  14
   1   5 -23 12669.9 950.866  28
  -1   5 -23 12605.7 942.459  28
  -1  -5 -23 13920.4 942.641  25
   1  -5 -23 13238.7 927.241  25
   1   5  24 1131.59 420.913   8
   1   5 -24 1525.70 454.011  11
   1   5 -24 2423.07 447.241  12
  -1   5 -24 2042.09 354.115  12
  -1   5 -24 1934.45 553.834  11
   1   5 -24 475.323 341.256   4
  -1  -5 -24 1923.00 486.014   3
  -1  -5  24 1825.82 582.522   1
  -1  -5  24 1170.83 462.850   6
  -1   5  24 1390.80 439.612   6
   1   5  24 1730.42 472.498   6
   1  -5  24 2750.28 655.461   6
   1  -5  24 1155.92 457.008   1
  -1  -5  24 1811.17 324.236  34
  -1  -5 -24 1644.99 341.263  35
   1  -5 -24 1662.32 349.231  35
   1  -5  24 1253.04 304.674  34
  -1   5 -24 1633.29 306.517  35
   1   5 -24 991.041 259.977  35
  -1   5 -24 1659.92 353.106  33
  -1   5  24 1559.67 313.479  14
   1  -5 -24 1427.92 325.192  18
   1  -5  24 1350.28 359.503  14
  -1  -5 -24 1422.84 343.601  18
  -1  -5  24 1548.88 368.097  14
   1   5 -24 1548.40 331.750  28
   1  -5 -24 1244.40 272.083  25
  -1  -5 -24 1235.41 278.265  25
  -1   5 -25 74457.6 4252.69  11
  -1   5 -25 77419.4 3131.93  12
   1   5 -25 74192.7 3326.58  12
   1   5  25 79474.2 4076.82   8
   1   5 -25 70580.4 3913.31  11
  -1  -5  25 78990.1 4232.94   6
   1   5 -25 82676.1 4671.04   4
   1  -5  25 81672.6 4292.54   1
   1   5  25 72626.1 3762.70   6
   1  -5  25 74929.9 4141.08   6
  -1  -5 -25 82198.8 3948.04   3
  -1  -5  25 81141.3 4403.05   1
  -1   5  25 78828.0 3890.21   6
   1  -5 -25 77742.8 3216.90  35
  -1   5 -25 75738.8 3200.24  33
   1   5 -25 72796.1 3181.57  33
  -1  -5 -25 78502.0 3216.72  35
  -1  -5  25 76961.2 3046.21  34
  -1   5 -25 74204.0 3031.78  35
   1  -5  25 78167.8 3137.10  34
   1   5 -25 75360.4 3060.03  35
  -1  -5 -25 78817.8 3253.65  18
   1  -5  25 74647.4 3355.53  14
  -1   5  25 78511.5 3083.41  14
   1  -5 -25 76441.2 3184.36  18
   1   5 -25 76350.8 3178.21  28
   1  -5 -25 74588.7 3049.47  25
  -1  -5 -25 74172.8 3036.95  25
  -1   5 -26 9124.85 1238.86  11
  -1   5  26 8004.71 1130.98   8
   1   5 -26 7420.69 805.956  12
  -1   5 -26 7623.56 713.324  12
   1   5 -26 8386.64 1079.45  11
   1  -5  26 9735.26 1237.62   6
  -1  -5 -26 6423.47 928.712   3
  -1  -5  26 7175.26 1150.10   1
  -1  -5  26 6682.80 1034.31   6
  -1   5  26 8237.42 1064.09   6
   1   5  26 9839.19 1095.99   6
   1  -5  26 6601.38 1061.84   1
   1  -5  26 7285.28 709.382  34
   1   5  26 8000.18 691.933  34
  -1  -5 -26 7958.67 763.026  35
  -1  -5  26 6873.66 651.684  34
   1   5 -26 7403.54 681.892  35
   1  -5 -26 7928.49 765.506  35
  -1   5 -26 7702.83 689.568  35
  -1   5 -26 6232.77 705.585  33
   1   5 -26 7433.38 754.919  33
  -1  -5 -26 5903.84 692.349  18
  -1   5  26 7885.09 701.531  14
   1  -5  26 7806.02 836.056  14
   1  -5 -26 8011.39 765.942  18
   1   5 -26 6752.29 702.093  29
   1  -5 -26 8095.88 705.462  25
  -1   5 -27 112571. 4286.01  12
   1   5 -27 116138. 4565.72  12
  -1   5 -27 113662. 5595.55  11
  -1   5  27 114546. 5399.61   8
   1  -5  27 108758. 5434.01   6
   1  -5  27 115778. 5557.34   1
  -1   5  27 109524. 5091.23   6
  -1  -5  27 115381. 5581.07   1
   1   5  27 113572. 5095.39   6
  -1  -5  27 112854. 5384.51   6
  -1  -5 -27 118719. 4413.10  35
  -1  -5  27 114320. 4201.43  34
   1   5 -27 110844. 4215.32  35
   1  -5 -27 115843. 4400.09  35
   1   5 -27 111443. 4391.10  33
   1   5  27 116484. 4211.28  34
  -1   5 -27 113300. 4399.74  33
  -1   5 -27 111740. 4210.38  35
   1  -5  27 119252. 4330.59  34
   1  -5  27 109291. 4526.21  14
  -1  -5 -27 112751. 4392.33  18
  -1   5  27 115145. 4226.08  14
   1  -5 -27 115593. 4371.97  18
   1   5 -27 110969. 4345.44  29
   1  -5 -27 108824. 4171.62  25
  -1   5 -28 2783.38 670.206  11
  -1   5  28 3779.30 741.864   8
   1   5 -28 2946.19 509.974  12
   1  -5  28 2710.15 652.870   1
  -1  -5  28 2044.91 589.975   1
  -1  -5  28 2515.89 622.377   6
   1  -5  28 3940.80 786.194   6
  -1   5  28 3684.46 680.263   6
   1   5  28 3464.36 649.759   6
  -1   5 -28 4164.06 556.571  33
  -1   5 -28 2261.27 379.784  35
  -1  -5 -28 3291.84 496.566  35
   1  -5 -28 2515.71 460.563  35
   1  -5  28 2972.42 446.905  34
  -1  -5  28 2903.60 416.912  34
   1   5 -28 2900.08 430.622  35
   1   5 -28 2926.10 475.873  33
  -1   5  28 3062.88 438.302  14
  -1  -5 -28 3008.92 482.423  18
   1  -5 -28 2998.15 477.832  18
   1  -5  28 1994.60 443.074  14
   1   5 -28 2778.38 437.750  29
   1  -5 -28 2598.00 394.532  25
   1   5 -29 88794.3 3779.38  12
  -1  -5 -29 95560.7 3705.75  35
  -1   5 -29 93845.3 3734.02  33
   1   5 -29 88832.3 3671.53  33
   1  -5 -29 96403.6 3721.49  35
  -1   5 -29 86666.7 3488.84  35
   1  -5  29 93535.6 3600.43  34
  -1  -5  29 89653.4 3465.59  34
   1   5 -29 88886.0 3514.07  35
  -1   5  29 89024.1 3468.90  14
  -1  -5 -29 92903.9 3676.71  18
   1  -5  29 92937.4 3834.18  14
   1  -5 -29 92565.5 3652.45  18
   1   5 -29 90848.7 3605.16  29
   1  -5 -29 90206.0 3437.77  25
   1   5 -30 4846.76 639.170  12
   1  -5 -30 5110.69 603.267  35
  -1  -5 -30 4744.20 581.397  35
   1  -5  30 3612.92 494.098  34
  -1   5 -30 4473.84 585.915  33
  -1  -5  30 4558.89 490.190  34
   1   5 -30 4217.18 509.353  35
   1   5 -30 4207.37 551.015  33
  -1   5 -30 5101.39 544.859  35
   1  -5  30 3671.06 571.267  14
  -1   5  30 4251.90 485.559  14
  -1  -5 -30 3686.85 517.458  18
   1   5 -30 4297.33 514.256  29
  -1   5 -30 4347.33 545.598  28
  -1   5 -30 4043.59 516.719  29
   1  -5 -30 4439.20 582.774  24
   1  -5 -30 3724.76 445.042  25
   1   5 -31 141942. 5338.81  12
   1  -5  31 152791. 5183.43  34
  -1  -5 -31 149236. 5261.73  35
  -1   5 -31 148533. 5292.86  33
  -1  -5  31 140130. 4987.48  34
   1   5 -31 154399. 5306.02  33
  -1   5 -31 137032. 5054.38  35
  -1  -5 -31 142556. 5207.91  18
  -1   5  31 137053. 4979.79  14
   1  -5  31 144141. 5362.45  14
  -1   5 -31 140652. 5078.29  29
   1   5 -31 137987. 5063.21  29
   1  -5 -31 149081. 5332.07  24
   1   5 -32 205.441 173.482  12
  -1  -5  32 64.7472 129.417  34
  -1  -5 -32 276.734 190.792  35
   1  -5  32 285.802 163.184  34
   1   5 -32 234.894 180.922  33
  -1   5 -32 76.4517 141.463  35
  -1   5 -32 286.612 176.749  33
  -1   5  32 197.540 149.216  14
   1  -5  32-52.9489 203.901  14
   1   5 -32 317.404 150.696  29
   1  -5 -32 48.6460 179.993  24
  -1  -5  32-45.5388 168.503  22
   1   5 -33 2674.60 394.296  33
  -1  -5  33 1576.71 249.796  34
  -1   5 -33 1866.32 306.413  35
  -1   5 -33 2763.67 411.561  33
   1  -5  33 2970.87 388.655  34
  -1  -5 -33 2539.34 381.756  35
   1  -5  33 2904.48 450.042  14
  -1  -5  33 2239.26 382.442  14
   1   5 -33 3001.10 423.408  12
  -1  -5  33 1959.55 354.567  22
   1  -5 -33 2572.87 396.722  24
  -1  -5 -34 871.795 238.047  35
  -1   5 -34 951.371 229.280  35
  -1   5 -34 1373.31 288.919  33
   1   5 -34 1161.49 272.875  33
   1  -5  34 1251.98 243.187  34
  -1  -5  34 1049.03 274.317  14
   1  -5  34 825.273 247.389  14
   1   5 -34 1010.17 240.350  12
   1  -5 -34 1306.97 279.058  24
  -1  -5 -34 1068.60 275.836  24
  -1  -5  34 711.501 228.329  22
   1  -5  35 93986.6 3533.99  34
   1   5 -35 104403. 3690.24  33
  -1   5 -35 104904. 3699.49  33
  -1  -5  35 101730. 3736.75  14
   1  -5 -35 100925. 3716.30  17
   1  -5  35 98995.2 3733.49  14
  -1  -5 -35 97828.8 3706.34  17
   1  -5 -35 104000. 3710.08  24
  -1  -5 -35 106390. 3743.59  24
  -1  -5  35 102667. 3669.19  22
   1   5 -36 9080.19 623.598  33
  -1   5 -36 9806.82 646.768  33
   1  -5  36 7356.75 520.903  34
  -1  -5 -36 9036.01 657.906  17
   1  -5  36 9067.65 666.021  14
   1  -5 -36 9330.18 660.027  17
  -1  -5  36 9112.34 661.890  14
  -1  -5 -36 8652.00 635.764  24
  -1  -5  36 9006.62 624.061  22
   1  -5 -36 9248.89 641.408  24
  -1   5 -37 22304.8 985.196  33
   1   5 -37 22279.3 984.768  33
   1  -5  37 19949.4 1011.20  14
  -1  -5  37 20040.5 1008.90  14
   1  -5 -37 21353.1 1030.32  17
  -1  -5 -37 21723.0 1042.50  17
  -1  -5 -37 23034.2 1039.01  24
  -1  -5  37 21397.9 983.346  22
   1  -5 -37 23038.2 1019.40  24
  -1   5 -38 132.320 78.7819  33
   1   5 -38 130.713 76.0934  33
  -1  -5  38 195.267 113.810  22
   1  -5 -38 106.165 92.6577  24
  -1  -5 -38 191.400 108.230  24
  -1  -5 -38 80.8214 105.782  17
   1  -5 -38 180.816 109.471  17
  -1  -5  39 55949.9 2161.44  22
   1  -5 -39 69489.5 2189.54  24
  -1  -5 -39 70527.8 2227.30  24
   1  -5  39 59538.2 2186.41  22
   1  -5 -39 71262.5 2246.25  17
  -1  -5 -39 69164.3 2242.41  17
  -1   6   0 221.365 56.0126   8
   1   6   0 318.812 168.530   9
  -1   6   0 213.551 114.106   9
  -1  -6   0 108.035 121.685   7
   1  -6   0 82.6751 62.5883   1
   1   6   0 114.548 81.0309   8
  -1  -6   0 114.166 136.371   2
   1  -6   0 46.4992 121.707   2
  -1   6  -1 142.923 85.3371   9
   1   6  -1 141.561 151.173   9
  -1   6   1 109.916 41.5435   8
   1   6   1 44.7376 82.7658   9
   1   6   1 28.8732 75.5462   8
  -1  -6   1 80.6781 105.529   7
  -1  -6   1 57.2752 122.334   2
  -1  -6  -1 31.6719 58.6105   7
   1  -6  -1 32.7862 39.1917   1
   1   6  -1 58.6508 82.8724   8
   1  -6   1 49.3280 58.9233   1
   1  -6   1 186.205 140.609   2
   1   6   2 863.841 188.829   8
   1   6   2 357.790 166.176   9
   1   6  -2 693.572 231.120   9
  -1   6  -2 654.063 182.667   9
  -1   6   2 490.665 106.509   8
  -1  -6   2 976.338 274.707   2
   1  -6   2 420.048 193.654   2
  -1   6  -2 514.332 123.317   4
   1   6   2 562.158 72.6866   5
  -1   6   2 399.211 48.6251   6
   1  -6  -2 1132.19 125.575   1
  -1  -6   2 401.567 165.788   7
   1   6  -2 552.973 153.054   8
   1   6   3 156.450 106.088   8
   1   6  -3 152.985 122.135   9
  -1   6   3 325.997 92.7978   8
   1   6   3 361.048 174.019   9
  -1   6  -3 107.927 94.5812   9
  -1  -6   3 293.453 173.475   7
   1   6  -3 252.821 104.348   8
  -1  -6   3 349.554 66.6712   6
   1  -6   3 140.386 141.655   2
   1   6   3 347.462 75.1879   5
   1  -6   3 602.915 91.4015   5
  -1   6  -3 268.492 107.886   4
  -1  -6   3 230.205 174.080   2
  -1   6   3 423.745 70.9720   6
  -1  -6  -3 224.800 159.061   2
   1   6   4 2137.12 315.163   8
  -1   6  -4 2205.67 324.705   9
   1   6  -4 1974.85 378.151   9
   1   6  -4 1704.41 251.026   8
  -1  -6  -4 3447.63 490.551   2
  -1  -6   4 2023.05 387.098   7
   1   6   4 1958.09 191.275   6
  -1   6  -4 2728.54 316.564   4
   1  -6   4 2539.95 241.356   6
   1  -6  -4 2376.12 378.182   2
  -1   6   4 2164.54 194.792   6
   1  -6   4 1833.33 357.604   2
  -1  -6   4 2545.62 235.428   6
  -1  -6   4 1893.87 378.641   2
  -1   6  -5 8639.39 639.608   9
  -1   6  -5 8297.98 773.669  11
   1   6  -5 8694.87 786.822   9
   1   6   5 7191.49 612.312   8
  -1  -6   5 8377.13 807.226   2
   1   6   5 7781.69 463.648   6
  -1  -6  -5 7287.56 754.767   2
  -1   6  -5 8273.62 620.710   4
  -1   6   5 8383.94 475.849   6
  -1  -6   5 9042.60 833.029   7
   1  -6   5 8111.67 532.358   6
   1  -6  -5 8353.29 730.792   2
   1  -6   5 8979.88 771.090   2
  -1  -6   5 8950.58 542.152   6
  -1   6  -6 1130.97 296.183  11
   1   6  -6 317.944 179.544   9
  -1   6  -6 397.932 146.744   9
   1   6   6 446.981 159.782   8
  -1  -6  -6 600.837 233.769   2
   1  -6   6 511.000 138.520   6
  -1   6   6 532.346 123.649   6
   1  -6  -6 467.098 200.056   2
  -1  -6   6 478.329 130.872   6
  -1  -6   6 686.143 244.670   2
   1  -6   6 617.554 203.440   2
  -1  -6   6 496.099 229.860   7
  -1   6  -6 444.174 163.633   4
   1   6   6 423.467 107.819   6
   1   6  -7 5313.56 626.604   9
  -1   6  -7 7430.99 759.791  11
  -1   6  -7 6627.96 547.986   9
   1   6   7 7680.56 638.355   8
  -1   6  -7 6186.66 593.159   4
   1  -6   7 5617.28 493.649   6
   1  -6  -7 5840.00 606.903   2
  -1  -6   7 6285.75 530.033   6
   1   6   7 7199.44 480.608   6
  -1  -6   7 6496.34 704.592   2
  -1   6   7 6241.78 460.890   6
   1  -6   7 7069.40 671.536   2
  -1  -6  -7 6118.17 659.604   2
  -1  -6   7 5720.24 708.106   7
  -1   6  -8 6842.60 751.721  11
   1   6  -8 5515.37 671.537  11
   1   6   8 6351.70 610.696   8
   1   6  -8 6663.19 702.396   9
  -1   6  -8 6516.95 553.051   9
   1   6   8 6586.97 492.751   6
   1  -6   8 7067.77 579.035   6
  -1  -6   8 6674.45 708.978   2
   1  -6  -8 6805.60 652.568   2
  -1   6  -8 6607.41 641.721   4
   1  -6   8 6858.11 661.802   2
  -1   6   8 6477.79 506.258   6
  -1   6   8 6391.37 474.489   7
  -1  -6  -8 6891.00 696.495   2
  -1  -6   8 6406.65 569.166   6
  -1   6  -9 3918.10 592.490  11
   1   6  -9 4854.51 608.452   9
   1   6  -9 4805.23 631.655  11
   1   6   9 5122.87 556.954   8
  -1   6  -9 4057.47 436.756   9
  -1   6  -9 5056.60 583.462   4
  -1   6   9 4879.22 363.691   7
   1  -6   9 4465.72 531.108   2
  -1  -6  -9 3839.39 518.011   2
   1   6   9 4553.13 423.146   6
  -1   6   9 4386.68 442.091   6
  -1  -6   9 5390.59 540.724   6
   1  -6   9 5315.27 524.844   6
  -1  -6   9 4421.67 568.140   2
   1  -6  -9 3846.27 496.874   2
  -1   6 -10 1123.11 336.399  11
  -1   6 -10 849.348 206.842   9
   1   6 -10 885.604 283.150  11
   1   6  10 540.434 218.150   8
   1   6 -10 1109.69 302.995   9
   1  -6  10 1051.48 126.450   8
  -1  -6  10 884.155 265.400   2
  -1   6  10 1043.88 224.723   6
  -1   6 -10 901.997 270.695   4
  -1  -6  10 864.758 242.276   6
   1   6  10 642.628 177.223   6
   1  -6 -10 1100.34 260.596   2
   1  -6  10 1144.06 258.904   6
  -1  -6 -10 774.629 235.661   2
   1  -6  10 1630.56 321.053   2
  -1  -6  11 4551.18 466.585  15
   1  -6  11 4614.88 462.420  14
   1  -6  11 4954.75 359.216   8
   1   6  11 4223.03 544.010   8
  -1   6 -11 4244.77 465.613   9
   1   6 -11 3791.39 571.379   9
   1   6 -11 4808.40 669.501  11
   1  -6  11 4886.91 557.575   6
  -1  -6  11 4246.39 544.289   6
   1  -6  11 4334.09 532.296   2
   1   6  11 4394.04 466.285   6
  -1  -6  11 5284.06 606.658   2
  -1  -6  11 4808.29 729.584   7
  -1   6 -11 5181.42 636.897   4
  -1   6  11 5039.78 516.033   6
   1  -6 -11 4332.69 513.214   2
  -1  -6 -11 4955.04 605.967   3
  -1  -6 -11 4695.81 556.975   2
   1  -6  12 19066.4 999.726  15
  -1  -6  12 16793.3 1006.39  14
  -1  -6  12 19727.5 1089.11  15
   1  -6  12 18068.6 1064.83  14
   1   6 -12 19283.3 1447.70  11
   1   6 -12 19775.2 1081.92  12
   1   6 -12 18929.0 1381.72   9
  -1   6 -12 19684.4 1350.50  10
  -1   6 -12 19048.1 1134.42   9
   1  -6  12 19534.0 938.649   8
   1   6  12 20237.7 1314.43   8
   1   6 -12 17131.0 1415.59   4
   1  -6 -12 17489.9 1129.68   2
  -1  -6  12 18618.8 1295.91   6
  -1   6 -12 18481.3 1356.13   4
  -1  -6 -12 19803.8 1331.19   3
  -1  -6 -12 19800.0 1217.74   2
   1  -6  12 20211.2 1211.89   2
   1  -6  12 20606.1 1286.90   6
  -1  -6  12 21103.5 1638.46   7
  -1  -6  12 20105.1 1275.14   2
   1   6  12 18830.6 1109.57   6
  -1   6  12 20661.6 1180.43   6
  -1  -6  13 1013.72 235.477  14
   1  -6  13 1165.22 215.844  15
  -1  -6  13 1036.96 246.047  15
   1  -6  13 969.678 240.251  14
   1   6  13 548.199 245.638   8
   1  -6  13 1252.04 204.293   8
  -1   6 -13 1207.45 327.146  10
   1   6 -13 1439.43 392.729  11
   1   6 -13 1552.23 403.834   9
   1   6 -13 1071.46 235.775  12
  -1  -6  13 1635.86 483.102   7
   1  -6  13 776.770 220.733   2
   1   6 -13 1309.57 407.723   4
  -1  -6  13 985.904 330.877   6
  -1  -6 -13 1264.01 325.365   3
   1   6  13 1349.00 284.609   6
  -1  -6  13 829.693 243.655   2
  -1   6 -13 1099.07 342.668   4
   1  -6  13 952.286 279.025   6
   1  -6 -13 1380.80 258.824   3
   1  -6 -13 1326.80 268.567   2
  -1   6  13 1834.90 334.913   6
  -1  -6 -13 897.703 244.245   2
  -1  -6  14 6399.34 580.885  15
  -1  -6  14 5635.55 548.751  14
   1  -6  14 6045.59 592.784  14
   1  -6  14 6398.26 520.873  15
   1   6 -14 5815.93 811.440  11
  -1   6 -14 5909.88 708.339  10
   1   6 -14 6165.38 615.350  10
   1   6  14 7457.30 802.846   8
   1   6 -14 6138.70 792.409   9
   1   6 -14 5844.56 563.381  12
   1  -6  14 7618.68 568.931   8
   1  -6 -14 5312.21 538.331   2
  -1  -6 -14 6408.41 743.593   3
   1   6 -14 4871.00 777.791   4
  -1  -6  14 6836.34 798.085   6
   1  -6  14 6678.12 621.952   2
  -1   6 -14 5322.01 743.413   4
  -1  -6  14 5886.79 880.153   7
  -1  -6  14 6710.22 663.571   2
   1  -6  14 5803.63 714.021   6
  -1   6  14 6573.61 668.336   6
   1  -6 -14 6657.47 630.001   3
   1   6  14 5585.01 603.853   6
  -1  -6 -14 5694.14 580.717   2
  -1  -6  15 6813.25 610.899  15
  -1  -6  15 6481.76 605.446  14
   1  -6  15 5467.57 585.655  14
   1  -6  15 7271.87 559.757  15
  -1   6 -15 6006.36 726.252  10
  -1   6 -15 6826.86 553.628  12
   1   6 -15 4806.26 744.410  11
   1   6  15 8140.69 854.401   8
   1   6 -15 5887.91 600.546  10
   1  -6  15 7228.67 594.027   8
   1   6 -15 6850.22 627.470  12
   1   6 -15 6524.55 842.286   9
  -1  -6  15 6032.87 787.545   6
   1   6 -15 7725.31 984.349   4
  -1  -6  15 7163.60 988.829   7
  -1  -6 -15 6434.44 769.579   3
   1  -6  15 7468.37 831.338   6
   1  -6 -15 6514.58 569.154   2
  -1   6 -15 7814.76 920.073   4
  -1   6  15 7636.20 745.976   6
   1  -6 -15 6345.32 624.287   3
   1   6  15 6203.67 662.592   6
  -1  -6 -15 5607.41 553.929   2
  -1  -6  16 16872.1 1028.14  15
   1  -6  16 16356.6 1082.25  14
  -1  -6  16 16553.4 1039.59  14
   1  -6  16 15807.0 920.338  15
  -1   6 -16 15993.2 946.681  12
  -1   6 -16 17682.0 1559.72  11
   1   6 -16 15184.2 1367.78   9
   1   6 -16 14786.1 1386.42  11
   1   6  16 18118.7 1377.43   8
  -1   6 -16 14047.5 1191.06  10
   1   6 -16 14699.6 1015.50  12
   1   6 -16 15318.0 1015.30  10
   1  -6  16 17296.8 1363.62   6
  -1  -6  16 18502.1 1460.08   6
  -1   6 -16 16790.5 1458.87   4
   1   6  16 17066.2 1184.84   6
   1  -6 -16 14752.3 1068.72   3
   1   6 -16 17058.4 1574.42   4
  -1   6  16 15899.9 1176.59   6
  -1  -6  16 15702.8 1530.76   7
  -1  -6 -16 15428.5 1273.77   3
  -1  -6  17 10235.5 773.320  15
  -1  -6  17 8526.16 739.176  14
   1  -6  17 9038.26 802.546  14
   1  -6  17 9938.55 689.316  15
  -1   6 -17 9920.88 1163.30  11
  -1   6 -17 7035.88 820.817  10
  -1   6 -17 9321.38 705.990  12
   1   6 -17 9817.84 811.661  12
   1   6  17 10206.5 1044.32   8
   1   6 -17 8498.72 1051.72  11
   1  -6  17 8685.65 998.130   6
   1   6 -17 11104.2 1278.94   4
  -1   6  17 11082.1 976.354   6
   1  -6 -17 10247.8 855.837   3
  -1  -6  17 11406.6 1306.03   7
   1  -6  17 9583.86 1112.47   1
  -1  -6  17 7956.92 984.215   6
  -1  -6 -17 9429.20 1002.58   3
  -1   6 -17 8976.89 1081.98   4
   1   6  17 10208.8 919.227   6
   1  -6  18 262.592 168.343  14
  -1  -6 -18 434.894 128.934  13
   1  -6  18 99.7969 106.729  15
  -1  -6  18 125.530 154.892  15
  -1  -6  18 139.060 185.294  14
  -1   6 -18 229.036 122.427  12
   1   6 -18 200.828 151.752  12
  -1   6 -18 278.626 148.878  10
   1   6  18 342.698 224.168   8
  -1   6 -18-113.097 241.604  11
   1   6 -18 103.988 192.418  11
   1  -6  18 207.725 248.063   1
  -1   6 -18 106.928 161.582   4
  -1  -6  18 196.207 209.596   6
   1  -6 -18 177.872 109.818   3
   1   6 -18 121.867 184.128   4
  -1   6  18 208.352 165.933   6
  -1  -6 -18 250.894 199.774   3
   1   6  18 265.181 200.314   6
   1  -6  18 179.953 192.247   6
  -1  -6  18 122.802 227.200   7
  -1  -6  19 296.761 156.918  15
   1  -6  19 276.967 196.258  14
  -1  -6  19 340.409 179.970  14
  -1  -6  19 127.719 272.817   7
   1   6  19 142.242 151.991   6
   1  -6  19 192.998 206.162   6
   1  -6  19-110.027 235.043   1
  -1  -6 -19 176.089 133.076   3
   1   6 -19 387.945 308.816   4
  -1   6 -19 457.047 298.915   4
  -1   6  19 444.555 223.847   6
  -1  -6  19 104.529 193.408   6
   1   6 -19 108.478 163.911  11
  -1   6 -19 119.607 180.708  11
   1   6 -19 158.301 169.129  12
  -1   6 -19 205.220 126.643  10
   1   6  19 273.319 194.650   8
  -1   6 -19 120.643 135.908  12
   1   6 -20 3432.63 515.102  12
   1   6 -20 4293.01 808.705  11
  -1   6 -20 3873.25 462.342  12
   1   6  20 4050.84 708.231   8
  -1   6 -20 3644.34 779.679  11
  -1   6 -20 4376.44 829.289   4
   1  -6  20 3508.73 689.290   6
  -1  -6  20 4139.82 754.004   6
   1   6  20 3795.61 612.431   6
   1  -6  20 3598.54 752.862   1
  -1  -6 -20 4342.88 707.422   3
   1   6 -20 3830.95 821.804   4
  -1   6  20 4405.12 666.385   6
   1   6 -20 4900.18 541.730  33
   1  -6  20 3249.51 431.105  34
  -1  -6  20 4040.21 464.151  34
  -1  -6 -20 3751.56 510.506  18
  -1  -6  20 3870.68 511.976  14
   1  -6 -20 4080.47 494.685  19
  -1  -6  20 3927.79 475.048  15
  -1  -6 -20 3577.51 498.167  19
   1  -6 -20 4836.01 545.632  18
  -1   6 -20 3177.45 441.750  28
   1   6 -20 3026.16 438.267  28
   1  -6 -20 3895.37 482.830  25
  -1  -6 -20 4755.86 513.876  25
  -1   6 -21 1972.34 616.293  11
   1   6 -21 1734.88 392.389  12
   1   6 -21 2455.79 576.811  11
   1   6  21 2845.91 598.857   8
  -1   6 -21 2197.91 367.762  12
   1   6  21 2179.37 469.780   6
  -1  -6 -21 2409.00 519.554   3
   1  -6  21 2806.61 642.447   1
   1   6 -21 2020.83 639.628   4
  -1   6  21 1827.38 449.362   6
   1  -6  21 3063.01 684.968   6
  -1  -6  21 1585.22 518.066   6
  -1  -6  21 2443.03 363.194  34
  -1   6 -21 3080.97 383.676  35
  -1  -6 -21 2764.46 412.129  35
   1   6 -21 2095.56 334.057  35
   1  -6 -21 3491.45 459.189  35
  -1   6 -21 2151.58 367.384  33
   1   6 -21 2734.97 413.081  33
   1  -6  21 2220.88 330.971  31
   1  -6  21 1999.09 348.629  34
  -1  -6 -21 2663.29 427.195  19
  -1  -6 -21 2503.90 431.833  18
  -1  -6  21 2071.23 378.872  14
  -1  -6  21 3035.04 414.655  15
  -1   6 -21 2413.89 389.743  28
   1   6 -21 2650.24 406.790  28
   1  -6 -21 2520.56 395.126  25
  -1  -6 -21 2359.33 387.255  25
  -1   6 -22 9024.89 770.454  12
   1   6 -22 9256.17 886.735  12
  -1   6 -22 10676.1 1377.54  11
   1   6 -22 10338.9 1257.59  11
   1   6  22 9589.90 1150.97   8
  -1  -6  22 9373.69 1188.50   6
   1   6  22 8853.33 995.412   6
  -1  -6 -22 10900.3 1151.01   3
   1   6 -22 11061.4 1457.37   4
   1  -6  22 9443.69 1237.08   1
  -1   6  22 10992.2 1119.57   6
   1  -6  22 9456.36 1196.45   6
   1  -6  22 10782.9 819.586  34
  -1   6 -22 8248.91 771.582  33
   1  -6 -22 9985.74 825.005  35
   1   6 -22 10290.3 751.405  35
  -1   6 -22 8919.77 704.788  35
   1   6 -22 8696.93 785.779  33
  -1  -6  22 8662.40 729.286  34
   1  -6  22 9829.68 726.423  31
  -1  -6 -22 9987.02 820.591  35
  -1  -6 -22 8726.98 815.042  19
  -1  -6 -22 9510.35 858.268  18
  -1  -6  22 10807.6 901.898  14
  -1   6 -22 10141.2 820.618  28
  -1  -6 -22 7855.89 740.020  25
   1  -6 -22 9144.13 778.188  25
   1   6 -23 488.852 261.155  11
  -1   6 -23 281.976 158.946  12
   1   6  23 666.757 335.746   8
  -1   6 -23 707.613 370.274  11
   1   6 -23 248.392 199.130  12
  -1  -6 -23 309.696 191.139   3
   1  -6  23 132.644 200.509   1
   1   6 -23 158.221 239.100   4
  -1   6  23 91.2158 195.010   6
   1   6  23 446.598 233.797   6
   1  -6  23 121.040 224.045   6
  -1  -6  23 481.759 287.714   6
   1  -6  23 264.403 127.861  31
   1   6 -23 362.281 199.459  33
   1  -6 -23 559.351 236.851  35
  -1  -6  23 477.738 179.838  34
   1   6 -23 280.510 154.544  35
   1  -6  23 140.792 132.892  34
  -1   6 -23 233.907 156.017  35
  -1  -6 -23 298.165 191.536  35
  -1  -6  23 341.435 210.687  14
  -1  -6 -23 165.691 177.155  19
  -1  -6 -23 281.876 199.856  18
  -1   6 -23 392.230 188.977  28
  -1  -6 -23 627.705 224.921  25
   1  -6 -23 283.467 182.115  25
  -1   6 -24 1589.95 580.437  11
   1   6 -24 2463.46 591.087  11
  -1   6  24 1396.42 500.452   8
   1   6 -24 1782.04 388.844  12
   1   6  24 1839.77 552.193   8
  -1   6 -24 1775.87 344.936  12
  -1  -6 -24 2741.93 577.159   3
   1  -6  24 2053.46 605.536   1
   1   6 -24 2626.97 766.422   4
  -1  -6  24 2340.77 605.668   6
   1  -6  24 2764.46 673.425   6
  -1   6  24 1989.75 488.715   6
  -1  -6  24 3164.86 790.534   1
   1   6  24 1206.35 400.628   6
  -1   6 -24 2008.79 331.890  35
   1   6 -24 1906.02 324.348  35
  -1  -6 -24 1785.26 349.385  35
   1  -6  24 1880.29 350.249  34
   1   6 -24 1594.88 340.875  33
  -1  -6  24 2395.30 377.493  34
   1  -6 -24 2140.74 394.616  35
  -1   6  24 2174.98 337.577  14
  -1  -6  24 1572.29 367.246  14
  -1  -6 -24 2409.51 445.587  18
  -1   6 -24 2420.02 421.075  28
  -1  -6 -24 1782.89 353.824  25
   1  -6 -24 1472.88 318.145  25
  -1   6  25 8009.60 1098.25   8
  -1   6 -25 8203.45 1221.82  11
   1   6 -25 8515.81 858.670  12
   1   6  25 6739.79 1018.62   8
   1   6 -25 7848.26 1070.78  11
   1  -6  25 7377.48 1110.61   6
  -1  -6  25 8737.28 1136.97   6
   1   6  25 7181.29 946.547   6
   1   6 -25 8115.42 1332.91   4
   1  -6  25 6870.60 1122.38   1
  -1  -6  25 7993.12 1204.21   1
  -1   6  25 5661.45 850.157   6
   1  -6  25 8474.83 749.209  34
  -1   6 -25 6585.14 623.806  35
   1   6 -25 6825.19 648.145  35
   1  -6 -25 7401.61 735.272  35
  -1  -6  25 7489.58 683.369  34
  -1  -6 -25 9055.10 791.616  35
  -1  -6  25 8230.54 812.931  14
  -1  -6 -25 7982.26 793.136  18
  -1   6  25 7011.20 631.211  14
  -1   6 -25 6889.33 703.749  28
   1  -6 -25 6678.40 673.321  25
  -1  -6 -25 6239.98 655.366  25
   1   6 -26 24526.2 1602.99  12
  -1   6  26 24869.8 2020.52   8
  -1   6 -26 26493.6 2289.68  11
   1   6  26 26718.7 2130.70   8
   1   6 -26 27836.7 2109.58  11
   1   6  26 27351.3 1961.11   6
  -1   6  26 25589.8 1879.03   6
  -1  -6  26 26812.6 2110.92   6
   1  -6  26 26744.8 2141.17   6
   1  -6  26 24453.8 2142.35   1
  -1  -6  26 26699.0 2371.87   1
   1   6 -26 25447.3 1390.55  35
  -1  -6  26 26394.5 1432.10  34
   1  -6 -26 25819.3 1519.22  35
  -1   6 -26 24881.1 1373.81  35
  -1  -6 -26 30197.1 1588.10  35
   1  -6  26 28926.1 1536.50  34
  -1  -6  26 26130.0 1590.01  14
  -1   6  26 25616.6 1360.17  14
  -1  -6 -26 26874.9 1584.39  18
   1  -6 -26 26204.5 1533.48  18
   1   6 -26 25988.7 1539.38  29
  -1   6 -26 25363.2 1497.50  28
  -1  -6 -26 25126.6 1421.98  25
   1  -6 -26 25480.2 1430.42  25
  -1   6  27 123.317 131.708   8
   1   6 -27-64.5601 168.886  12
  -1   6 -27 719.223 343.468  11
   1   6  27-121.575 259.653   8
   1  -6  27 387.619 238.983   6
  -1   6  27 302.303 186.391   6
   1   6  27 296.450 182.782   6
  -1  -6  27 310.010 234.091   1
   1  -6  27 427.849 263.784   1
  -1  -6  27 373.503 230.281   6
   1  -6 -27 214.689 171.957  35
  -1   6 -27 167.495 141.423  35
  -1  -6 -27-52.5813 186.239  35
  -1  -6  27-44.8666 126.786  34
   1   6 -27 85.6482 121.017  35
   1  -6  27 199.486 176.643  34
   1  -6 -27 107.049 180.757  18
  -1   6  27 38.9732 150.074  14
  -1  -6 -27-56.9577 201.736  18
  -1  -6  27 296.145 244.964  14
  -1   6 -27 364.323 229.160  28
   1   6 -27 106.798 161.301  29
   1  -6 -27-184.218 227.158  24
  -1  -6 -27 221.461 156.887  25
   1  -6 -27 91.1781 161.479  25
   1   6 -28 885.407 295.680  12
   1   6  28 1091.79 389.605   8
  -1   6  28 493.426 264.911   8
  -1  -6  28 1681.30 542.022   1
   1  -6  28 1413.14 477.989   1
   1  -6  28 690.442 242.927  34
  -1  -6 -28 932.870 278.100  35
  -1   6 -28 817.860 280.605  33
  -1   6 -28 622.135 209.589  35
   1   6 -28 760.779 231.806  35
   1  -6 -28 1059.51 278.520  35
  -1  -6  28 1404.08 293.919  34
  -1  -6  28 932.768 293.310  14
   1  -6 -28 1267.20 325.075  18
   1  -6  28 1073.14 344.833  14
  -1   6  28 1167.38 246.174  14
  -1  -6 -28 890.943 280.279  18
   1   6 -28 1297.39 314.709  29
   1  -6 -28 839.264 287.624  24
   1  -6 -28 1007.36 257.670  25
  -1  -6 -28 708.216 224.161  25
   1   6 -29 488.230 225.999  12
  -1   6 -29 534.421 261.728  33
  -1  -6  29 420.187 190.659  34
  -1  -6 -29 605.896 228.993  35
  -1   6 -29 444.376 178.181  35
   1  -6  29 526.969 217.295  34
  -1  -6  29 282.933 209.587  14
  -1  -6 -29 376.186 199.075  18
   1  -6 -29 205.974 182.679  18
   1  -6  29 183.253 195.972  14
   1   6 -29 98.9723 140.215  29
   1  -6 -29 538.471 193.089  25
   1  -6 -29 346.682 213.997  24
  -1  -6  29 408.298 243.958  22
   1   6 -30 515.677 237.144  12
  -1   6 -30 155.173 175.995  35
   1   6 -30 304.112 187.718  33
  -1   6 -30 515.665 227.224  33
   1  -6  30 275.709 177.163  34
  -1  -6  30 353.898 192.642  34
  -1  -6 -30 386.976 213.173  35
   1  -6  30 232.953 196.876  14
  -1  -6  30 541.507 252.216  14
  -1  -6 -30 102.409 154.932  18
   1   6 -30 276.249 177.509  29
  -1   6 -30 419.334 186.390  29
   1  -6 -30 421.312 173.769  25
   1  -6 -30 438.739 241.635  24
  -1  -6  30 97.5747 195.148  22
   1   6 -31 158.047 177.904  12
  -1  -6  31 35.8620 138.085  34
  -1   6 -31 36.6093 117.292  35
  -1  -6 -31 90.9700 161.099  35
  -1   6 -31 48.9968 165.460  33
   1  -6  31 43.2974 179.072  34
   1   6 -31-48.0181 177.630  33
   1  -6  31 109.382 210.572  14
   1  -6 -31 199.428 225.877  17
  -1  -6 -31 96.1944 162.423  18
   1   6 -31 124.790 133.267  29
  -1   6 -31 84.3939 149.455  29
   1  -6 -31 103.211 121.858  25
  -1  -6  31 45.8944 154.985  22
   1  -6 -31 102.555 181.612  24
   1   6 -32 424.364 188.460  12
  -1  -6 -32 41.8964 118.479  35
  -1   6 -32 304.515 144.611  35
   1   6 -32 134.172 151.110  33
  -1  -6  32 253.347 139.523  34
   1  -6  32 199.845 135.064  34
  -1   6 -32 45.7353 176.160  33
  -1  -6 -32 88.8667 150.129  18
   1  -6 -32 46.5145 149.097  17
   1  -6  32 100.947 152.530  14
  -1   6 -32 292.380 160.992  29
   1   6 -32 287.865 158.508  29
   1  -6 -32 208.471 114.779  25
  -1  -6  32 84.8281 163.379  22
   1  -6 -32 283.038 195.158  24
   1  -6  33 1765.35 303.113  34
  -1   6 -33 1631.67 317.607  33
  -1  -6 -33 2075.08 331.962  35
  -1  -6  33 1579.74 243.887  34
   1   6 -33 1959.45 339.387  33
   1  -6  33 2060.10 370.000  14
   1   6 -33 1632.25 313.064  12
  -1  -6  33 2081.24 346.332  22
   1  -6 -33 2132.15 348.227  24
   1  -6  34 2189.30 319.412  34
  -1   6 -34 2387.66 358.195  33
   1   6 -34 2948.74 388.807  33
   1  -6  34 2769.29 399.102  14
  -1  -6  34 3018.93 383.418  22
   1  -6 -34 2451.15 361.880  24
   1   6 -35 284.025 143.330  33
  -1   6 -35 516.366 179.354  33
   1  -6  35 361.580 153.886  34
   1  -6  35 353.223 177.202  14
   1  -6 -35 194.798 147.433  24
  -1  -6  35 387.659 171.775  22
   1   6 -36 550.100 161.312  33
  -1   6 -36 292.973 148.461  33
   1  -6  36 411.406 124.574  34
   1  -6  36 474.816 168.281  14
   1  -6 -36 756.730 194.112  24
  -1  -6  36 501.949 163.633  22
  -1  -6  37 1127.86 194.120  22
   1  -6 -37 985.385 184.845  24
   1  -6  37 647.270 110.718  34
   1   6 -37 952.044 172.303  33
  -1   6 -37 1033.39 177.704  33
   1  -6 -38 1032.88 157.386  24
  -1  -6  38 1168.88 165.481  22
   1   6 -38 878.356 133.332  33
  -1   6 -38 1010.56 138.489  33
  -1   7   0 554.862 188.252   9
   1   7   0 466.087 214.468   9
   1   7   0 747.431 185.497   8
  -1  -7   0 254.134 143.466   7
   1  -7   0 169.996 160.484   2
   1  -7   0 215.986 93.0791   1
  -1  -7   0-67.7819 145.194   2
  -1   7   0 630.223 88.4326   8
  -1   7   1 172448. 5858.68   9
  -1   7  -1 168653. 5820.40   9
  -1   7   1 158043. 5307.80   8
   1   7  -1 171970. 6015.16   9
   1   7  -1 157056. 5580.62   8
   1   7   1 183408. 6047.44   9
   1   7   1 174149. 5640.96   8
   1  -7   1 191768. 6172.84   2
   1  -7   1 160392. 5542.81   1
  -1  -7   1 164763. 5886.49   7
  -1  -7   1 162163. 6194.14   2
   1  -7  -1 166129. 5388.14   1
   1   7  -2 17454.0 957.501   8
  -1   7   2 16875.6 813.175   8
   1   7   2 17421.5 987.442   8
   1   7   2 17724.4 1180.59   9
   1   7  -2 17868.0 1216.93   9
  -1   7  -2 17825.8 1098.77   9
   1  -7   2 18474.3 1264.35   2
   1  -7  -2 17543.5 745.586   1
  -1  -7   2 18836.9 1348.41   2
  -1  -7   2 19103.8 1215.52   7
  -1   7  -2 17282.9 880.390   4
   1   7  -3 301212. 11044.6   9
  -1   7  -3 319232. 10853.5   9
   1   7   3 325811. 11046.7   9
  -1   7   3 338497. 10487.0   8
   1   7  -3 347728. 10649.6   8
   1   7   3 332147. 10712.1   8
  -1  -7   3 320160. 11097.2   7
   1  -7   3 326279. 11152.8   2
  -1   7  -3 339271. 10598.0   4
  -1  -7   3 360713. 11407.9   2
   1   7  -4 1241.14 317.719   9
   1   7   4 1222.83 297.315   9
  -1   7   4 1202.17 202.266   8
   1   7   4 1348.40 257.859   8
  -1   7  -4 2419.17 359.231   9
  -1   7  -4 1440.07 249.189   4
  -1  -7  -4 1527.13 383.601   2
  -1  -7   4 1123.98 98.9234   6
   1  -7   4 1660.33 368.679   2
  -1  -7   4 1275.91 332.885   7
   1  -7  -4 1757.76 370.153   2
   1  -7   4 1158.83 94.1148   5
  -1  -7   4 1029.75 329.919   2
   1   7   5 70895.4 2790.68   8
  -1   7  -5 69434.2 2807.54   9
  -1   7  -5 69653.6 3138.93  11
   1   7  -5 72823.9 3107.86   9
  -1   7   5 72288.5 2641.60   8
   1  -7  -5 71503.4 3053.29   2
  -1  -7   5 70333.6 3157.44   7
   1   7   5 68648.4 2348.89   6
  -1  -7   5 71016.8 3227.42   2
  -1   7  -5 70886.2 2744.56   4
   1  -7   5 75316.3 3100.52   2
  -1  -7   5 68765.2 2387.89   6
  -1  -7  -5 75451.8 3218.67   2
  -1   7   5 67723.3 2325.44   6
  -1   7  -6 1739.41 308.798   9
  -1   7  -6 1338.42 353.020  11
   1   7   6 1724.09 303.930   8
   1   7  -6 1505.48 343.284   9
  -1  -7   6 1475.31 385.207   7
  -1  -7   6 1677.17 214.329   6
  -1   7   6 1453.10 173.231   6
   1  -7  -6 1704.20 356.610   2
  -1  -7  -6 1634.36 372.176   2
  -1  -7   6 1372.80 369.285   2
   1  -7   6 1676.39 215.810   6
   1   7   6 1231.42 170.543   6
  -1   7  -6 1349.68 269.517   4
   1  -7   6 1677.05 357.635   2
   1   7   7 181137. 6553.24   8
  -1   7  -7 200319. 7064.84  11
  -1   7  -7 185706. 6483.75   9
   1   7  -7 191623. 6875.24   9
  -1  -7   7 192043. 6307.60   6
  -1   7   7 200229. 6170.50   6
  -1   7  -7 194946. 6619.69   4
   1   7   7 183518. 6148.70   6
   1  -7   7 185574. 6306.24   6
  -1  -7  -7 179945. 6868.17   2
   1  -7   7 199137. 6882.08   2
  -1  -7   7 201931. 7157.78   7
  -1  -7   7 201260. 7048.92   2
   1  -7  -7 187503. 6780.73   2
  -1  -7   8 59655.6 2414.53  15
   1  -7   8 58970.1 2322.12  15
   1   7  -8 54669.9 2841.38  11
  -1   7  -8 57351.5 2889.71  11
   1   7   8 62102.0 2608.79   8
   1   7  -8 64357.5 2850.06   9
  -1   7  -8 59986.4 2480.16   9
   1  -7   8 56289.0 2369.69   6
  -1  -7   8 59047.6 2857.33   2
   1  -7  -8 64550.4 2765.55   2
   1   7   8 59143.7 2234.35   6
  -1  -7   8 62949.8 2411.96   6
  -1  -7   8 59755.7 3004.94   7
  -1   7   8 60321.3 2248.46   6
   1  -7   8 63841.2 2784.89   2
  -1   7  -8 61176.8 2643.63   4
  -1  -7  -8 61638.7 2825.77   2
  -1  -7   9 17619.6 1035.93  15
   1  -7   9 18009.4 971.616  15
  -1  -7  -9 17215.0 997.362  13
   1   7  -9 17108.4 1357.88  11
   1   7  -9 17326.0 983.045  12
  -1   7  -9 17112.7 1060.45   9
   1   7   9 19216.9 1195.02   8
   1   7  -9 19659.6 1347.54   9
  -1   7  -9 15315.3 1314.51  11
   1  -7   9 17928.7 1065.58   6
   1  -7  -9 17031.5 1199.58   2
   1  -7   9 17729.2 1248.48   2
  -1   7   9 17324.4 936.444   6
  -1   7  -9 17676.3 1207.78   4
  -1  -7   9 18876.0 1358.46   2
  -1  -7  -9 18058.3 1291.25   2
   1   7   9 17979.4 936.168   6
  -1  -7   9 21125.1 1570.13   7
  -1  -7   9 18286.5 1078.07   6
   1  -7  10 1836.28 292.918  14
  -1  -7  10 2552.35 362.062  15
  -1  -7 -10 2096.72 320.216  13
   1  -7  10 2424.52 317.212  15
   1   7 -10 2123.05 478.825  11
   1   7 -10 2639.15 472.202   9
  -1   7 -10 1780.46 444.798  11
   1   7 -10 1940.58 302.904  12
   1   7  10 2280.74 405.050   8
  -1   7 -10 1776.00 315.438   9
   1  -7  10 1409.39 343.088   2
   1  -7 -10 1902.50 373.284   2
  -1  -7  10 2485.89 382.417   6
  -1   7  10 2006.11 299.378   6
   1  -7  10 2257.63 349.426   6
  -1   7 -10 1825.86 399.938   4
  -1  -7 -10 1750.25 382.420   2
  -1  -7  10 1684.54 378.753   2
   1   7  10 1799.07 277.813   6
   1  -7  11 207424. 6708.57  15
   1  -7  11 196823. 6761.33  14
  -1  -7 -11 190852. 6712.80  13
  -1  -7  11 206032. 6833.62  15
   1   7 -11 195196. 6724.66  12
   1   7 -11 207283. 7377.61   9
   1   7 -11 189348. 7455.74  11
  -1   7 -11 209734. 7649.86  11
   1   7  11 200813. 7099.31   8
  -1   7 -11 209111. 6918.10   9
  -1  -7  11 206545. 7295.65   2
   1  -7  11 199195. 6976.97   6
  -1  -7  11 209531. 7080.98   6
  -1   7  11 197054. 6742.97   6
   1   7 -11 176770. 7358.70   4
  -1  -7 -11 187209. 7117.97   2
   1  -7 -11 202847. 7080.97   2
  -1   7 -11 205456. 7287.62   4
   1   7  11 201653. 6731.46   6
   1  -7  11 227187. 7270.08   2
  -1  -7  12 32965.3 1632.49  14
  -1  -7 -12 37304.9 1718.25  13
   1  -7  12 37967.6 1692.51  15
  -1  -7  12 40600.0 1817.78  15
   1  -7  12 36306.1 1750.36  14
  -1   7 -12 39752.7 1880.82   9
   1   7 -12 35895.3 2242.45  11
   1   7  12 39483.9 2045.49   8
   1   7 -12 40321.2 2217.01   9
   1   7 -12 37203.6 1737.05  12
   1   7 -12 37380.0 2298.14   4
  -1  -7  12 41255.1 2035.29   6
   1  -7 -12 38288.5 1950.99   2
   1  -7  12 39065.0 2008.06   2
  -1   7  12 38032.8 1782.82   6
  -1   7 -12 36107.8 2118.95   4
  -1  -7  12 42622.2 2161.73   2
   1  -7  12 39190.8 1964.59   6
  -1  -7 -12 37262.0 2003.22   2
   1   7  12 40752.5 1789.97   6
  -1  -7  13 104364. 3875.48  14
  -1  -7  13 111822. 4036.00  15
   1  -7  13 108288. 3872.96  15
  -1  -7 -13 102414. 3884.13  13
   1  -7  13 98257.2 3952.51  14
  -1   7 -13 100765. 4407.69  10
   1   7 -13 105321. 4673.79  11
  -1   7 -13 105070. 3814.10  12
   1   7  13 108932. 4360.14   8
   1   7 -13 109793. 3990.10  12
   1   7 -13 107346. 4554.97   9
  -1   7 -13 110027. 4113.29   9
   1  -7  13 113734. 4271.45   2
   1   7 -13 98961.6 4658.64   4
  -1  -7  13 113989. 4376.95   6
   1   7  13 108378. 4013.01   6
  -1   7  13 119613. 4119.33   6
   1  -7  13 105096. 4253.69   6
  -1  -7  13 114109. 4396.36   2
  -1   7 -13 112470. 4588.77   4
  -1  -7  13 118014. 5073.62   7
  -1  -7 -13 108471. 4250.40   2
   1  -7 -13 101667. 4127.86   2
  -1  -7  14 19080.1 1143.18  15
  -1  -7  14 18334.5 1069.20  14
  -1  -7 -14 16986.5 1036.79  13
   1  -7  14 17162.6 1112.89  14
   1  -7  14 19310.5 1054.56  15
   1   7 -14 17415.7 1434.39   9
  -1   7 -14 17834.5 1390.11  10
   1   7 -14 18641.7 1125.47  12
   1   7  14 21348.2 1449.84   8
  -1   7 -14 17488.1 1003.11  12
   1   7 -14 16806.1 1488.70  11
   1  -7 -14 17811.6 1176.18   2
  -1  -7  14 21164.4 1791.61   7
  -1  -7  14 18880.1 1304.02   2
   1  -7  14 19306.0 1263.61   2
  -1  -7  14 17275.4 1323.39   6
   1   7  14 19015.8 1173.79   6
   1  -7  14 19332.3 1352.81   6
  -1   7  14 17594.7 1163.89   6
  -1  -7 -14 18180.2 1213.29   2
   1   7 -14 19512.4 1637.93   4
  -1   7 -14 16530.2 1411.47   4
   1  -7  15 70890.7 2673.55  15
  -1  -7  15 72905.7 2822.50  15
   1  -7  15 63628.0 2783.15  14
  -1  -7  15 68802.5 2714.99  14
  -1  -7 -15 60522.7 2616.15  13
   1   7 -15 58759.9 2857.93  10
   1   7 -15 69380.4 3382.28   9
   1   7  15 68002.3 3180.90   8
  -1   7 -15 68552.4 2638.08  12
  -1   7 -15 59832.6 3118.10  10
   1   7 -15 60761.0 3365.87  11
   1   7 -15 65533.5 2766.94  12
  -1  -7  15 69537.0 3760.58   7
  -1   7 -15 80082.7 3574.78   4
   1  -7  15 69986.5 3478.45   1
  -1  -7  15 73555.2 3283.98   6
   1   7 -15 69244.8 3604.71   4
  -1   7  15 71617.1 2951.71   6
   1   7  15 69789.6 2891.40   6
   1  -7  15 65323.1 3117.81   6
  -1  -7 -15 65658.1 2866.51   2
   1  -7 -15 62200.4 2766.78   2
  -1  -7 -16 10420.0 775.506  13
  -1  -7  16 12730.0 917.179  15
   1  -7  16 11171.9 906.219  14
  -1  -7  16 12115.1 861.948  14
   1  -7  16 13186.9 847.186  15
  -1   7 -16 11072.0 1086.29  10
  -1   7 -16 12000.1 818.937  12
   1   7 -16 12761.3 937.369  12
   1   7 -16 11134.2 1237.79  11
   1   7 -16 12905.9 1274.33   9
  -1   7 -16 11764.5 1308.98  11
   1   7 -16 10921.7 905.688  10
   1   7  16 11926.8 1133.95   8
  -1  -7  16 11415.5 1345.97   7
  -1  -7  16 11882.6 1164.44   6
  -1   7 -16 11330.8 1223.57   4
   1   7  16 11472.1 948.849   6
   1  -7  16 12021.7 1131.73   6
  -1   7  16 12341.9 997.668   6
   1   7 -16 9879.48 1241.29   4
   1  -7  17 192011. 6327.00  15
  -1  -7 -17 180380. 6268.40  13
   1  -7  17 181524. 6554.33  14
  -1  -7  17 186856. 6456.13  15
  -1  -7  17 186783. 6412.59  14
   1   7 -17 188953. 7666.07   4
  -1   7  17 197407. 6781.83   6
  -1  -7  17 177532. 7063.93   6
   1  -7  17 183684. 7065.50   6
  -1  -7  17 186841. 7800.79   7
  -1   7 -17 185163. 7402.65   4
  -1  -7 -17 185480. 7052.07   3
   1   7  17 179562. 6658.05   6
   1   7 -17 181627. 7384.30  11
  -1   7 -17 177690. 6912.29  10
   1   7 -17 178950. 6495.55  12
  -1   7 -17 183328. 6318.86  12
  -1   7 -17 185927. 7599.73  11
   1   7  17 203015. 7189.50   8
  -1  -7  18 5497.26 807.744   6
  -1  -7  18 3778.04 813.919   7
  -1   7 -18 4914.15 837.628   4
   1   7  18 5495.58 665.682   6
   1  -7  18 3917.32 652.569   6
  -1  -7 -18 3681.69 642.814   3
   1   7 -18 3881.28 817.209   4
  -1   7  18 5273.68 667.647   6
   1  -7  18 4801.20 514.495  34
  -1  -7 -18 4497.77 472.484  13
  -1  -7  18 4367.77 519.232  14
   1  -7  18 4978.00 506.603  15
   1  -7  18 5397.08 620.893  14
  -1  -7  18 4606.97 537.587  15
  -1  -7 -18 4810.31 581.503  27
   1   7 -18 4963.25 534.905  28
  -1   7 -18 3737.69 592.280  10
   1   7 -18 5966.51 917.935  11
   1   7  18 5191.06 776.845   8
  -1   7 -18 4110.85 480.098  12
   1   7 -18 3981.96 546.410  12
  -1   7 -18 3071.92 719.858  11
  -1   7 -19 4512.07 847.264  11
  -1   7 -19 3483.13 563.420  10
   1   7 -19 3040.78 673.351  11
   1   7 -19 4952.46 596.368  12
  -1   7 -19 4237.99 489.835  12
   1   7  19 4830.97 754.446   8
   1   7 -19 4100.61 835.712   4
  -1   7  19 4691.58 652.523   6
   1   7  19 4648.02 645.991   6
  -1   7 -19 5227.53 879.292   4
   1  -7  19 3601.99 645.402   6
  -1  -7 -19 4930.56 728.035   3
  -1  -7  19 3998.19 679.174   6
   1  -7  19 4000.69 441.684  31
   1   7 -19 3541.12 472.125  33
  -1  -7  19 3535.02 449.069  34
   1  -7  19 5093.30 536.896  34
  -1  -7  19 4856.92 553.858  14
   1  -7  19 3673.68 444.790  15
   1  -7 -19 6113.94 594.268  19
  -1  -7  19 4711.19 546.510  15
   1  -7  19 3866.82 551.639  14
   1  -7 -19 4136.49 511.457  18
  -1  -7 -19 5022.86 471.374  13
  -1   7 -19 4807.48 524.516  28
   1  -7 -19 4033.72 515.318  27
   1   7 -19 3891.20 487.822  28
   1  -7 -19 4116.24 519.044  25
  -1  -7 -19 4389.69 542.920  25
  -1   7 -20 3877.93 465.841  12
  -1   7 -20 3775.97 808.644  11
   1   7 -20 3016.03 724.936  11
   1   7 -20 3193.55 503.261  12
   1   7  20 3195.20 648.329   8
   1   7  20 3767.31 589.116   6
   1  -7  20 3378.85 727.272   1
   1   7 -20 3743.11 820.236   4
  -1  -7 -20 3881.46 655.794   3
   1  -7  20 3309.32 633.489   6
  -1   7 -20 2389.76 638.687   4
  -1   7  20 3165.45 555.893   6
  -1  -7  20 4073.56 695.773   6
  -1  -7 -20 3438.17 428.819  35
  -1  -7  20 3656.23 457.090  34
   1   7 -20 2772.02 426.894  33
   1  -7  20 3571.07 424.951  31
   1  -7  20 3207.26 433.082  34
  -1   7 -20 3342.25 449.771  33
   1  -7 -20 4280.55 485.524  35
  -1  -7 -20 3363.72 507.197  18
   1  -7  20 3457.55 424.338  15
   1  -7 -20 4396.45 537.884  18
   1  -7  20 4286.65 570.630  14
  -1  -7  20 3729.34 485.548  15
  -1  -7  20 2910.71 451.093  14
   1  -7 -20 3410.97 461.224  19
  -1   7 -20 3503.63 459.602  28
  -1  -7 -20 3673.53 498.537  25
   1  -7 -20 3251.88 466.805  25
   1   7  21 209135. 7877.67   8
  -1   7  21 203341. 7824.86   8
   1   7 -21 193367. 8053.87  11
  -1   7 -21 199171. 8320.98  11
  -1   7 -21 195233. 6817.95  12
   1   7 -21 203971. 7119.73  12
   1  -7  21 190783. 7823.68   6
  -1  -7  21 190299. 7741.49   6
   1  -7  21 200029. 8202.91   1
   1   7 -21 175011. 8225.45   4
  -1  -7 -21 205738. 7665.40   3
  -1   7  21 195312. 7373.12   6
   1   7  21 197488. 7370.10   6
   1   7 -21 189568. 6863.38  33
  -1   7 -21 193977. 6872.15  33
  -1  -7  21 200761. 6821.44  34
   1  -7  21 201648. 6727.70  31
   1  -7  21 201879. 6864.75  34
   1  -7 -21 199626. 6868.82  35
  -1  -7 -21 205901. 6861.75  35
  -1  -7 -21 206437. 7066.86  18
   1  -7 -21 198042. 6931.35  18
  -1  -7  21 194103. 6931.61  14
   1  -7  21 198296. 7082.83  14
  -1  -7  21 195716. 6870.60  15
  -1   7 -21 201399. 6868.79  28
  -1  -7 -21 192797. 6930.99  25
   1  -7 -21 198375. 6908.64  25
   1  -7 -21 195770. 6875.41  19
   1   7 -22 70626.0 3208.35  12
  -1   7 -22 74823.1 4261.54  11
   1   7 -22 69921.8 3972.07  11
   1   7  22 77768.1 3909.85   8
  -1   7  22 80477.1 3953.24   8
   1   7 -22 78309.8 4469.89   4
  -1  -7  22 73464.4 3816.44   6
  -1   7  22 74772.1 3518.02   6
   1  -7  22 68146.8 4023.04   1
   1   7  22 74492.7 3507.32   6
   1  -7  22 74883.9 3846.17   6
   1  -7 -22 71626.6 3045.50  35
  -1  -7 -22 78608.6 3076.87  35
  -1  -7  22 79667.1 3048.84  34
  -1   7 -22 71330.1 3041.59  33
   1  -7  22 77142.1 2944.11  31
   1  -7  22 74968.0 3051.03  34
   1   7 -22 72746.6 3083.14  33
   1  -7 -22 71514.2 3091.67  18
   1  -7  22 66394.2 3161.71  14
  -1  -7  22 75547.8 3050.91  15
  -1  -7  22 78197.6 3168.25  14
  -1  -7 -22 72039.7 3167.44  18
  -1   7 -22 73633.8 3051.75  28
  -1  -7 -22 69198.6 3060.93  25
  -1  -7  22 77007.4 3110.12  22
   1  -7 -22 71921.7 3056.89  25
   1   7  23 45433.8 2774.88   8
  -1   7 -23 42774.6 3050.51  11
   1   7 -23 41171.5 2740.59  11
  -1   7  23 37869.4 2578.80   8
   1   7 -23 41033.0 2163.02  12
  -1   7  23 42046.3 2408.57   6
   1   7 -23 39316.2 3036.35   4
   1   7  23 40348.2 2366.46   6
   1  -7  23 42112.6 2721.74   6
  -1  -7  23 38550.3 2597.60   6
   1  -7  23 37193.0 2796.87   1
   1  -7  23 43074.4 2016.56  34
   1  -7  23 40768.2 1865.53  31
  -1  -7 -23 40911.3 1980.40  35
   1   7 -23 39367.9 1821.73  35
   1  -7 -23 44214.5 2047.13  35
  -1  -7  23 41660.8 1952.63  34
  -1   7 -23 41582.8 1835.33  35
  -1   7 -23 39996.5 1992.21  33
   1   7 -23 41766.2 2043.16  33
   1  -7  23 38743.0 2127.77  14
  -1  -7 -23 38929.9 2061.82  19
  -1  -7  23 41548.2 2062.68  14
   1  -7 -23 43250.7 2073.97  18
  -1  -7 -23 38902.0 2072.50  18
  -1   7 -23 37119.3 1942.61  28
   1  -7 -23 36349.8 1935.62  25
  -1  -7  23 42923.6 2047.99  22
  -1  -7 -23 40418.6 2013.27  25
   1   7  24 2795.33 650.217   8
   1   7 -24 1665.34 498.392  11
   1   7 -24 2134.07 437.168  12
  -1   7  24 2550.99 623.228   8
  -1   7 -24 1354.24 537.704  11
   1  -7  24 3696.05 712.467   6
   1   7  24 2925.29 548.471   6
  -1  -7  24 2154.29 532.596   6
   1  -7  24 2601.96 710.975   1
  -1   7  24 2051.22 462.314   6
   1   7 -24 3036.02 788.330   4
  -1  -7  24 2238.76 747.753   1
  -1  -7  24 2472.40 395.607  34
   1   7 -24 2069.65 333.480  35
   1  -7 -24 2169.50 396.566  35
  -1   7 -24 2390.55 355.859  35
   1   7 -24 2605.68 438.359  33
   1  -7  24 1904.72 373.885  34
  -1   7 -24 2145.57 405.457  33
  -1  -7 -24 3393.79 467.074  35
   1  -7  24 2223.12 351.776  31
  -1  -7  24 2418.54 443.083  14
  -1  -7 -24 2858.55 471.651  19
  -1  -7 -24 2215.36 444.147  18
   1  -7  24 2297.40 477.536  14
  -1   7 -24 2808.14 435.239  28
   1  -7 -24 2626.15 427.253  25
  -1  -7  24 2775.09 449.540  22
  -1  -7 -24 2238.68 411.031  25
   1   7 -25 158918. 5870.84  12
   1   7 -25 159847. 6777.80  11
  -1   7 -25 146266. 6974.55  11
   1   7  25 163660. 6735.36   8
  -1   7  25 163351. 6730.93   8
   1   7  25 164542. 6302.81   6
   1  -7  25 134062. 6438.48   6
   1  -7  25 148304. 6931.10   1
  -1  -7  25 143590. 6454.42   6
   1   7 -25 167035. 7539.23   4
  -1  -7  25 142907. 7040.97   1
  -1   7  25 162928. 6287.47   6
  -1   7 -25 150528. 5378.20  35
   1   7 -25 145664. 5605.88  33
  -1   7 -25 149639. 5631.29  33
   1  -7  25 165255. 5665.32  34
   1  -7 -25 161391. 5655.09  35
  -1  -7 -25 163066. 5634.21  35
   1  -7  25 160970. 5427.36  31
   1   7 -25 146486. 5376.43  35
  -1  -7  25 159258. 5557.27  34
  -1  -7  25 156817. 5718.67  14
  -1  -7 -25 154891. 5761.36  18
  -1   7 -25 151358. 5610.86  28
  -1  -7 -25 153990. 5594.19  25
   1  -7 -25 149377. 5568.92  25
  -1  -7  25 162517. 5687.73  22
   1   7 -26 1229.62 415.482  11
  -1   7  26 840.079 339.387   8
  -1   7 -26 741.372 354.356  11
   1   7  26 961.178 363.185   8
   1   7 -26 258.726 183.358  12
  -1  -7  26 1136.26 458.837   1
  -1  -7  26 568.430 271.867   6
   1  -7  26 239.224 181.257   6
   1  -7  26 888.797 387.749   1
  -1  -7  26 887.995 254.918  34
   1   7 -26 396.756 175.331  35
  -1  -7 -26 351.957 234.511  35
  -1   7 -26 657.400 207.015  35
  -1   7 -26 53.6618 162.772  33
   1  -7 -26 519.940 248.750  35
   1   7 -26 862.642 282.443  33
   1  -7  26 762.094 254.909  34
  -1  -7  26 454.265 235.318  14
  -1  -7 -26 473.491 228.370  18
   1   7 -26 270.725 192.350  29
  -1   7 -26 831.977 260.871  28
  -1  -7  26 630.758 245.119  22
   1  -7 -26 783.445 251.207  25
  -1  -7 -26 591.288 235.786  25
  -1   7 -27 58175.6 3467.08  11
  -1   7  27 55900.8 3181.84   8
   1   7 -27 52695.6 2549.93  12
   1   7  27 56598.3 3196.31   8
   1  -7  27 51168.2 3401.30   1
  -1  -7  27 54889.6 3534.10   1
   1  -7  27 52606.2 2378.86  34
   1   7 -27 48733.0 2365.02  33
  -1   7 -27 51397.2 2189.45  35
  -1  -7  27 52695.0 2309.64  34
  -1  -7 -27 55271.1 2394.77  35
  -1  -7 -27 53196.6 2491.65  18
  -1  -7  27 51344.0 2432.46  14
   1   7 -27 52800.0 2422.44  29
  -1   7 -27 49597.6 2358.94  28
  -1  -7  27 51877.1 2384.92  22
   1  -7 -27 47722.3 2271.95  25
  -1  -7 -27 47476.4 2261.11  25
   1   7 -28 121.779 183.926  12
   1   7 -28 52.3684 185.489  33
   1  -7  28 196.997 174.445  34
  -1  -7  28 661.659 225.913  34
  -1  -7 -28 773.983 247.743  35
  -1   7 -28 37.5253 132.932  35
  -1  -7  28-54.7258 210.719  14
  -1  -7 -28-56.0019 179.424  18
   1   7 -28 718.462 257.047  29
  -1   7 -28 355.351 209.964  28
  -1  -7  28-50.4166 221.990  22
   1  -7 -28-90.2837 167.008  25
  -1  -7 -28 175.170 155.122  25
   1   7 -29 88752.5 3665.10  12
  -1   7 -29 84831.2 3302.38  35
  -1  -7 -29 94011.8 3522.93  35
  -1  -7  29 88945.8 3412.75  34
   1  -7  29 94047.9 3557.88  34
   1  -7 -29 93744.0 3647.32  17
  -1  -7 -29 86436.3 3578.13  18
  -1  -7  29 92427.4 3612.45  14
   1   7 -29 89086.2 3530.16  29
  -1  -7 -29 80508.7 3320.48  25
  -1  -7  29 91563.8 3552.03  22
   1  -7 -29 87553.2 3412.14  25
   1   7 -30 1436.83 341.860  12
  -1  -7  30 577.507 207.067  34
  -1  -7 -30 741.289 234.145  35
  -1   7 -30 852.005 210.537  35
   1  -7  30 857.951 256.361  34
   1  -7 -30 960.512 281.604  17
  -1  -7  30 1047.86 311.685  14
  -1  -7 -30 1260.68 324.044  18
  -1   7 -30 644.406 242.077  29
   1   7 -30 632.283 232.625  29
  -1  -7  30 641.881 255.613  22
   1  -7 -30 847.229 310.700  24
   1  -7 -30 1129.01 264.102  25
  -1  -7 -30 682.449 269.991  24
  -1  -7 -30 818.185 206.076  25
   1   7 -31 102292. 4020.48  12
  -1  -7 -31 106637. 3928.59  35
  -1   7 -31 102956. 3762.35  35
   1  -7  31 107029. 3957.88  34
  -1  -7  31 101193. 3803.63  34
  -1  -7  31 103857. 4017.88  14
  -1  -7 -31 105673. 4034.17  18
   1  -7 -31 113400. 4100.58  17
   1   7 -31 112028. 3974.27  29
  -1   7 -31 106229. 3954.97  29
  -1  -7  31 106238. 3977.14  22
   1  -7 -31 99205.9 3790.88  25
  -1  -7 -31 114236. 4133.27  24
   1  -7 -31 112842. 4126.07  24
   1   7 -32 9801.55 769.377  12
  -1   7 -32 8894.38 753.649  33
  -1  -7  32 9686.82 668.888  34
   1  -7  32 9235.70 721.706  34
  -1  -7  32 9982.02 784.204  14
  -1  -7 -32 9887.40 783.837  18
   1  -7 -32 9796.44 787.590  17
  -1   7 -32 8837.39 699.628  29
   1   7 -32 9237.12 704.876  29
   1  -7 -32 8523.48 629.188  25
  -1  -7 -32 10858.8 831.150  24
   1  -7 -32 10796.2 837.295  24
  -1  -7  32 10402.8 774.599  22
   1  -7  33 4461.33 467.281  34
   1   7 -33 6391.05 574.057  33
  -1   7 -33 4994.02 529.018  33
  -1  -7  33 5384.29 440.508  34
   1  -7 -33 5460.09 549.030  17
  -1  -7  33 5028.12 514.656  14
   1   7 -33 5038.39 457.029  29
   1  -7 -33 5294.46 537.207  24
   1  -7 -33 4177.43 386.558  25
  -1  -7  33 4363.43 477.183  22
  -1  -7 -33 6022.79 573.672  24
   1  -7  34 1758.78 273.292  34
   1   7 -34 2139.55 318.935  33
  -1  -7  34 1645.04 224.892  34
  -1   7 -34 1830.33 309.949  33
   1  -7 -34 2309.99 335.477  17
  -1  -7  34 2060.04 313.892  14
  -1  -7 -34 1855.05 318.398  17
  -1  -7 -34 2043.38 325.843  24
   1  -7 -34 2708.30 360.646  24
  -1  -7  34 2163.26 313.587  22
  -1   7 -35 111360. 3665.59  33
   1   7 -35 105211. 3618.80  33
   1  -7  35 95415.3 3478.13  34
  -1  -7  35 96324.3 3579.53  14
   1  -7 -35 101752. 3631.41  17
  -1  -7 -35 105343. 3647.85  17
   1  -7  35 96631.4 3620.00  14
   1  -7 -35 107207. 3642.32  24
  -1  -7  35 100709. 3560.75  22
   1   7 -36 9472.28 602.393  33
   1  -7  36 8601.29 511.414  34
  -1   7 -36 10033.3 623.151  33
   1  -7  36 8909.51 609.936  14
  -1  -7 -36 10337.8 635.991  17
   1  -7 -36 11154.1 654.479  17
  -1  -7  36 9790.37 614.002  14
  -1  -7  36 9290.48 584.198  22
   1  -7 -36 10436.5 631.708  24
  -1   7 -37 5577.59 390.229  33
   1   7 -37 5500.97 387.290  33
   1  -7 -37 5897.22 403.953  24
  -1  -7  37 5204.27 372.659  22
   1  -7 -37 5074.29 387.698  17
  -1  -7 -37 5147.17 388.186  17
   1  -7  38 1837.97 186.043  22
  -1  -7  38 2084.98 189.353  22
   1  -7 -38 2105.07 194.679  24
[truncated: 5,298,069 more chars]
