# Supplementary material for: (2,9-Dimethyl-1,10-phenanthroline)bis­[2-(pyridin-2-yl)phen­yl]iridium(III) hexa­fluoro­phosphate and (2,9-dimethyl-1,10-phenanthroline)bis­[5-methyl-2-(pyridin-2-yl)phen­yl]iridium(III) hexa­fluoro­phosphate–diethyl ether–aceto­nitrile (1/0.61/0.78)
Source: Acta Crystallogr E Crystallogr Commun. 2025 Jan 14;81(Pt 2):127–31. doi: 10.1107/S2056989024012039 (PMC11799788; doi:10.1107/S2056989024012039)
Supplement: Supplementary file 2 [file e-81-00127-1sup2.hkl]

data_1                                                                          
_shelx_title ' brocr22_a.res in Pbca'                                           
_shelx_refln_list_code          4                                               
_shelx_F_calc_maximum      817.93                                               
_exptl_crystal_F_000      3344.00                                               
_reflns_d_resolution_high  0.7817                                               
                                                                                
loop_                                                                           
 _space_group_symop_operation_xyz                                               
 'x, y, z'                                                                      
 '-x+1/2, -y, z+1/2'                                                            
 '-x, y+1/2, -z+1/2'                                                            
 'x+1/2, -y+1/2, -z'                                                            
 '-x, -y, -z'                                                                   
 'x-1/2, y, -z-1/2'                                                             
 'x, -y-1/2, z-1/2'                                                             
 '-x-1/2, y-1/2, z'                                                             
                                                                                
_cell_length_a    11.4130                                                       
_cell_length_b    17.1627                                                       
_cell_length_c    31.7109                                                       
_cell_angle_alpha  90.000                                                       
_cell_angle_beta   90.000                                                       
_cell_angle_gamma  90.000                                                       
                                                                                
_shelx_F_squared_multiplier     1.000                                           
                                                                                
loop_                                                                           
 _refln_index_h                                                                 
 _refln_index_k                                                                 
 _refln_index_l                                                                 
 _refln_F_squared_calc                                                          
 _refln_F_squared_meas                                                          
 _refln_F_squared_sigma                                                         
 _refln_observed_status                                                         
   2   0   0     168585.50     176548.44      2466.20 o                         
   4   0   0      73868.36      75731.30      1329.84 o                         
   6   0   0     105990.91     105808.38      1887.97 o                         
   8   0   0      25919.85      22738.63      1086.38 o                         
  10   0   0      14635.27      13869.18       350.68 o                         
  12   0   0      45500.99      45819.02      1114.61 o                         
  14   0   0      24128.90      24699.46       926.58 o                         
   2   1   0      46925.32      46862.30       599.20 o                         
   4   1   0      38936.20      39032.99       560.37 o                         
   6   1   0       2781.40       2426.18       109.78 o                         
   8   1   0         57.37        139.26        36.31 o                         
  10   1   0       5524.58       5503.47       146.46 o                         
  12   1   0        615.22        589.37        53.93 o                         
  14   1   0         36.06        111.21        32.79 o                         
   0   2   0     669005.00     811914.12     14193.58 o                         
   2   2   0     169215.67     179578.11      1951.11 o                         
   4   2   0     203690.20     204794.14      2200.48 o                         
   6   2   0     254468.50     259485.58      5959.63 o                         
   8   2   0     153345.31     149190.12      1572.87 o                         
  10   2   0      25512.55      24954.41       360.15 o                         
  12   2   0      20976.77      21926.06       517.49 o                         
  14   2   0      14103.83      14496.10       265.67 o                         
   2   3   0      25595.53      25245.57       491.55 o                         
   4   3   0       1891.45       1944.64        80.13 o                         
   6   3   0         64.82        218.09        35.76 o                         
   8   3   0        257.34        276.47        38.01 o                         
  10   3   0         54.83        153.51        28.06 o                         
  12   3   0         62.00         99.32        30.07 o                         
  14   3   0       1910.78       2042.15        74.34 o                         
   0   4   0      73660.36      73313.96      1945.41 o                         
   2   4   0     339286.53     337959.12      3791.65 o                         
   4   4   0     319992.34     326868.84      7073.77 o                         
   6   4   0      99960.58      97275.88      1379.53 o                         
   8   4   0      75769.49      75118.45       756.98 o                         
  10   4   0      37120.89      38382.52       484.58 o                         
  12   4   0      25818.10      25987.64       446.58 o                         
  14   4   0      14203.64      13175.23       318.34 o                         
   2   5   0      42689.21      41691.24       678.81 o                         
   4   5   0       1169.15       1428.49        78.34 o                         
   6   5   0        938.83       1352.57        74.53 o                         
   8   5   0         42.37         93.23        20.26 o                         
  10   5   0       5954.27       5715.28       135.62 o                         
  12   5   0       1256.79       1340.27        79.23 o                         
  14   5   0         89.17         70.94        27.97 o                         
   0   6   0     203031.70     209178.98      4041.31 o                         
   2   6   0     228085.91     228610.88      2964.92 o                         
   4   6   0     197270.25     201705.06      2195.69 o                         
   6   6   0      61739.64      61331.70       932.59 o                         
   8   6   0      23690.96      23492.96       305.99 o                         
  10   6   0      47703.57      49411.70       591.91 o                         
  12   6   0      41781.18      41556.12       726.89 o                         
  14   6   0      20891.88      18273.99       453.55 o                         
   2   7   0         11.00         97.52        16.62 o                         
   4   7   0       5167.97       4919.60       155.46 o                         
   6   7   0       4559.71       4690.34       185.24 o                         
   8   7   0       1245.39       1188.49        59.40 o                         
  10   7   0        529.59        643.29        53.94 o                         
  12   7   0       2276.73       2187.68       121.50 o                         
   0   8   0      55035.34      54841.47      1426.64 o                         
   2   8   0     194343.30     192688.28      2733.29 o                         
   4   8   0     105433.93     103170.57      1254.37 o                         
   6   8   0     125262.15     123136.64      1458.45 o                         
   8   8   0      75175.75      75457.16       795.78 o                         
  10   8   0      38699.21      39347.15       557.94 o                         
  12   8   0      22979.71      23942.56       504.93 o                         
   2   9   0        219.34        338.65        33.21 o                         
   4   9   0       2772.56       3195.01       117.15 o                         
   6   9   0        380.34        428.05        31.75 o                         
   8   9   0        731.35        894.02        50.37 o                         
  10   9   0       3153.05       3316.51       115.91 o                         
  12   9   0       1748.24       1671.70        99.23 o                         
   0  10   0     258384.98     252639.86      4803.63 o                         
   2  10   0     160244.55     151417.72      1713.73 o                         
   4  10   0     131282.72     131388.55      1544.20 o                         
   6  10   0      50767.03      49421.74       522.60 o                         
   8  10   0      37399.80      38190.30       495.75 o                         
  10  10   0      26127.06      27009.55       519.68 o                         
  12  10   0      12152.43      12869.21       289.42 o                         
   2  11   0       1365.41       1313.49        83.84 o                         
   4  11   0       2821.14       2732.90        87.18 o                         
   6  11   0       3220.86       3332.52        94.18 o                         
   8  11   0      21756.79      21750.28       327.61 o                         
  10  11   0       4762.55       4721.31       161.72 o                         
  12  11   0       2127.86       1867.82        88.52 o                         
   0  12   0      86438.74      81967.08      1838.23 o                         
   2  12   0      94935.15      92865.50      1451.46 o                         
   4  12   0     113191.97     110720.06      1050.29 o                         
   6  12   0      16237.14      16265.90       255.88 o                         
   8  12   0      50545.19      52188.70       737.08 o                         
  10  12   0      41999.75      42296.75       633.28 o                         
  12  12   0       9529.63       8996.30       269.75 o                         
   2  13   0      11071.55      11468.04       215.91 o                         
   4  13   0        415.12        443.65        41.74 o                         
   6  13   0       3812.42       3908.05       115.02 o                         
   8  13   0       7400.58       7497.27       194.69 o                         
  10  13   0       3474.27       3331.75       100.23 o                         
   0  14   0      52051.30      50578.39       796.58 o                         
   2  14   0      64116.19      64790.62       892.26 o                         
   4  14   0      88132.87      87495.55       891.18 o                         
   6  14   0      15642.27      15792.19       265.28 o                         
   8  14   0      42556.77      42619.42       649.17 o                         
  10  14   0      27430.51      26340.67       897.43 o                         
   2  15   0       2915.97       2807.66        96.39 o                         
   4  15   0        552.54        629.41        42.49 o                         
   6  15   0        987.08        974.30        62.23 o                         
   8  15   0       7096.49       7255.98       168.02 o                         
  10  15   0       3211.92       2897.81       210.18 o                         
   0  16   0      51341.83      52584.74      1046.44 o                         
   2  16   0      29665.55      30089.62       379.73 o                         
   4  16   0      39102.90      39482.69       500.56 o                         
   6  16   0      28821.90      29408.85       531.26 o                         
   8  16   0      12319.23      12394.76       279.73 o                         
   2  17   0         24.44         87.82        25.22 o                         
   4  17   0       3200.39       3197.04       133.87 o                         
   6  17   0       1125.57       1504.16       107.35 o                         
   8  17   0       1779.80       1731.02        88.77 o                         
   0  18   0      24104.50      24725.28       443.44 o                         
   2  18   0      22148.70      23993.72       394.95 o                         
   4  18   0      18812.42      19017.83       388.94 o                         
   6  18   0      40939.91      41355.01       947.83 o                         
   8  18   0      16973.53      16925.51       710.27 o                         
   2  19   0       1811.63       1962.03        96.45 o                         
   4  19   0        239.80        219.23        44.40 o                         
   6  19   0       2830.19       2515.42       175.74 o                         
   0  20   0      14918.99      15617.15       393.57 o                         
   2  20   0      17738.10      18438.27       419.39 o                         
   4  20   0      11659.68      12271.24       307.91 o                         
   2  21   0        978.44        911.30        73.36 o                         
   4  21   0         64.08         88.57        33.75 o                         
   1   1   1     180290.89     190482.03      3094.89 o                         
   2   1   1        837.55       1029.61        31.15 o                         
   3   1   1      63143.64      65107.91       620.79 o                         
   4   1   1       4535.67       4643.75        88.50 o                         
   5   1   1      56884.82      58260.37       623.17 o                         
   6   1   1      17208.79      18008.85       243.84 o                         
   7   1   1      50964.23      50875.54       601.61 o                         
   8   1   1      26676.38      26730.32       343.54 o                         
   9   1   1      46683.46      45632.68       371.99 o                         
  10   1   1      10053.09       9920.66       156.98 o                         
  11   1   1       9446.22       9675.96       150.20 o                         
  12   1   1      10942.03      11131.32       166.12 o                         
  13   1   1      13170.90      13649.25       207.64 o                         
  14   1   1      17581.21      17880.75       268.13 o                         
   0   2   1        232.38        412.96        49.23 o                         
   1   2   1         32.15         50.67         8.22 o                         
   2   2   1       3571.64       3881.80        63.12 o                         
   3   2   1       9138.58       9099.35       114.56 o                         
   4   2   1       6026.53       6396.60       104.30 o                         
   5   2   1       8619.40       8745.27       153.63 o                         
   6   2   1       5094.11       5535.73       127.11 o                         
   7   2   1        259.51        328.80        37.17 o                         
   8   2   1       7160.70       7059.68       130.94 o                         
   9   2   1       2405.47       2371.78        62.04 o                         
  10   2   1         54.20        129.45        16.75 o                         
  11   2   1       2336.70       2241.99        67.70 o                         
  12   2   1       1278.99       1176.14        50.34 o                         
  13   2   1          6.69         49.22        22.80 o                         
  14   2   1        150.45        196.95        24.14 o                         
   1   3   1     364561.31     386809.91      3336.90 o                         
   2   3   1      62228.34      62328.26       780.72 o                         
   3   3   1      41132.26      40260.21       375.30 o                         
   4   3   1      15224.52      15045.77       177.78 o                         
   5   3   1     109600.66     111848.41      1086.80 o                         
   6   3   1      30136.97      30699.97       480.12 o                         
   7   3   1       8992.43       8287.88       194.73 o                         
   8   3   1      34680.82      34508.69       320.57 o                         
   9   3   1      14027.23      13906.91       162.14 o                         
  10   3   1       9844.49      10153.91       141.73 o                         
  11   3   1       9958.50      10500.00       167.04 o                         
  12   3   1       8037.81       8070.42       153.40 o                         
  13   3   1      14219.57      14316.63       225.77 o                         
  14   3   1      14884.70      14254.78       190.39 o                         
   0   4   1      10836.50      11116.86       248.24 o                         
   1   4   1       2025.80       2142.56        40.60 o                         
   2   4   1      52696.52      53786.92       847.64 o                         
   3   4   1       4598.47       5338.51       129.44 o                         
   4   4   1        400.14        440.90        28.68 o                         
   5   4   1       2868.31       2802.15        69.93 o                         
   6   4   1       6079.07       6400.88       118.53 o                         
   7   4   1        797.87        892.76        46.55 o                         
   8   4   1        379.54        436.02        25.54 o                         
   9   4   1        431.42        473.80        28.47 o                         
  10   4   1       1158.38       1272.20        45.18 o                         
  11   4   1       2195.10       2083.61        68.31 o                         
  12   4   1       2181.31       2260.04        68.65 o                         
  13   4   1        682.09        665.65        39.58 o                         
  14   4   1       1073.51        974.05        38.40 o                         
   1   5   1      39992.89      40336.04       528.35 o                         
   2   5   1      41121.19      42184.74       497.71 o                         
   3   5   1      56247.48      56203.27       765.81 o                         
   4   5   1      30083.06      31025.54       326.98 o                         
   5   5   1      84014.72      86308.95       859.97 o                         
   6   5   1       3713.21       3766.81        89.35 o                         
   7   5   1      78004.37      75875.38       684.08 o                         
   8   5   1      18663.17      18367.64       179.92 o                         
   9   5   1      27986.26      27691.19       240.70 o                         
  10   5   1      15982.82      16297.20       182.17 o                         
  11   5   1      17799.36      18268.81       240.81 o                         
  12   5   1      17595.80      18018.16       258.01 o                         
  13   5   1       7757.63       7742.24       138.15 o                         
  14   5   1      11898.48      10642.46       344.99 o                         
   0   6   1       8090.59       7757.74       236.64 o                         
   1   6   1         11.30         33.90         9.24 o                         
   2   6   1      19332.46      19785.33       333.75 o                         
   3   6   1        135.90        190.66        19.94 o                         
   4   6   1       8856.88       8987.05       152.69 o                         
   5   6   1         24.54         70.70        14.88 o                         
   6   6   1       2285.07       2359.41        74.77 o                         
   7   6   1       1106.91       1054.66        42.07 o                         
   8   6   1       1746.40       1754.64        48.22 o                         
   9   6   1         13.38         53.72        13.47 o                         
  10   6   1       3221.67       3435.07        77.44 o                         
  11   6   1        866.37        871.49        42.75 o                         
  12   6   1       2251.99       2361.02        79.14 o                         
  13   6   1       3767.37       3724.48        83.73 o                         
  14   6   1        316.57        242.25        46.00 o                         
   1   7   1      87531.50      83879.74      1182.76 o                         
   2   7   1      11812.73      11859.40       157.16 o                         
   3   7   1     113710.74     113711.25      1039.90 o                         
   4   7   1      15198.71      15002.83       187.71 o                         
   5   7   1      61951.82      61479.41       670.44 o                         
   6   7   1      18546.97      18160.75       263.42 o                         
   7   7   1      22893.82      22643.80       212.67 o                         
   8   7   1      25962.95      25706.86       238.07 o                         
   9   7   1       8495.31       8527.08       125.41 o                         
  10   7   1      19094.29      19308.86       237.64 o                         
  11   7   1       6256.85       6409.46       126.17 o                         
  12   7   1      16726.44      17504.46       254.37 o                         
  13   7   1      10271.82      10875.34       177.78 o                         
   0   8   1      31556.78      31662.28       573.10 o                         
   1   8   1      10808.45      10650.52       179.24 o                         
   2   8   1       9683.24       9328.15       146.76 o                         
   3   8   1        150.95        166.64        16.78 o                         
   4   8   1      35529.68      36806.00       366.45 o                         
   5   8   1       3549.73       3713.00        95.86 o                         
   6   8   1       8315.79       8526.33       153.01 o                         
   7   8   1       6573.24       6680.75        98.11 o                         
   8   8   1       1885.58       1925.33        50.76 o                         
   9   8   1       4544.35       4756.40        90.14 o                         
  10   8   1        353.39        483.38        31.47 o                         
  11   8   1       2051.09       1980.57        68.41 o                         
  12   8   1       4038.36       4341.18       116.93 o                         
  13   8   1       1510.92       1333.94        50.20 o                         
   1   9   1      51533.37      45845.27       440.42 o                         
   2   9   1        374.72        428.66        28.27 o                         
   3   9   1      43793.77      41271.35       404.96 o                         
   4   9   1      19605.95      20117.82       251.59 o                         
   5   9   1      20963.16      20700.33       293.76 o                         
   6   9   1      13414.65      13288.63       143.19 o                         
   7   9   1       8756.22       9158.85       120.90 o                         
   8   9   1       3828.08       4006.22        78.39 o                         
   9   9   1      20045.56      20615.34       215.67 o                         
  10   9   1      15747.81      15665.66       218.61 o                         
  11   9   1      17044.69      17372.50       234.95 o                         
  12   9   1      12690.25      13267.68       221.71 o                         
  13   9   1       6346.54       6084.66       208.77 o                         
   0  10   1      19710.50      19172.74       440.59 o                         
   1  10   1       3069.00       2665.98        85.83 o                         
   2  10   1       5626.31       5087.59       104.90 o                         
   3  10   1       1052.57       1115.96        54.39 o                         
   4  10   1      29319.77      29993.07       363.30 o                         
   5  10   1       5006.00       4965.94        85.07 o                         
   6  10   1        776.75        899.12        33.08 o                         
   7  10   1         89.53        113.15        17.24 o                         
   8  10   1       7678.36       7682.69       119.60 o                         
   9  10   1         16.74         40.52        16.45 o                         
  10  10   1       2042.80       2170.07        70.16 o                         
  11  10   1        552.98        634.25        47.95 o                         
  12  10   1       1275.14       1211.93        53.57 o                         
   1  11   1      20344.71      19176.74       325.61 o                         
   2  11   1        198.13        251.77        30.97 o                         
   3  11   1      36630.87      34191.19       453.07 o                         
   4  11   1       7907.20       8177.60       117.72 o                         
   5  11   1      40741.72      40394.70       323.48 o                         
   6  11   1      14669.40      14980.02       160.54 o                         
   7  11   1      29709.57      29586.72       267.63 o                         
   8  11   1       4657.08       4681.87        91.74 o                         
   9  11   1      29698.11      30164.72       304.79 o                         
  10  11   1      15798.57      15746.21       241.57 o                         
  11  11   1       8791.52       9165.36       171.31 o                         
  12  11   1      12579.85      11675.26       308.14 o                         
   0  12   1      17976.15      16301.74       431.47 o                         
   1  12   1          8.21         37.37        13.09 o                         
   2  12   1      13409.91      13092.78       194.21 o                         
   3  12   1       1129.03       1276.48        42.49 o                         
   4  12   1      13091.69      13633.24       156.75 o                         
   5  12   1       4172.60       4050.95        77.55 o                         
   6  12   1       4000.18       4087.28        78.55 o                         
   7  12   1        186.81        266.84        21.88 o                         
   8  12   1      14942.42      14917.98       203.32 o                         
   9  12   1       7105.28       7420.87       136.39 o                         
  10  12   1       2943.09       2989.52        72.92 o                         
  11  12   1       2802.77       2921.35        79.43 o                         
  12  12   1       1837.41       1706.67        73.73 o                         
   1  13   1      67443.26      66917.44       525.44 o                         
   2  13   1        101.47        206.48        23.95 o                         
   3  13   1      19055.27      18756.22       207.00 o                         
   4  13   1       1283.66       1223.26        42.73 o                         
   5  13   1      26885.42      26219.02       237.83 o                         
   6  13   1      13547.23      13359.16       156.69 o                         
   7  13   1       6125.14       6267.68       107.01 o                         
   8  13   1      11665.89      11727.70       174.71 o                         
   9  13   1       8298.49       8170.04       144.18 o                         
  10  13   1       5527.07       5720.24        97.29 o                         
  11  13   1       5134.39       4776.37       265.05 o                         
   0  14   1      28486.90      28733.71       540.30 o                         
   1  14   1          2.27         51.45        20.31 o                         
   2  14   1       9760.53      10128.01       151.47 o                         
   3  14   1       2304.47       2294.70        62.04 o                         
   4  14   1      10169.09      10018.45       141.52 o                         
   5  14   1       2566.79       2714.33        74.07 o                         
   6  14   1      13040.75      12915.91       169.02 o                         
   7  14   1       2584.95       2500.13        66.00 o                         
   8  14   1       3468.94       3507.70        84.27 o                         
   9  14   1       2627.88       2794.51        71.05 o                         
  10  14   1       2609.52       2475.26        67.21 o                         
  11  14   1        775.65        647.75        85.26 o                         
   1  15   1      18246.58      18190.78       224.44 o                         
   2  15   1        390.65        483.48        32.71 o                         
   3  15   1      25264.49      25380.84       249.37 o                         
   4  15   1       5976.83       6026.52       100.58 o                         
   5  15   1      17331.41      16801.79       209.40 o                         
   6  15   1       6706.90       6528.45       113.90 o                         
   7  15   1      16466.31      16782.64       206.75 o                         
   8  15   1       4516.89       4672.25        97.89 o                         
   9  15   1      10918.40      11100.21       160.11 o                         
  10  15   1       6621.87       7131.08       366.50 o                         
   0  16   1      20613.36      21047.10       360.74 o                         
   1  16   1       2931.35       3019.73        78.74 o                         
   2  16   1      11532.98      11990.82       149.30 o                         
   3  16   1          7.31         51.29        18.69 o                         
   4  16   1      10307.20       9966.17       155.04 o                         
   5  16   1         32.94         90.94        18.88 o                         
   6  16   1      17760.88      18036.76       264.03 o                         
   7  16   1       3776.52       3830.79       107.61 o                         
   8  16   1       3132.91       2983.79        78.42 o                         
   9  16   1        572.03        437.85        37.52 o                         
   1  17   1       8055.87       8435.47       149.42 o                         
   2  17   1        409.02        457.77        29.35 o                         
   3  17   1      22768.91      23767.61       272.82 o                         
   4  17   1       4498.22       4512.25       109.83 o                         
   5  17   1       7304.35       7687.59       171.79 o                         
   6  17   1       2435.88       2546.98       106.55 o                         
   7  17   1       9265.20      10097.79       267.90 o                         
   8  17   1       2425.19       2492.82        82.30 o                         
   9  17   1      10288.74       9610.09       406.13 o                         
   0  18   1      15567.38      16033.65       239.68 o                         
   1  18   1        103.80        136.90        21.57 o                         
   2  18   1      18317.08      18538.42       224.87 o                         
   3  18   1        109.04        118.19        23.39 o                         
   4  18   1       6053.43       6203.73       139.21 o                         
   5  18   1        434.65        424.71        36.05 o                         
   6  18   1      10699.89      10610.18       223.98 o                         
   7  18   1       1827.98       1829.17        71.20 o                         
   8  18   1       4912.43       4398.54       131.13 o                         
   1  19   1       7911.06       8472.59       125.08 o                         
   2  19   1        472.07        448.78        29.07 o                         
   3  19   1       5706.31       6011.75       121.22 o                         
   4  19   1       1717.06       1793.63        67.91 o                         
   5  19   1       8661.49       8784.27       158.32 o                         
   6  19   1        800.81        817.97        76.69 o                         
   7  19   1       4233.91       3836.23       144.57 o                         
   0  20   1      11084.34      11239.85       219.95 o                         
   1  20   1        225.60        296.22        25.67 o                         
   2  20   1      10006.56       9710.27       141.26 o                         
   3  20   1        955.52       1149.42        72.57 o                         
   4  20   1      11237.75      11397.65       206.30 o                         
   5  20   1       1266.88       1167.81        50.15 o                         
   1  21   1       4219.75       4083.49       157.19 o                         
   2  21   1       1215.44       1056.15        56.39 o                         
   3  21   1       3734.20       3556.51       208.32 o                         
   4  21   1        193.13        183.34        28.71 o                         
   1   0   2      31832.32      30300.95       423.60 o                         
   2   0   2        488.79        897.25        36.99 o                         
   3   0   2      33490.60      33157.12       433.43 o                         
   4   0   2      11733.03      12046.92       200.24 o                         
   5   0   2      43275.96      42576.89       645.51 o                         
   6   0   2      38038.64      37397.09       576.79 o                         
   7   0   2      99003.15     101706.66      1328.77 o                         
   8   0   2      50479.90      51720.54       755.54 o                         
   9   0   2      29202.14      28887.38       387.01 o                         
  10   0   2        446.34        624.61        48.21 o                         
  11   0   2      26511.66      26133.86       440.17 o                         
  12   0   2        101.33        224.68        36.74 o                         
  13   0   2      25485.32      25653.59       530.25 o                         
  14   0   2        783.82        891.18        55.52 o                         
   1   1   2      43911.00      44085.21       458.09 o                         
   2   1   2       2165.57       2192.24        47.37 o                         
   3   1   2       1172.07       1239.04        36.99 o                         
   4   1   2       9120.82       9149.25       164.07 o                         
   5   1   2        122.69        250.58        28.15 o                         
   6   1   2       3156.23       3265.93        88.36 o                         
   7   1   2        875.37        950.26        61.87 o                         
   8   1   2       1181.41       1217.20        62.67 o                         
   9   1   2        394.91        478.20        28.32 o                         
  10   1   2        292.70        348.73        27.14 o                         
  11   1   2          4.02         68.06        20.27 o                         
  12   1   2        362.03        383.23        31.17 o                         
  13   1   2        380.70        360.15        33.03 o                         
  14   1   2        733.73        788.58        47.11 o                         
   0   2   2     119917.91     127683.11      3543.67 o                         
   1   2   2        884.85        927.69        28.64 o                         
   2   2   2     104911.87     108761.70       853.16 o                         
   3   2   2       3627.86       4093.23        74.83 o                         
   4   2   2       7697.08       8138.61       118.69 o                         
   5   2   2      10901.87      10602.83       183.99 o                         
   6   2   2        917.78       1366.05        58.73 o                         
   7   2   2      32241.66      32045.66       417.61 o                         
   8   2   2       2355.69       2503.62        74.87 o                         
   9   2   2      28266.23      28011.92       259.26 o                         
  10   2   2         48.14        226.71        25.19 o                         
  11   2   2      24928.33      24245.07       308.14 o                         
  12   2   2        958.57       1112.37        50.93 o                         
  13   2   2      25778.35      26797.30       355.60 o                         
  14   2   2       1175.20       1261.79        52.56 o                         
   1   3   2       3194.15       3065.33        60.94 o                         
   2   3   2        630.37        613.50        24.15 o                         
   3   3   2       3614.64       3612.77        73.13 o                         
   4   3   2          2.83         42.00        11.11 o                         
   5   3   2       9843.72       9948.03       154.42 o                         
   6   3   2       1813.67       2070.30        72.27 o                         
   7   3   2      15263.75      15244.76       260.13 o                         
   8   3   2        309.97        322.56        25.26 o                         
   9   3   2       1025.89       1121.92        40.27 o                         
  10   3   2       2008.51       2083.56        59.70 o                         
  11   3   2        975.14       1095.49        50.48 o                         
  12   3   2        140.46        170.45        26.15 o                         
  13   3   2         84.95         97.00        22.40 o                         
  14   3   2         88.99        101.45        15.53 o                         
   0   4   2      26149.56      25080.16       360.10 o                         
   1   4   2         30.50        138.76        13.25 o                         
   2   4   2      49683.99      50290.41       891.42 o                         
   3   4   2      39833.00      40549.21       421.44 o                         
   4   4   2      18488.82      18908.84       219.31 o                         
   5   4   2      24537.54      24152.67       265.76 o                         
   6   4   2       7105.73       6987.88       119.86 o                         
   7   4   2      18289.07      18086.32       236.82 o                         
   8   4   2       2488.12       2575.21        59.27 o                         
   9   4   2      22423.12      21951.45       218.32 o                         
  10   4   2        845.50        930.03        37.42 o                         
  11   4   2      23371.69      24415.52       281.21 o                         
  12   4   2        444.55        567.03        46.04 o                         
  13   4   2      23886.12      24542.06       381.58 o                         
  14   4   2       1775.22       1577.91        51.68 o                         
   1   5   2       2146.64       2346.24        52.14 o                         
   2   5   2        473.59        486.08        25.88 o                         
   3   5   2      31576.71      32589.08       351.63 o                         
   4   5   2       1837.47       2040.11        60.78 o                         
   5   5   2        954.12       1044.22        45.69 o                         
   6   5   2       4742.44       5137.81       102.16 o                         
   7   5   2       5438.46       5721.17       114.54 o                         
   8   5   2       1019.09        972.42        35.60 o                         
   9   5   2       4525.00       4736.40        81.90 o                         
  10   5   2       1534.75       1669.37        50.65 o                         
  11   5   2       1607.29       1717.02        62.08 o                         
  12   5   2        420.07        517.47        39.45 o                         
  13   5   2        127.79        124.94        21.91 o                         
  14   5   2        543.06        576.07        37.27 o                         
   0   6   2        189.87        356.65        42.19 o                         
   1   6   2        183.42        281.58        25.34 o                         
   2   6   2      45463.44      46718.97       447.32 o                         
   3   6   2      13558.31      13352.10       240.15 o                         
   4   6   2      12242.06      12126.04       158.81 o                         
   5   6   2        711.53        623.30        43.09 o                         
   6   6   2      16181.73      16290.77       217.06 o                         
   7   6   2      27498.61      27758.34       269.50 o                         
   8   6   2       2073.48       2228.40        56.14 o                         
   9   6   2      10585.82      10850.96       138.61 o                         
  10   6   2       4633.15       4682.52        91.86 o                         
  11   6   2      24209.75      25145.52       300.67 o                         
  12   6   2       1020.63       1145.23        55.66 o                         
  13   6   2      19773.82      20177.29       398.49 o                         
   1   7   2       9073.22       8475.73       145.85 o                         
   2   7   2       1074.59        983.89        38.46 o                         
   3   7   2      20484.55      20769.94       242.48 o                         
   4   7   2       4448.61       5217.93       118.93 o                         
   5   7   2       7311.66       7442.78       136.48 o                         
   6   7   2         15.58         69.79        18.53 o                         
   7   7   2         93.78        190.06        17.86 o                         
   8   7   2        257.35        277.57        25.12 o                         
   9   7   2       8303.76       8740.88       121.46 o                         
  10   7   2        285.82        392.14        31.45 o                         
  11   7   2       2155.54       2517.91        74.50 o                         
  12   7   2       1574.49       1560.68        59.99 o                         
  13   7   2       1114.88       1157.60        63.84 o                         
   0   8   2      11943.53       9924.89       301.07 o                         
   1   8   2         25.34        152.90        20.75 o                         
   2   8   2      18721.81      18821.47       266.88 o                         
   3   8   2       4191.89       4315.65        90.54 o                         
   4   8   2       5744.61       5774.75       116.63 o                         
   5   8   2       5468.36       5498.72       111.27 o                         
   6   8   2       6071.85       6352.56       118.26 o                         
   7   8   2      12147.85      11870.88       140.70 o                         
   8   8   2       1566.89       1866.33        53.76 o                         
   9   8   2      23876.90      23941.62       248.65 o                         
  10   8   2       1538.05       1607.99        57.73 o                         
  11   8   2      33648.94      33441.15       402.84 o                         
  12   8   2       1607.78       1729.60        63.67 o                         
  13   8   2      17098.74      17681.59       294.50 o                         
   1   9   2       1883.88       2086.37        68.43 o                         
   2   9   2        385.81        353.57        26.27 o                         
   3   9   2      11208.81      10976.44       171.79 o                         
   4   9   2        698.83        863.13        45.71 o                         
   5   9   2      21923.72      21876.80       312.45 o                         
   6   9   2       3055.03       3011.18        65.06 o                         
   7   9   2      22512.80      22670.94       229.38 o                         
   8   9   2         64.68          0.04        24.32 o                         
   9   9   2      12339.29      12237.09       158.49 o                         
  10   9   2        783.76        821.57        42.84 o                         
  11   9   2       3233.17       3767.24       113.14 o                         
  12   9   2        216.11        272.84        32.12 o                         
  13   9   2       1820.26       1584.22        50.93 o                         
   0  10   2       3986.61       3940.43       200.89 o                         
   1  10   2      10243.72      10157.46       197.83 o                         
   2  10   2        163.42        338.74        31.84 o                         
   3  10   2      14715.24      14177.42       216.27 o                         
   4  10   2       2319.58       2401.73       117.36 o                         
   5  10   2      22891.04      22974.36       231.38 o                         
   6  10   2       6499.12       6484.71        90.31 o                         
   7  10   2      16709.77      17302.65       197.66 o                         
   8  10   2       4186.05       4466.64        86.47 o                         
   9  10   2      30377.85      29856.31       315.76 o                         
  10  10   2       4012.38       4175.02        96.79 o                         
  11  10   2      15573.37      16489.18       287.42 o                         
  12  10   2       1043.92       1107.58        54.17 o                         
   1  11   2      40320.40      37821.34       593.88 o                         
   2  11   2        972.70       1084.25        61.06 o                         
   3  11   2      31733.11      31710.28       428.61 o                         
   4  11   2        495.17        563.35        30.13 o                         
   5  11   2      16616.70      16402.84       167.35 o                         
   6  11   2          3.07         43.35        13.20 o                         
   7  11   2       7729.17       7636.49       109.23 o                         
   8  11   2         95.33        144.19        20.24 o                         
   9  11   2       8296.28       8098.19       143.07 o                         
  10  11   2        148.85        176.70        25.56 o                         
  11  11   2       2778.71       2888.66       110.58 o                         
  12  11   2         12.34         19.71        14.60 o                         
   0  12   2       7591.88       7458.23       221.26 o                         
   1  12   2       3028.04       3144.48        78.73 o                         
   2  12   2       7294.79       7030.58       122.31 o                         
   3  12   2       3477.54       3604.18        73.68 o                         
   4  12   2       1904.31       2108.03        56.64 o                         
   5  12   2       5664.52       5592.05        90.84 o                         
   6  12   2        546.40        719.34        32.02 o                         
   7  12   2      22591.89      22191.05       226.38 o                         
   8  12   2       2933.08       3132.80        80.21 o                         
   9  12   2      12641.82      12691.98       188.76 o                         
  10  12   2        491.23        598.01        39.12 o                         
  11  12   2      14308.25      14674.29       219.85 o                         
  12  12   2        531.44        517.85        40.06 o                         
   1  13   2      31527.45      31071.38       291.76 o                         
   2  13   2        350.07        317.88        28.48 o                         
   3  13   2       5100.78       4847.79        92.09 o                         
   4  13   2       4005.49       4026.12        80.63 o                         
   5  13   2      33880.20      34157.66       310.58 o                         
   6  13   2         49.31        125.15        19.29 o                         
   7  13   2       6161.36       6071.92       111.26 o                         
   8  13   2        259.39        239.98        25.77 o                         
   9  13   2       7301.00       7288.15       139.29 o                         
  10  13   2          9.35         30.42        15.88 o                         
  11  13   2       4024.67       4144.51       125.95 o                         
   0  14   2       6174.58       5868.19       140.68 o                         
   1  14   2        920.98       1154.22        48.08 o                         
   2  14   2       3338.25       3366.42        76.95 o                         
   3  14   2         39.91        128.24        18.96 o                         
   4  14   2       5537.73       5886.92       107.04 o                         
   5  14   2      14263.83      14234.53       176.88 o                         
   6  14   2        121.53        212.04        24.19 o                         
   7  14   2      10730.19      10550.66       156.45 o                         
   8  14   2        742.54        869.28        42.46 o                         
   9  14   2      13081.71      13582.61       187.16 o                         
  10  14   2        208.51        259.19        22.89 o                         
  11  14   2      17889.30      16583.54       627.41 o                         
   1  15   2      13632.54      13985.26       195.88 o                         
   2  15   2         32.44         88.18        18.03 o                         
   3  15   2      14506.40      14280.81       174.05 o                         
   4  15   2       3511.30       3658.13        78.14 o                         
   5  15   2      23003.12      22596.38       256.67 o                         
   6  15   2       1475.23       1531.30        58.98 o                         
   7  15   2      23671.38      24110.86       290.98 o                         
   8  15   2        368.35        398.53        31.18 o                         
   9  15   2       6436.67       6544.88       132.79 o                         
  10  15   2         44.13         75.63        21.74 o                         
   0  16   2       1045.43       1244.39        71.89 o                         
   1  16   2        380.49        422.07        37.49 o                         
   2  16   2       2298.02       2484.56        66.61 o                         
   3  16   2       1898.09       1997.67        59.52 o                         
   4  16   2       3302.18       3336.51        83.23 o                         
   5  16   2       7954.13       8135.41       141.43 o                         
   6  16   2        282.01        304.89        32.77 o                         
   7  16   2       6001.66       6040.66       166.68 o                         
   8  16   2       1871.27       1835.75        60.95 o                         
   9  16   2       3980.65       3853.89       114.50 o                         
   1  17   2      13774.16      14129.28       192.99 o                         
   2  17   2        110.68        130.59        21.63 o                         
   3  17   2      15328.19      15647.86       195.29 o                         
   4  17   2        611.15        519.93        34.74 o                         
   5  17   2       9928.07      10397.15       191.08 o                         
   6  17   2         65.66         97.60        25.05 o                         
   7  17   2      11025.18      11000.20       196.20 o                         
   8  17   2        642.12        562.99        46.25 o                         
   9  17   2       8396.42       7360.88       330.00 o                         
   0  18   2       1687.31       1887.30        73.40 o                         
   1  18   2        101.74        101.87        20.38 o                         
   2  18   2       2702.70       2932.16        71.42 o                         
   3  18   2       3879.90       3707.33        91.09 o                         
   4  18   2        547.65        726.69        43.13 o                         
   5  18   2       1135.87       1223.66        60.03 o                         
   6  18   2       1712.98       1942.70        65.31 o                         
   7  18   2       5898.96       5502.16       160.73 o                         
   8  18   2        140.94        162.95        26.57 o                         
   1  19   2      21317.82      21501.46       246.68 o                         
   2  19   2        284.76        340.84        26.44 o                         
   3  19   2       8872.71       9147.43       196.56 o                         
   4  19   2          2.86         39.31        22.38 o                         
   5  19   2      16704.22      17179.64       254.85 o                         
   6  19   2         95.72        126.57        35.99 o                         
   7  19   2      11993.76      11039.08       307.50 o                         
   0  20   2       2441.50       2612.88        90.56 o                         
   1  20   2        110.98        132.63        20.87 o                         
   2  20   2        625.60        680.44        35.81 o                         
   3  20   2       1076.46       1034.98        71.85 o                         
   4  20   2         68.82        192.91        26.20 o                         
   5  20   2        421.42        451.14        34.20 o                         
   1  21   2      15977.31      15237.47       346.47 o                         
   2  21   2       1273.33       1193.19        59.45 o                         
   3  21   2      12467.79      11369.27       462.37 o                         
   4  21   2          9.85         14.28        21.24 o                         
   1   1   3     390138.31     425063.88      7577.24 o                         
   2   1   3       3034.68       3231.97        63.06 o                         
   3   1   3     137374.55     142300.11      1632.20 o                         
   4   1   3         29.78        104.21        15.56 o                         
   5   1   3      97025.42      96004.70      1256.60 o                         
   6   1   3         64.86        232.30        26.30 o                         
   7   1   3     115637.28     116870.09      1220.77 o                         
   8   1   3       9413.21       8831.63       176.82 o                         
   9   1   3      76897.28      74531.27       593.10 o                         
  10   1   3       4978.68       4924.14        96.61 o                         
  11   1   3      24610.02      24305.65       298.04 o                         
  12   1   3      12479.80      12511.23       172.46 o                         
  13   1   3      22647.90      23280.74       288.73 o                         
  14   1   3       7391.96       7547.49       184.57 o                         
   0   2   3         94.33        174.02        14.73 o                         
   1   2   3       9481.23       9406.20       102.51 o                         
   2   2   3     141304.48     144928.25      1158.41 o                         
   3   2   3      11335.82      11825.17       150.85 o                         
   4   2   3       6417.60       6759.04       125.97 o                         
   5   2   3      11351.67      11985.96       176.82 o                         
   6   2   3      18845.66      20265.69       309.03 o                         
   7   2   3         38.34        101.60        28.43 o                         
   8   2   3       9495.21       9194.81       134.59 o                         
   9   2   3       5724.54       5422.80        95.76 o                         
  10   2   3        597.03        603.74        32.58 o                         
  11   2   3       2572.53       2563.50        76.12 o                         
  12   2   3       2534.63       2694.86        70.84 o                         
  13   2   3        371.45        424.59        31.06 o                         
  14   2   3        376.81        331.89        26.43 o                         
   1   3   3     117566.41     121511.69      1427.43 o                         
   2   3   3      27861.25      27129.13       261.74 o                         
   3   3   3     175512.41     182084.08      1457.49 o                         
   4   3   3       5315.07       4794.11        84.77 o                         
   5   3   3     215988.34     219181.73      2856.54 o                         
   6   3   3      29680.44      30055.98       348.24 o                         
   7   3   3     133811.77     134547.16      1457.07 o                         
   8   3   3       5850.87       5959.40       109.88 o                         
   9   3   3      72287.51      70714.20       528.88 o                         
  10   3   3       4251.74       4421.53        88.11 o                         
  11   3   3      19549.28      19768.44       240.95 o                         
  12   3   3       4140.14       4057.45       109.59 o                         
  13   3   3      14383.82      14827.86       207.73 o                         
  14   3   3       3970.82       3871.88        78.59 o                         
   0   4   3      20910.10      20179.90       742.82 o                         
   1   4   3      65611.20      65833.00       746.12 o                         
   2   4   3       2267.12       2929.96        73.11 o                         
   3   4   3       4180.45       4895.57       100.25 o                         
   4   4   3        735.96       1077.50        41.85 o                         
   5   4   3       7949.59       9064.05       146.75 o                         
   6   4   3       1657.32       2178.06        62.91 o                         
   7   4   3         14.05         49.96        16.85 o                         
   8   4   3       2065.74       2000.18        54.54 o                         
   9   4   3        169.36        242.59        22.83 o                         
  10   4   3         80.77        132.76        18.27 o                         
  11   4   3       4706.50       4550.76       103.54 o                         
  12   4   3        618.93        739.36        57.00 o                         
  13   4   3        322.05        401.20        38.07 o                         
  14   4   3       2999.53       2697.25        86.87 o                         
   1   5   3     277758.03     289039.78      3210.82 o                         
   2   5   3      10908.45      11200.19       159.03 o                         
   3   5   3     214323.89     220601.03      2557.35 o                         
   4   5   3       6281.42       6361.98       114.80 o                         
   5   5   3     101465.16      99707.01      1112.43 o                         
   6   5   3        218.37        286.50        25.47 o                         
   7   5   3      65317.46      65635.20       699.85 o                         
   8   5   3       1469.71       1649.58        45.07 o                         
   9   5   3      19969.57      20249.69       197.12 o                         
  10   5   3       3715.75       3811.86        82.43 o                         
  11   5   3      49315.21      49883.35       509.13 o                         
  12   5   3       6477.83       6867.61       152.51 o                         
  13   5   3      15767.25      16324.43       245.07 o                         
  14   5   3       9451.36       8487.43       159.46 o                         
   0   6   3       3460.09       3283.37       144.56 o                         
   1   6   3        112.39        159.16        13.59 o                         
   2   6   3       5607.53       5857.03       122.18 o                         
   3   6   3       8193.69       8711.18       144.48 o                         
   4   6   3         56.21        169.07        21.11 o                         
   5   6   3        598.28        814.12        41.87 o                         
   6   6   3       3561.02       3439.68        84.81 o                         
   7   6   3       1728.56       1960.32        54.47 o                         
   8   6   3       7973.79       7901.98       102.40 o                         
   9   6   3        324.05        458.51        26.72 o                         
  10   6   3       1645.98       1913.09        57.57 o                         
  11   6   3        668.63        727.93        42.92 o                         
  12   6   3       2798.70       3006.57        88.39 o                         
  13   6   3        849.17        831.67        37.75 o                         
   1   7   3     175774.45     170283.41      2149.05 o                         
   2   7   3       1005.64       1242.65        48.08 o                         
   3   7   3     204931.41     208136.94      1688.06 o                         
   4   7   3        150.73        199.75        20.78 o                         
   5   7   3      87062.16      83369.14       762.02 o                         
   6   7   3       4330.88       4170.78       104.73 o                         
   7   7   3      61886.68      61208.28       445.72 o                         
   8   7   3       9804.10       9470.26       129.86 o                         
   9   7   3      41884.48      41821.60       343.04 o                         
  10   7   3       3979.88       4211.75        99.15 o                         
  11   7   3      30538.00      30127.18       333.51 o                         
  12   7   3       3171.87       3384.76        95.19 o                         
  13   7   3      16314.27      16914.22       261.97 o                         
   0   8   3      14863.97      14602.71       318.95 o                         
   1   8   3        273.84        360.75        30.96 o                         
   2   8   3       6602.74       6232.25       129.68 o                         
   3   8   3       1664.28       1664.32        60.72 o                         
   4   8   3       3911.23       3761.69        88.00 o                         
   5   8   3       2907.05       2839.49        79.07 o                         
   6   8   3       5091.56       5142.23        90.00 o                         
   7   8   3        335.32        481.44        25.45 o                         
   8   8   3       6358.97       6270.81        98.44 o                         
   9   8   3        412.71        424.58        37.15 o                         
  10   8   3         82.47        109.95        22.50 o                         
  11   8   3        501.61        595.15        38.02 o                         
  12   8   3        280.10        300.50        29.80 o                         
  13   8   3       3982.68       3838.14       125.48 o                         
   1   9   3      47998.91      42866.29       522.36 o                         
   2   9   3      11429.74      11206.32       168.80 o                         
   3   9   3     167120.89     163701.83      1422.30 o                         
   4   9   3       1749.05       1922.24        70.99 o                         
   5   9   3      90447.25      87557.19       940.57 o                         
   6   9   3        113.22        176.64        16.77 o                         
   7   9   3      76620.26      76272.43       557.92 o                         
   8   9   3        402.50        452.76        31.32 o                         
   9   9   3      35926.53      35840.17       332.66 o                         
  10   9   3       1091.04       1260.20        51.33 o                         
  11   9   3      15400.36      15521.78       250.84 o                         
  12   9   3       2270.53       2369.29        74.11 o                         
  13   9   3       7662.61       6920.19       178.27 o                         
   0  10   3      28389.04      27095.99       632.41 o                         
   1  10   3       8968.65       9739.15       181.94 o                         
   2  10   3        307.48        310.84        32.67 o                         
   3  10   3       7108.51       7184.55       143.45 o                         
   4  10   3        698.80        914.00        51.75 o                         
   5  10   3         38.85        109.70        14.49 o                         
   6  10   3       4138.38       4135.29        68.21 o                         
   7  10   3        339.52        417.97        25.03 o                         
   8  10   3       1312.46       1311.77        45.92 o                         
   9  10   3       2996.04       3124.99        81.51 o                         
  10  10   3        932.08       1082.88        49.09 o                         
  11  10   3       3078.23       3080.63        90.28 o                         
  12  10   3        393.92        382.37        33.53 o                         
   1  11   3     113234.16     106536.30      1290.40 o                         
   2  11   3        470.74        686.43        49.13 o                         
   3  11   3      93890.84      89394.20       964.70 o                         
   4  11   3        240.84        348.81        23.98 o                         
   5  11   3      48084.56      46594.25       365.05 o                         
   6  11   3         63.01        135.75        16.73 o                         
   7  11   3      27917.68      28022.70       257.68 o                         
   8  11   3       4032.72       3878.16        87.57 o                         
   9  11   3      29069.92      29907.51       332.12 o                         
  10  11   3      11542.07      11357.59       180.63 o                         
  11  11   3      20793.20      21805.45       336.46 o                         
  12  11   3       3934.60       4017.04       107.02 o                         
   0  12   3       1267.45       1312.32        71.13 o                         
   1  12   3        928.57       1022.73        39.47 o                         
   2  12   3        130.40        238.95        23.15 o                         
   3  12   3       3984.22       3695.07        74.03 o                         
   4  12   3       2589.85       2742.65        62.49 o                         
   5  12   3       1389.85       1485.04        44.54 o                         
   6  12   3      14763.18      14514.88       160.50 o                         
   7  12   3       1625.80       1535.26        47.89 o                         
   8  12   3       7786.05       7817.56       140.93 o                         
   9  12   3       1453.11       1605.59        57.93 o                         
  10  12   3       1053.56       1028.52        49.70 o                         
  11  12   3       3265.01       3360.26        81.88 o                         
  12  12   3       1126.59       1132.42        50.03 o                         
   1  13   3      54354.07      53124.50       409.20 o                         
   2  13   3       3172.59       3252.62        72.90 o                         
   3  13   3      29240.28      28472.72       254.12 o                         
   4  13   3       2536.23       2464.17        60.99 o                         
   5  13   3      60531.29      59916.88       477.20 o                         
   6  13   3       3207.10       3204.95        78.88 o                         
   7  13   3      28651.64      29367.88       317.57 o                         
   8  13   3       1674.46       1730.81        61.25 o                         
   9  13   3      27701.62      28233.44       325.26 o                         
  10  13   3       2504.15       2463.11        68.59 o                         
  11  13   3      20244.19      20423.45       307.42 o                         
   0  14   3        845.63        875.77        71.64 o                         
   1  14   3          8.97         81.27        16.62 o                         
   2  14   3       2260.53       2402.58        67.82 o                         
   3  14   3       9859.15       9865.33       131.80 o                         
   4  14   3       8544.44       8644.05       120.81 o                         
   5  14   3       1015.04       1056.87        41.17 o                         
   6  14   3         89.63        177.21        24.51 o                         
   7  14   3       3624.48       3550.72        79.28 o                         
   8  14   3        929.35        941.23        44.12 o                         
   9  14   3       3280.15       3368.66        76.45 o                         
  10  14   3       2752.54       2774.24        85.42 o                         
  11  14   3       1726.97       1346.77        94.41 o                         
   1  15   3      48364.66      48327.23       548.28 o                         
   2  15   3       1387.67       1452.69        51.76 o                         
   3  15   3      36412.87      36834.42       335.48 o                         
   4  15   3       1332.21       1325.32        46.48 o                         
   5  15   3      26188.94      26421.02       287.94 o                         
   6  15   3       2474.65       2464.69        74.34 o                         
   7  15   3      20500.78      20479.26       269.41 o                         
   8  15   3       1910.48       1872.10        59.98 o                         
   9  15   3      14141.68      14071.57       247.89 o                         
  10  15   3       2248.12       1996.71       177.38 o                         
   0  16   3       1858.57       1854.78        88.91 o                         
   1  16   3        591.55        708.01        34.52 o                         
   2  16   3        224.72        281.20        27.05 o                         
   3  16   3       3134.12       3044.78        82.74 o                         
   4  16   3       9962.90      10019.21       149.50 o                         
   5  16   3        144.74        205.03        27.39 o                         
   6  16   3       2226.01       2325.90        86.02 o                         
   7  16   3       4684.68       4775.57       138.41 o                         
   8  16   3       1903.64       1965.08        66.01 o                         
   9  16   3       4134.05       4001.68       104.24 o                         
   1  17   3      29489.87      30825.21       354.45 o                         
   2  17   3       1544.63       1619.24        55.92 o                         
   3  17   3      34337.24      35160.84       353.52 o                         
   4  17   3        408.36        408.38        32.22 o                         
   5  17   3      21440.30      22114.84       322.11 o                         
   6  17   3        270.36        283.31        31.47 o                         
   7  17   3      15032.93      15360.67       291.83 o                         
   8  17   3       1766.60       1875.16        73.23 o                         
   9  17   3      14430.26      12709.07       347.26 o                         
   0  18   3       1496.58       1624.45        72.81 o                         
   1  18   3        175.08        217.28        25.36 o                         
   2  18   3       1955.91       2029.19        60.92 o                         
   3  18   3       1441.55       1589.61        49.39 o                         
   4  18   3       4827.47       5096.39       168.40 o                         
   5  18   3       2199.49       2248.46        84.19 o                         
   6  18   3       4373.89       4552.47       112.53 o                         
   7  18   3       4068.33       3700.69        87.46 o                         
   8  18   3       5213.02       4627.35       158.51 o                         
   1  19   3      23253.16      24481.05       262.76 o                         
   2  19   3        773.50        901.76        40.61 o                         
   3  19   3      16374.57      17159.34       304.80 o                         
   4  19   3         40.31         58.41        22.64 o                         
   5  19   3      19026.13      19929.39       304.07 o                         
   6  19   3        140.21        198.91        29.91 o                         
   7  19   3      14265.58      12717.92       410.98 o                         
   0  20   3       7918.69       7718.10       185.89 o                         
   1  20   3          5.25         38.65        18.70 o                         
   2  20   3       3842.56       3994.29        88.02 o                         
   3  20   3         24.77         67.39        27.95 o                         
   4  20   3       2838.81       2812.58        82.62 o                         
   5  20   3       1070.83        912.80        48.11 o                         
   1  21   3      20068.17      19509.15       292.36 o                         
   2  21   3        411.03        477.83        47.05 o                         
   3  21   3      13971.44      13401.61       522.90 o                         
   4  21   3         62.77         67.07        29.50 o                         
   0   0   4     411957.34     413449.28      9238.76 o                         
   1   0   4      15644.13      15805.67       434.65 o                         
   2   0   4      35019.80      34586.07       520.70 o                         
   3   0   4       4126.44       4143.70        94.57 o                         
   4   0   4     218594.22     222303.47      3296.85 o                         
   5   0   4       9803.54      10084.52       196.93 o                         
   6   0   4     207688.48     211111.84      4450.10 o                         
   7   0   4       1739.24       1948.58       126.76 o                         
   8   0   4     117493.03     114207.71      1692.08 o                         
   9   0   4      30685.85      30598.12       377.30 o                         
  10   0   4      29394.96      29866.07       384.13 o                         
  11   0   4        190.11        304.70        43.38 o                         
  12   0   4      21099.84      21685.56       370.54 o                         
  13   0   4      12428.21      12884.39       464.30 o                         
  14   0   4      15258.01      16128.20       319.54 o                         
   1   1   4      29179.98      29491.37       339.50 o                         
   2   1   4       1609.25       1790.82        44.29 o                         
   3   1   4       9612.03       9723.26       126.87 o                         
   4   1   4        677.72        860.32        38.86 o                         
   5   1   4       1436.88       1634.06        58.07 o                         
   6   1   4        209.13        187.32        23.50 o                         
   7   1   4      18331.33      18062.75       283.59 o                         
   8   1   4       5473.40       5522.25       112.69 o                         
   9   1   4       1259.23       1269.91        46.63 o                         
  10   1   4        290.42        272.87        24.89 o                         
  11   1   4        477.54        647.01        43.79 o                         
  12   1   4        404.07        457.04        33.83 o                         
  13   1   4        100.10        155.32        22.77 o                         
  14   1   4         55.36         70.37        19.86 o                         
   0   2   4     121960.82     124367.80      1611.26 o                         
   1   2   4       4150.98       4114.10        55.42 o                         
   2   2   4     221750.70     226651.03      2765.53 o                         
   3   2   4       2866.61       2787.42        69.30 o                         
   4   2   4      93252.97      92855.65      1064.95 o                         
   5   2   4        207.34        181.41        27.41 o                         
   6   2   4      72133.95      69388.48       640.29 o                         
   7   2   4      12777.62      12627.16       209.47 o                         
   8   2   4      95453.20      93296.32       691.04 o                         
   9   2   4       5654.35       5731.55        96.79 o                         
  10   2   4      47539.19      47165.81       398.41 o                         
  11   2   4       1900.71       2025.15        70.75 o                         
  12   2   4      30427.92      31196.15       371.13 o                         
  13   2   4       3134.10       3229.46        86.34 o                         
  14   2   4      19748.56      20143.18       285.14 o                         
   1   3   4      26598.31      26272.27       250.35 o                         
   2   3   4      50524.16      51705.77       449.96 o                         
   3   3   4        168.09        316.71        19.75 o                         
   4   3   4       2423.68       2706.99        72.03 o                         
   5   3   4          2.77         63.29        16.70 o                         
   6   3   4        142.72        176.40        22.49 o                         
   7   3   4        488.01        517.54        40.80 o                         
   8   3   4          6.85         62.23        15.63 o                         
   9   3   4       1667.82       1596.19        47.86 o                         
  10   3   4        635.21        660.60        34.99 o                         
  11   3   4       1430.98       1461.47        58.01 o                         
  12   3   4        619.20        603.80        41.74 o                         
  13   3   4        281.15        331.08        24.14 o                         
  14   3   4        665.60        740.98        30.51 o                         
   0   4   4     137418.55     136721.53      2179.36 o                         
   1   4   4       4142.81       4349.93       100.50 o                         
   2   4   4     235374.02     237211.89      2810.91 o                         
   3   4   4        309.03        454.94        24.04 o                         
   4   4   4     159016.80     162427.27      1686.55 o                         
   5   4   4       4435.49       4347.08        89.11 o                         
   6   4   4      78549.30      73900.41       672.21 o                         
   7   4   4       4308.26       4101.85       102.77 o                         
   8   4   4      87048.12      85552.55       608.88 o                         
   9   4   4       2915.33       2999.52        68.88 o                         
  10   4   4      39372.00      39257.39       348.19 o                         
  11   4   4      16548.23      17385.57       256.53 o                         
  12   4   4      28411.38      28976.62       405.03 o                         
  13   4   4       2896.32       2960.48        63.75 o                         
  14   4   4       9289.33       8181.84       170.62 o                         
   1   5   4        663.72        928.11        55.74 o                         
   2   5   4      14311.93      14150.31       170.55 o                         
   3   5   4      32739.75      35315.39       361.23 o                         
   4   5   4        222.97        460.90        29.19 o                         
   5   5   4         87.16         89.06        17.10 o                         
   6   5   4       4099.26       4391.36        98.89 o                         
   7   5   4         93.61        126.81        22.71 o                         
   8   5   4        355.62        441.62        23.72 o                         
   9   5   4       1420.78       1504.56        46.51 o                         
  10   5   4        648.32        612.19        31.34 o                         
  11   5   4        644.74        651.71        51.68 o                         
  12   5   4       3350.54       3474.06        99.37 o                         
  13   5   4         63.77         71.89        15.72 o                         
  14   5   4        862.46        808.79        56.38 o                         
   0   6   4     167978.27     160368.70      2078.07 o                         
   1   6   4       1130.42       1077.18        45.09 o                         
   2   6   4     109781.35     107249.31      1122.41 o                         
   3   6   4       7466.80       8218.06       139.50 o                         
   4   6   4     138080.09     137653.56      1134.61 o                         
   5   6   4       3162.19       3365.75        82.32 o                         
   6   6   4     100660.75      98303.15       799.15 o                         
   7   6   4        938.24        972.19        37.67 o                         
   8   6   4      66599.66      65150.75       450.67 o                         
   9   6   4       8656.06       8922.88       126.14 o                         
  10   6   4      34257.33      34345.51       361.52 o                         
  11   6   4      13660.95      13757.69       209.92 o                         
  12   6   4      31222.86      32310.40       390.75 o                         
  13   6   4      10339.80      11390.14       182.71 o                         
   1   7   4        673.41        611.03        33.69 o                         
   2   7   4       4229.94       4433.72        98.35 o                         
   3   7   4      38601.76      40340.14       456.17 o                         
   4   7   4       2542.92       2708.06        66.93 o                         
   5   7   4        583.19        522.84        30.87 o                         
   6   7   4       2643.11       2951.92        78.78 o                         
   7   7   4       2703.59       2596.55        59.10 o                         
   8   7   4       2911.42       2901.48        66.57 o                         
   9   7   4       9790.03      10348.12       133.81 o                         
  10   7   4         34.34        135.62        24.72 o                         
  11   7   4       1484.39       1492.99        58.58 o                         
  12   7   4       5426.36       5534.49       102.47 o                         
  13   7   4        860.43        905.15        41.65 o                         
   0   8   4     126988.89     120029.58      2289.58 o                         
   1   8   4       2321.32       2369.58        79.31 o                         
   2   8   4     142394.45     136711.44      1121.82 o                         
   3   8   4       2547.00       2374.65        67.41 o                         
   4   8   4     102443.65      98192.57       935.40 o                         
   5   8   4       3417.20       3365.75        85.09 o                         
   6   8   4      73406.84      71549.92       571.91 o                         
   7   8   4      13092.52      13052.01       149.46 o                         
   8   8   4      44792.28      45344.27       372.04 o                         
   9   8   4       1486.99       1700.96        51.68 o                         
  10   8   4      32118.96      32094.82       418.48 o                         
  11   8   4       3712.85       3818.65        85.72 o                         
  12   8   4      20228.25      21550.94       286.59 o                         
  13   8   4       2059.78       2205.82        63.64 o                         
   1   9   4      26902.31      24976.84       318.58 o                         
   2   9   4       5010.19       5413.19       118.88 o                         
   3   9   4      11331.86      11263.45       171.60 o                         
   4   9   4       1249.39       1451.68        61.97 o                         
   5   9   4       4515.04       5020.64       130.86 o                         
   6   9   4       1052.71       1095.73        37.09 o                         
   7   9   4       4097.64       4019.28        76.22 o                         
   8   9   4       6181.94       5897.44        99.36 o                         
   9   9   4        140.18        194.15        22.29 o                         
  10   9   4        389.53        518.08        33.30 o                         
  11   9   4        321.63        356.30        29.07 o                         
  12   9   4       1375.54       1349.21        51.96 o                         
  13   9   4        191.86        193.24        19.73 o                         
   0  10   4     116719.51     110239.77      2306.25 o                         
   1  10   4       2793.75       2986.89        82.46 o                         
   2  10   4      77313.20      71253.18       731.91 o                         
   3  10   4        109.09        214.88        24.29 o                         
   4  10   4     101972.98      99568.26      1036.16 o                         
   5  10   4       1862.19       1987.69        60.94 o                         
   6  10   4      67822.50      66348.16       467.14 o                         
   7  10   4         48.84        164.57        16.82 o                         
   8  10   4      39664.18      41185.43       357.79 o                         
   9  10   4       1562.61       1676.25        59.78 o                         
  10  10   4      30768.96      31532.35       354.64 o                         
  11  10   4       6144.61       6554.60       131.32 o                         
  12  10   4      16205.57      16353.46       581.81 o                         
   1  11   4       3350.61       3434.46       104.72 o                         
   2  11   4         49.59        146.38        25.80 o                         
   3  11   4        331.17        468.43        40.21 o                         
   4  11   4       5371.05       5244.64        84.92 o                         
   5  11   4       3466.00       3662.11        73.98 o                         
   6  11   4        621.14        630.75        27.68 o                         
   7  11   4       1243.92       1352.73        44.55 o                         
   8  11   4       6416.32       6264.07       141.32 o                         
   9  11   4       2533.68       2561.34        69.15 o                         
  10  11   4       2786.51       2938.05        76.78 o                         
  11  11   4       1611.02       1645.04        62.53 o                         
  12  11   4       2234.42       2250.70        77.33 o                         
   0  12   4      52616.65      48794.43       589.66 o                         
   1  12   4        810.99        910.91        39.37 o                         
   2  12   4      60650.46      56692.20       461.21 o                         
   3  12   4        220.18        375.88        21.55 o                         
   4  12   4      66806.41      65208.19       484.79 o                         
   5  12   4       6794.24       6911.78       106.31 o                         
   6  12   4      47886.40      47491.01       395.86 o                         
   7  12   4       2605.90       2549.50        65.24 o                         
   8  12   4      28927.80      29452.01       333.46 o                         
   9  12   4       4839.33       5151.75        97.23 o                         
  10  12   4      23358.40      24215.34       313.46 o                         
  11  12   4       3747.79       3788.76       145.33 o                         
  12  12   4      14817.23      13640.49       364.00 o                         
   1  13   4       4189.69       4374.25        77.69 o                         
   2  13   4       1263.87       1312.68        45.53 o                         
   3  13   4       3729.63       3863.72        73.51 o                         
   4  13   4        430.56        438.41        26.20 o                         
   5  13   4        556.09        611.02        34.52 o                         
   6  13   4        766.49        879.07        40.57 o                         
   7  13   4       6885.72       6706.90       114.62 o                         
   8  13   4       2881.76       2755.97        75.09 o                         
   9  13   4       1565.95       1646.20        52.96 o                         
  10  13   4       5451.86       5560.79       132.79 o                         
  11  13   4       1223.15       1207.41        45.34 o                         
   0  14   4      57373.99      57213.33       626.20 o                         
   1  14   4         13.54         60.46        16.48 o                         
   2  14   4      53469.11      53660.56       465.82 o                         
   3  14   4        521.64        619.10        31.62 o                         
   4  14   4      48042.11      47747.69       409.10 o                         
   5  14   4      13409.63      13159.50       163.30 o                         
   6  14   4      33648.30      33450.43       367.23 o                         
   7  14   4       5822.03       5797.97       105.43 o                         
   8  14   4      26555.77      27103.42       317.51 o                         
   9  14   4       2098.21       2151.92        64.78 o                         
  10  14   4      16328.49      15935.92       317.72 o                         
  11  14   4       1214.62       1164.10        72.32 o                         
   1  15   4       3480.53       3466.24        70.95 o                         
   2  15   4       2451.76       2413.72        64.20 o                         
   3  15   4      11965.86      12144.93       159.44 o                         
   4  15   4       1681.98       1715.58        54.08 o                         
   5  15   4       1777.99       1815.70        57.75 o                         
   6  15   4       1124.20       1236.50        50.76 o                         
   7  15   4       1890.68       1945.35        62.49 o                         
   8  15   4       3940.49       4178.01       106.35 o                         
   9  15   4        470.48        593.32        35.93 o                         
  10  15   4       2989.21       2476.62        65.15 o                         
   0  16   4      37435.97      38605.56       671.17 o                         
   1  16   4          6.25         94.79        16.61 o                         
   2  16   4      30271.96      31600.30       353.38 o                         
   3  16   4       6658.31       6509.49       122.44 o                         
   4  16   4      22341.37      22438.21       258.22 o                         
   5  16   4       1674.85       1662.77        57.16 o                         
   6  16   4      27914.04      28136.35       367.38 o                         
   7  16   4       1600.41       1560.02        57.96 o                         
   8  16   4      20649.14      21575.08       328.84 o                         
   9  16   4       2103.15       2107.34        66.85 o                         
   1  17   4       6550.32       6871.15       128.32 o                         
   2  17   4        669.13        695.28        37.74 o                         
   3  17   4       3939.13       3881.92        81.81 o                         
   4  17   4       2535.47       2512.83        67.13 o                         
   5  17   4       2509.03       2627.03        94.89 o                         
   6  17   4        676.88        703.62        40.14 o                         
   7  17   4       2763.16       2716.81        79.25 o                         
   8  17   4        728.97        678.68        40.38 o                         
   9  17   4       3399.11       2741.36       160.96 o                         
   0  18   4      28708.92      29884.68       443.19 o                         
   1  18   4       1820.95       1856.05        58.95 o                         
   2  18   4      31383.04      33247.18       346.17 o                         
   3  18   4       1423.26       1459.41        45.28 o                         
   4  18   4      21535.60      21997.00       262.37 o                         
   5  18   4        277.80        399.03        31.30 o                         
   6  18   4      18328.20      18798.74       420.15 o                         
   7  18   4       4170.99       3829.72       122.69 o                         
   8  18   4      14701.33      11832.17       279.24 o                         
   1  19   4       6389.79       6743.17       108.34 o                         
   2  19   4        208.13        186.64        22.56 o                         
   3  19   4       1163.03       1261.23        56.41 o                         
   4  19   4        704.00        727.33        42.71 o                         
   5  19   4       1912.26       2058.11        70.63 o                         
   6  19   4       3001.69       2881.45       128.13 o                         
   7  19   4       2717.76       2480.12       102.44 o                         
   0  20   4      19404.87      20344.62       367.64 o                         
   1  20   4       1176.70       1232.65        54.50 o                         
   2  20   4      14857.96      15371.16       231.69 o                         
   3  20   4        583.15        603.67        36.66 o                         
   4  20   4      14816.68      14637.65       244.48 o                         
   5  20   4         22.48         49.67        14.28 o                         
   1  21   4       2800.56       2407.63       103.79 o                         
   2  21   4         44.87         68.25        17.82 o                         
   3  21   4        926.82        847.41        63.98 o                         
   1   1   5       6050.94       6123.65        82.58 o                         
   2   1   5      12116.84      11418.34       155.90 o                         
   3   1   5      10298.58      10515.28       134.00 o                         
   4   1   5       2459.37       2211.99        56.53 o                         
   5   1   5       3006.17       3347.44        82.58 o                         
   6   1   5      16834.73      16089.61       235.97 o                         
   7   1   5       2747.39       2902.11       100.73 o                         
   8   1   5      44163.71      42683.61       400.17 o                         
   9   1   5       3598.61       3632.91        76.87 o                         
  10   1   5      29761.03      29823.35       334.42 o                         
  11   1   5        635.76        750.38        43.52 o                         
  12   1   5      35278.96      35858.14       382.41 o                         
  13   1   5        728.33        981.09        43.80 o                         
  14   1   5      16673.83      16396.91       224.85 o                         
   0   2   5       5674.18       5492.92        88.25 o                         
   1   2   5          6.66        115.44        16.66 o                         
   2   2   5      55975.00      56149.78       880.82 o                         
   3   2   5        684.87        718.02        35.87 o                         
   4   2   5       6394.31       6583.24       121.08 o                         
   5   2   5       3263.84       3268.12        99.89 o                         
   6   2   5        289.49        228.80        25.48 o                         
   7   2   5         42.22         69.43        20.71 o                         
   8   2   5       1848.37       1875.91        54.80 o                         
   9   2   5       2303.75       2236.29        62.06 o                         
  10   2   5       1106.80       1238.64        47.51 o                         
  11   2   5         47.92         67.51        22.51 o                         
  12   2   5        919.21        896.58        46.13 o                         
  13   2   5        315.97        321.23        29.32 o                         
  14   2   5        811.65        854.39        37.35 o                         
   1   3   5      27371.53      27263.71       262.41 o                         
   2   3   5      21464.69      21801.80       246.95 o                         
   3   3   5      17585.79      17306.72       204.84 o                         
   4   3   5      18809.97      19624.28       240.43 o                         
   5   3   5      13542.21      12954.50       185.58 o                         
   6   3   5       1045.27        932.76        49.02 o                         
   7   3   5        785.15       1028.89        49.63 o                         
   8   3   5      27911.19      26868.26       244.72 o                         
   9   3   5       1659.82       1808.66        55.32 o                         
  10   3   5      34084.93      34052.54       326.51 o                         
  11   3   5       3003.19       3113.41        87.67 o                         
  12   3   5      45652.40      46967.79       530.15 o                         
  13   3   5        159.75        259.20        21.21 o                         
  14   3   5      37603.67      36089.92       801.45 o                         
   0   4   5      24723.29      24842.38       480.53 o                         
   1   4   5      22815.94      23170.91       294.49 o                         
   2   4   5      11611.22      12561.88       162.80 o                         
   3   4   5         12.90         45.07         9.18 o                         
   4   4   5       8581.71       9018.93       140.66 o                         
   5   4   5        435.49        460.27        29.78 o                         
   6   4   5      10090.84       9601.32       141.87 o                         
   7   4   5        410.09        425.82        33.87 o                         
   8   4   5      15322.11      15477.24       174.37 o                         
   9   4   5          2.21         43.96        17.66 o                         
  10   4   5       1615.41       1805.25        54.07 o                         
  11   4   5        254.37        287.20        33.54 o                         
  12   4   5        722.63        759.68        48.24 o                         
  13   4   5        213.01        286.53        22.16 o                         
  14   4   5          7.29         34.36        13.99 o                         
   1   5   5        398.40        865.35        82.32 o                         
   2   5   5       8343.94       9216.35       125.77 o                         
   3   5   5      36670.48      37835.04       362.89 o                         
   4   5   5      10625.47      10242.65       175.57 o                         
   5   5   5        189.26        406.52        59.18 o                         
   6   5   5      25615.99      23928.01       284.28 o                         
   7   5   5        707.45        766.96        44.56 o                         
   8   5   5      22399.83      21822.96       210.46 o                         
   9   5   5       7458.75       7514.42       128.20 o                         
  10   5   5      22596.73      23049.44       240.59 o                         
  11   5   5       1749.76       1775.27        76.67 o                         
  12   5   5      35646.96      36653.43       437.50 o                         
  13   5   5       1997.91       2076.25        51.92 o                         
  14   5   5      19887.93      17460.10       455.52 o                         
   0   6   5      26157.21      25299.77       386.50 o                         
   1   6   5       3691.91       3965.01        80.48 o                         
   2   6   5       6121.84       5705.04       109.48 o                         
   3   6   5        798.74        787.29        46.33 o                         
   4   6   5       7029.45       7364.76       119.99 o                         
   5   6   5       4097.34       4260.18        95.87 o                         
   6   6   5       1435.32       1512.28        55.76 o                         
   7   6   5          7.83         54.63        14.56 o                         
   8   6   5        910.35        957.89        41.84 o                         
   9   6   5       3931.03       3808.55        78.62 o                         
  10   6   5        767.14        970.37        60.17 o                         
  11   6   5          3.41         30.13        23.59 o                         
  12   6   5       1774.77       1742.96        59.93 o                         
  13   6   5        362.11        299.75        23.36 o                         
   1   7   5      35438.93      34274.45       362.84 o                         
   2   7   5      11351.51      11459.38       186.74 o                         
   3   7   5       7992.21       7834.84       126.81 o                         
   4   7   5       7481.87       6963.56       124.63 o                         
   5   7   5        253.50        456.60        48.77 o                         
   6   7   5      19543.98      19657.26       269.26 o                         
   7   7   5       6133.91       6065.05        95.62 o                         
   8   7   5      13569.73      13734.11       158.25 o                         
   9   7   5        754.51       1002.24        63.69 o                         
  10   7   5      22167.91      22278.13       297.12 o                         
  11   7   5       1913.06       2088.07        72.03 o                         
  12   7   5      33873.78      34868.31       368.91 o                         
  13   7   5       2783.91       2922.87        78.86 o                         
   0   8   5      22174.95      21695.91       593.88 o                         
   1   8   5       1614.09       1938.48        66.69 o                         
   2   8   5       4259.53       3897.72        93.91 o                         
   3   8   5       7582.34       7640.76       141.14 o                         
   4   8   5       1689.68       1628.73        59.47 o                         
   5   8   5       1878.56       1780.36        59.84 o                         
   6   8   5       7034.79       6838.49       109.44 o                         
   7   8   5       6313.24       6349.28       100.26 o                         
   8   8   5       4981.86       5210.47        87.50 o                         
   9   8   5       1935.37       2074.13        58.24 o                         
  10   8   5       8275.57       8648.71       154.70 o                         
  11   8   5        778.31        858.56        41.58 o                         
  12   8   5       3185.20       3461.72        81.78 o                         
  13   8   5        380.90        375.01        23.78 o                         
   1   9   5       3088.44       3394.26        88.50 o                         
   2   9   5         21.81        100.81        24.00 o                         
   3   9   5        549.65       1126.95        93.75 o                         
   4   9   5       5825.09       5771.12       139.79 o                         
   5   9   5       4085.56       4194.61       112.53 o                         
   6   9   5       4451.24       4441.19        78.54 o                         
   7   9   5      11327.12      11350.72       144.27 o                         
   8   9   5      26061.86      26412.10       261.08 o                         
   9   9   5        549.86        677.13        37.70 o                         
  10   9   5      38074.00      38275.62       406.65 o                         
  11   9   5       2272.43       2365.98        67.91 o                         
  12   9   5      22787.64      23797.52       310.72 o                         
  13   9   5       2490.82       2306.54        60.99 o                         
   0  10   5        223.63        296.39        53.61 o                         
   1  10   5          0.75         50.11        15.46 o                         
   2  10   5      12867.59      12343.96       214.81 o                         
   3  10   5        116.49        135.30        22.20 o                         
   4  10   5      19871.40      18863.71       299.82 o                         
   5  10   5        162.75        196.91        18.24 o                         
   6  10   5       5317.21       5213.70        85.84 o                         
   7  10   5       2096.42       2040.44        53.17 o                         
   8  10   5      22617.90      23420.95       237.09 o                         
   9  10   5          5.67         42.70        18.06 o                         
  10  10   5       8159.08       8388.52       148.78 o                         
  11  10   5        550.08        533.46        30.02 o                         
  12  10   5       1963.83       2026.82        64.62 o                         
   1  11   5       5217.86       4879.83       143.54 o                         
   2  11   5      11768.52      11013.03       213.45 o                         
   3  11   5       1861.49       1953.43        61.77 o                         
   4  11   5      11589.28      11184.93       131.12 o                         
   5  11   5      11445.25      11471.78       142.94 o                         
   6  11   5      12787.47      12739.79       146.43 o                         
   7  11   5       6372.62       6512.99       106.47 o                         
   8  11   5      12861.83      12647.00       174.05 o                         
   9  11   5       1143.25       1208.51        45.38 o                         
  10  11   5      17712.71      18258.88       238.37 o                         
  11  11   5        403.23        480.07        45.50 o                         
  12  11   5      11534.38      11461.51       193.36 o                         
   0  12   5      60951.66      58537.71       603.09 o                         
   1  12   5        229.99        304.68        23.98 o                         
   2  12   5      40105.63      38816.71       351.47 o                         
   3  12   5        723.11        753.25        29.44 o                         
   4  12   5      16974.00      16727.97       184.26 o                         
   5  12   5       1507.44       1467.75        48.16 o                         
   6  12   5       1699.80       1809.02        52.78 o                         
   7  12   5       2901.25       3062.20        66.80 o                         
   8  12   5       2932.03       3043.29        76.10 o                         
   9  12   5       1859.55       1807.32        52.72 o                         
  10  12   5       5810.65       6118.79       120.49 o                         
  11  12   5          6.14         35.84        18.68 o                         
   1  13   5       5970.26       6071.53        98.40 o                         
   2  13   5       1237.61       1319.09        44.88 o                         
   3  13   5       1230.91       1361.12        41.41 o                         
   4  13   5        214.66        247.93        22.69 o                         
   5  13   5       7800.53       7908.43       123.40 o                         
   6  13   5       2844.10       2876.70        72.42 o                         
   7  13   5       2978.49       3087.34        79.69 o                         
   8  13   5      16400.42      16447.49       229.59 o                         
   9  13   5        495.12        584.32        34.46 o                         
  10  13   5      12486.49      13629.90       236.66 o                         
  11  13   5       1079.19       1143.53        43.19 o                         
   0  14   5      12599.78      12361.96       254.63 o                         
   1  14   5         15.45         47.27        14.58 o                         
   2  14   5       8978.47       9183.96       132.37 o                         
   3  14   5       1118.92       1189.84        46.28 o                         
   4  14   5      21567.48      21192.30       224.11 o                         
   5  14   5       1262.31       1252.63        44.34 o                         
   6  14   5      34437.65      34284.60       359.80 o                         
   7  14   5         39.47         60.58        17.95 o                         
   8  14   5       9676.98       9733.92       148.24 o                         
   9  14   5        276.03        288.25        27.93 o                         
  10  14   5       8242.99       8722.52       168.68 o                         
   1  15   5       5275.25       5592.86        95.05 o                         
   2  15   5         23.45        133.31        20.35 o                         
   3  15   5       4596.60       4760.90        98.00 o                         
   4  15   5       8805.09       8914.10       138.06 o                         
   5  15   5       2172.10       2287.05        67.31 o                         
   6  15   5       6588.25       6252.64       123.80 o                         
   7  15   5       2298.94       2474.17        71.57 o                         
   8  15   5       6591.42       6912.15       136.87 o                         
   9  15   5        715.69        728.80        45.64 o                         
  10  15   5       4185.03       3876.13        95.78 o                         
   0  16   5      16755.17      17133.19       303.78 o                         
   1  16   5         28.13         92.39        17.48 o                         
   2  16   5      20884.02      21854.63       270.87 o                         
   3  16   5          4.10         17.24        23.24 o                         
   4  16   5      21042.86      21055.79       255.15 o                         
   5  16   5        334.04        379.22        29.56 o                         
   6  16   5       9687.89       9657.13       173.40 o                         
   7  16   5         88.74        121.10        21.39 o                         
   8  16   5      10414.35      10696.03       182.29 o                         
   9  16   5         23.31         79.49        17.25 o                         
   1  17   5       2247.29       2473.07        73.36 o                         
   2  17   5       3770.29       4002.10        89.48 o                         
   3  17   5       1112.16       1369.78        48.61 o                         
   4  17   5       2337.79       2405.52        64.00 o                         
   5  17   5       1742.51       1954.69        65.70 o                         
   6  17   5       8495.02       8567.45       150.82 o                         
   7  17   5       2962.39       3122.39        83.28 o                         
   8  17   5       4898.94       4944.64       123.65 o                         
   0  18   5      17549.80      17758.84       324.16 o                         
   1  18   5        629.01        746.81        37.29 o                         
   2  18   5      24628.85      25048.97       278.10 o                         
   3  18   5        116.84        139.33        21.21 o                         
   4  18   5      16048.98      16401.71       203.51 o                         
   5  18   5        279.89        340.75        28.56 o                         
   6  18   5       6460.97       6632.59       116.30 o                         
   7  18   5        109.73        162.59        24.01 o                         
   8  18   5       8018.17       6173.73       358.14 o                         
   1  19   5        676.17        870.85        40.49 o                         
   2  19   5        415.92        479.52        29.63 o                         
   3  19   5        234.21        379.19        33.63 o                         
   4  19   5        462.18        440.49        40.08 o                         
   5  19   5        227.33        320.71        29.94 o                         
   6  19   5        559.24        543.51        43.13 o                         
   7  19   5       1139.45       1078.87        62.20 o                         
   0  20   5      10452.14      10430.92       223.70 o                         
   1  20   5        877.22        840.13        42.02 o                         
   2  20   5      10177.68       9843.67       164.66 o                         
   3  20   5        103.37        117.42        19.61 o                         
   4  20   5      15557.59      15519.03       253.79 o                         
   5  20   5          3.34         13.77        13.57 o                         
   1  21   5         26.82         73.62        15.23 o                         
   2  21   5       2225.90       2082.69        89.51 o                         
   3  21   5       1261.31        922.47        66.79 o                         
   0   0   6      50466.53      53670.70       998.17 o                         
   1   0   6      94265.66      94974.76      1599.75 o                         
   2   0   6      27386.20      26448.35       538.31 o                         
   3   0   6        493.08        457.04        35.63 o                         
   4   0   6      38909.39      38944.75       484.99 o                         
   5   0   6      18189.06      18129.98       291.94 o                         
   6   0   6      56402.48      56090.41       738.61 o                         
   7   0   6      13067.32      12448.08       394.44 o                         
   8   0   6      48719.29      46406.03       657.26 o                         
   9   0   6      20596.24      20400.31       321.07 o                         
  10   0   6      60612.09      59598.36       771.29 o                         
  11   0   6      33813.14      32701.26       574.58 o                         
  12   0   6      27350.98      27898.46       451.25 o                         
  13   0   6      23281.81      23923.38       434.63 o                         
  14   0   6       2437.81       2314.31        73.08 o                         
   1   1   6       8553.24       8064.73       115.20 o                         
   2   1   6        868.41       1163.12        42.45 o                         
   3   1   6        134.50        270.92        26.17 o                         
   4   1   6          0.90         64.87        10.58 o                         
   5   1   6       7634.86       7318.29       123.41 o                         
   6   1   6      18812.62      19354.10       269.13 o                         
   7   1   6      19743.26      19791.20       311.82 o                         
   8   1   6        825.58        820.16        41.32 o                         
   9   1   6        227.75        262.65        23.88 o                         
  10   1   6         31.08         80.51        18.68 o                         
  11   1   6        536.74        576.77        38.52 o                         
  12   1   6        770.94        777.60        44.39 o                         
  13   1   6        825.03        940.14        42.37 o                         
  14   1   6        997.05       1071.87        35.73 o                         
   0   2   6      81089.47      81664.00       835.95 o                         
   1   2   6      26923.54      28424.52       296.64 o                         
   2   2   6      75849.19      74905.59      1193.83 o                         
   3   2   6      22994.89      22543.61       308.60 o                         
   4   2   6     102522.87     103875.92       921.66 o                         
   5   2   6      21416.71      21115.43       277.46 o                         
   6   2   6      69120.98      68484.98       632.18 o                         
   7   2   6       7401.34       7127.72       176.72 o                         
   8   2   6      33855.45      32724.20       291.40 o                         
   9   2   6       6994.09       7111.51       115.14 o                         
  10   2   6      23678.12      23947.00       245.36 o                         
  11   2   6      29983.05      30066.90       339.61 o                         
  12   2   6       9779.92      10239.05       167.46 o                         
  13   2   6      15060.73      15470.98       209.60 o                         
  14   2   6       4472.91       4270.45        97.91 o                         
   1   3   6      57669.80      58129.60       627.53 o                         
   2   3   6       1715.32       1726.85        44.19 o                         
   3   3   6        418.64        525.50        31.57 o                         
   4   3   6       5130.90       5479.68       112.17 o                         
   5   3   6       2448.31       2758.71        92.70 o                         
   6   3   6        140.58        232.03        24.15 o                         
   7   3   6         13.93         72.30        17.31 o                         
   8   3   6       1463.50       1536.49        45.64 o                         
   9   3   6        129.43        183.30        20.62 o                         
  10   3   6       5398.20       5285.23       102.91 o                         
  11   3   6          6.96         36.92        24.24 o                         
  12   3   6          3.18         27.08        21.77 o                         
  13   3   6        689.72        678.14        31.96 o                         
  14   3   6         16.90         36.67        13.59 o                         
   0   4   6     108566.95     107936.36      1415.91 o                         
   1   4   6        673.95        686.75        28.86 o                         
   2   4   6      28123.84      26851.18       294.56 o                         
   3   4   6      13553.86      13305.73       168.88 o                         
   4   4   6      94186.40      96139.12       860.63 o                         
   5   4   6      11623.31      11137.97       161.84 o                         
   6   4   6      80175.62      78568.58       707.61 o                         
   7   4   6      39793.50      39127.54       437.51 o                         
   8   4   6      50930.87      49081.23       360.69 o                         
   9   4   6      23162.36      23074.66       245.78 o                         
  10   4   6      20734.17      20561.29       217.02 o                         
  11   4   6      24198.37      24613.90       323.61 o                         
  12   4   6       3925.23       4174.14       108.34 o                         
  13   4   6      20327.30      20621.91       231.51 o                         
  14   4   6       7393.96       6224.08       215.53 o                         
   1   5   6      11840.53      11647.58       196.89 o                         
   2   5   6      14881.40      15193.70       205.56 o                         
   3   5   6       8691.05       8806.93       143.93 o                         
   4   5   6       3752.42       4228.68        96.26 o                         
   5   5   6       4978.59       5021.89       115.79 o                         
   6   5   6        682.87        842.81        42.67 o                         
   7   5   6       2236.61       2429.25        73.82 o                         
   8   5   6        199.44        320.57        23.84 o                         
   9   5   6         69.58        139.12        20.68 o                         
  10   5   6       2566.36       2720.22        73.52 o                         
  11   5   6        210.05        307.71        34.86 o                         
  12   5   6         70.02        118.69        23.70 o                         
  13   5   6        113.27        125.09        16.72 o                         
   0   6   6      60548.75      60401.63       806.23 o                         
   1   6   6        219.13        245.07        20.72 o                         
   2   6   6     101300.49     100945.63      1234.35 o                         
   3   6   6      14254.80      15082.35       213.91 o                         
   4   6   6      60004.51      56608.50       583.29 o                         
   5   6   6       5351.65       4960.98       113.09 o                         
   6   6   6      51861.29      51122.96       509.47 o                         
   7   6   6      25691.33      25460.11       252.39 o                         
   8   6   6      46130.39      46200.48       377.58 o                         
   9   6   6      20957.18      21489.89       239.33 o                         
  10   6   6      26786.64      26608.86       382.94 o                         
  11   6   6      19007.13      19009.96       265.66 o                         
  12   6   6       6065.40       6493.65       114.53 o                         
  13   6   6      24818.38      24240.20       427.85 o                         
   1   7   6        636.47        729.27        33.79 o                         
   2   7   6        119.01        176.03        19.82 o                         
   3   7   6      10913.36      11002.42       198.76 o                         
   4   7   6      12029.00      12063.47       182.31 o                         
   5   7   6       5740.16       5596.08       128.66 o                         
   6   7   6        942.43        979.86        51.53 o                         
   7   7   6      12645.39      12126.40       145.40 o                         
   8   7   6         35.15          6.69        23.68 o                         
   9   7   6       3971.67       4292.11        90.37 o                         
  10   7   6        157.60        146.61        26.46 o                         
  11   7   6       2237.11       2285.83        78.96 o                         
  12   7   6       1365.34       1309.04        50.04 o                         
  13   7   6        415.72        393.85        24.31 o                         
   0   8   6      28887.97      24816.33       456.08 o                         
   1   8   6         69.50        202.20        24.48 o                         
   2   8   6      63663.20      60960.98       598.24 o                         
   3   8   6      13919.90      13955.68       223.76 o                         
   4   8   6      63058.31      60384.96       596.55 o                         
   5   8   6      18956.55      17695.86       237.33 o                         
   6   8   6      33578.43      33385.11       311.18 o                         
   7   8   6      15398.20      14799.00       175.73 o                         
   8   8   6      20788.93      20946.24       209.81 o                         
   9   8   6      12380.49      12495.86       163.85 o                         
  10   8   6      13780.62      13918.08       233.75 o                         
  11   8   6      15126.03      15688.36       221.55 o                         
  12   8   6       9110.62       9695.96       151.05 o                         
  13   8   6       7548.58       7186.42       152.36 o                         
   1   9   6      27925.93      26423.62       335.13 o                         
   2   9   6        677.21        593.86        46.43 o                         
   3   9   6       4023.65       3590.94       104.30 o                         
   4   9   6       1873.49       1986.98        85.78 o                         
   5   9   6       1530.80       1537.76        62.74 o                         
   6   9   6      12816.69      12302.39       148.78 o                         
   7   9   6         67.65        121.42        19.62 o                         
   8   9   6        832.32        871.85        45.45 o                         
   9   9   6       1225.59       1313.35        50.86 o                         
  10   9   6        582.36        567.29        37.20 o                         
  11   9   6       1286.32       1414.47        52.17 o                         
  12   9   6        105.57        151.68        26.54 o                         
  13   9   6       3916.12       3639.37       114.89 o                         
   0  10   6      16558.36      14413.42       282.24 o                         
   1  10   6       3417.72       3690.17       103.57 o                         
   2  10   6      19065.39      16741.52       274.62 o                         
   3  10   6        819.37        879.30        52.83 o                         
   4  10   6      53354.32      51970.79       541.47 o                         
   5  10   6        200.17        369.44        22.12 o                         
   6  10   6      23133.15      22835.45       225.02 o                         
   7  10   6       5543.43       5654.99       106.27 o                         
   8  10   6      32409.60      32561.41       295.18 o                         
   9  10   6      16889.01      16762.13       201.37 o                         
  10  10   6      15534.08      16348.68       220.15 o                         
  11  10   6      10839.72      11477.11       157.70 o                         
  12  10   6       7739.14       7994.95       146.48 o                         
   1  11   6       4048.98       3922.79       117.64 o                         
   2  11   6       1032.48       1077.37        64.58 o                         
   3  11   6       5973.33       5844.66       101.85 o                         
   4  11   6       1194.39       1318.95        40.45 o                         
   5  11   6       5093.80       4918.79        85.43 o                         
   6  11   6        203.19        243.29        20.21 o                         
   7  11   6       7889.23       8219.40       121.57 o                         
   8  11   6       1095.10       1149.31        46.75 o                         
   9  11   6      10504.58      10484.68       148.38 o                         
  10  11   6        284.03        308.79        27.63 o                         
  11  11   6       1861.47       1938.60        78.67 o                         
  12  11   6       1936.96       1943.59        55.32 o                         
   0  12   6      33911.17      33975.61       415.92 o                         
   1  12   6       1188.19       1262.46        40.87 o                         
   2  12   6      57028.25      54477.76       437.37 o                         
   3  12   6        792.68        751.66        32.19 o                         
   4  12   6      17704.85      17698.17       177.60 o                         
   5  12   6       3536.55       3701.23        74.10 o                         
   6  12   6      15412.84      15599.54       179.94 o                         
   7  12   6       5740.29       5717.14        99.51 o                         
   8  12   6      17499.89      17875.97       214.36 o                         
   9  12   6      12016.52      11750.98       160.00 o                         
  10  12   6      11494.29      11967.21       183.23 o                         
  11  12   6       5309.92       5302.69       127.40 o                         
   1  13   6       5310.64       5349.61        87.47 o                         
   2  13   6        152.02        242.05        20.71 o                         
   3  13   6      12492.03      12452.41       148.87 o                         
   4  13   6       1494.67       1566.85        47.45 o                         
   5  13   6       5836.95       5740.89       102.68 o                         
   6  13   6         30.59        -10.89        28.02 o                         
   7  13   6       5429.32       5061.29       109.02 o                         
   8  13   6       1430.05       1436.33        66.17 o                         
   9  13   6       9499.83       9592.88       158.99 o                         
  10  13   6       1294.05       1542.91        63.90 o                         
  11  13   6       2276.35       2152.06        82.77 o                         
   0  14   6      35704.83      34647.47       411.89 o                         
   1  14   6       2563.97       2768.58        62.62 o                         
   2  14   6      24931.04      24875.18       263.38 o                         
   3  14   6       2892.59       3015.02        67.14 o                         
   4  14   6      18977.23      18848.77       207.70 o                         
   5  14   6       1146.51       1358.12        52.31 o                         
   6  14   6      13782.54      14168.42       214.71 o                         
   7  14   6       7121.59       7300.61       124.89 o                         
   8  14   6       9408.29       9578.36       153.61 o                         
   9  14   6       3855.22       4002.81       103.32 o                         
  10  14   6       7171.09       7589.73       191.59 o                         
   1  15   6      25181.99      25190.15       279.38 o                         
   2  15   6       3594.24       3582.91        84.26 o                         
   3  15   6      21702.66      21858.19       231.78 o                         
   4  15   6        215.34        255.32        26.96 o                         
   5  15   6      13559.78      13571.49       193.97 o                         
   6  15   6        949.91        902.11        44.70 o                         
   7  15   6       2569.82       2654.51        74.23 o                         
   8  15   6        929.43       1031.75        45.58 o                         
   9  15   6       1063.34       1088.44        49.71 o                         
  10  15   6        348.17        303.52        22.52 o                         
   0  16   6      16209.49      16640.88       287.04 o                         
   1  16   6       1674.20       1642.36        53.57 o                         
   2  16   6      15249.05      15777.04       203.07 o                         
   3  16   6        110.15        163.21        25.79 o                         
   4  16   6      23265.42      23918.96       300.32 o                         
   5  16   6        442.59        433.36        29.58 o                         
   6  16   6      14596.57      14938.67       201.78 o                         
   7  16   6       1103.19       1068.68        44.69 o                         
   8  16   6      11244.09      11366.44       188.97 o                         
   9  16   6       2606.85       2384.59       103.39 o                         
   1  17   6       7437.46       7542.44       129.83 o                         
   2  17   6        604.11        619.45        34.92 o                         
   3  17   6      18915.83      19392.56       234.99 o                         
   4  17   6        282.83        378.60        27.43 o                         
   5  17   6      13586.08      13479.12       194.32 o                         
   6  17   6        674.48        709.76        37.71 o                         
   7  17   6       7081.51       7243.23       145.67 o                         
   8  17   6       2462.96       2289.70       107.66 o                         
   0  18   6      17684.65      19022.72       337.98 o                         
   1  18   6        982.54       1037.49        42.65 o                         
   2  18   6      10292.45      11022.70       161.27 o                         
   3  18   6       1610.24       1612.37        57.14 o                         
   4  18   6       6432.03       6636.49       111.77 o                         
   5  18   6       3581.94       3822.02        90.57 o                         
   6  18   6      14705.17      14848.58       201.86 o                         
   7  18   6       2391.48       2683.77        93.53 o                         
   1  19   6      13352.42      13905.48       191.83 o                         
   2  19   6        255.91        289.74        23.54 o                         
   3  19   6      16624.31      17112.34       232.56 o                         
   4  19   6        242.60        290.54        22.51 o                         
   5  19   6      10385.59      10698.33       173.25 o                         
   6  19   6       1753.81       1242.92        74.25 o                         
   0  20   6      20536.21      20890.07       412.35 o                         
   1  20   6        761.36        825.44        38.86 o                         
   2  20   6       4638.48       4736.67       119.32 o                         
   3  20   6        176.22        177.76        21.95 o                         
   4  20   6       6375.50       6281.29       129.95 o                         
   5  20   6        834.61        803.07        54.58 o                         
   1  21   6      11493.68      10774.49       263.76 o                         
   2  21   6        683.57        630.80        47.68 o                         
   3  21   6       7825.27       6506.51       205.12 o                         
   1   1   7     331219.62     342474.88      3594.11 o                         
   2   1   7        707.44        805.57        33.87 o                         
   3   1   7     193614.45     195537.19      2188.23 o                         
   4   1   7       1657.17       1890.27        47.26 o                         
   5   1   7     199718.39     201446.83      2298.95 o                         
   6   1   7       1440.83       1803.79        66.17 o                         
   7   1   7     102253.08     100125.72      1324.23 o                         
   8   1   7        219.02        365.39        25.50 o                         
   9   1   7      73398.28      71021.19       581.19 o                         
  10   1   7       3645.91       3807.11        91.63 o                         
  11   1   7      25061.41      24905.78       354.60 o                         
  12   1   7          5.75         87.25        21.96 o                         
  13   1   7      22010.24      22669.08       292.67 o                         
  14   1   7        143.29        192.73        16.11 o                         
   0   2   7     166962.30     174799.33      2354.96 o                         
   1   2   7      28016.20      28712.99       299.11 o                         
   2   2   7       1071.30       1276.48        42.29 o                         
   3   2   7       1225.90       1482.31        53.16 o                         
   4   2   7      15789.63      16911.27       208.46 o                         
   5   2   7          8.63         72.63        13.80 o                         
   6   2   7          6.84         47.36        16.83 o                         
   7   2   7       8658.27       8679.34       166.10 o                         
   8   2   7        798.57       1018.43        40.54 o                         
   9   2   7       2985.62       2869.82        71.69 o                         
  10   2   7        604.72        692.75        34.23 o                         
  11   2   7        247.27        228.56        28.09 o                         
  12   2   7         40.73         73.18        18.85 o                         
  13   2   7         18.39         49.39        18.64 o                         
  14   2   7       1286.84       1226.09        35.02 o                         
   1   3   7     148241.95     151027.58      1627.33 o                         
   2   3   7        331.20        440.76        21.28 o                         
   3   3   7     228164.62     234009.36      2149.33 o                         
   4   3   7       2174.40       2884.28        76.80 o                         
   5   3   7     123044.48     122379.91      1016.18 o                         
   6   3   7        592.06        795.57        43.80 o                         
   7   3   7      99764.14      97825.80       888.32 o                         
   8   3   7         29.93        149.57        18.40 o                         
   9   3   7     125282.22     123734.45       850.43 o                         
  10   3   7          0.86          1.60        28.65 o                         
  11   3   7      37059.59      36880.82       420.94 o                         
  12   3   7        849.26        898.81        44.74 o                         
  13   3   7      19580.20      20185.81       231.56 o                         
  14   3   7         60.36         68.05        15.10 o                         
   0   4   7         94.96         98.73        22.67 o                         
   1   4   7       4487.86       4159.09        74.86 o                         
   2   4   7       2673.57       3105.85        71.49 o                         
   3   4   7      25010.61      26818.97       284.22 o                         
   4   4   7       9792.11      10816.16       183.38 o                         
   5   4   7         10.88         81.02        17.30 o                         
   6   4   7       5602.13       5810.26       121.88 o                         
   7   4   7        389.40        473.52        36.37 o                         
   8   4   7       7985.20       7828.96       111.62 o                         
   9   4   7       1564.00       1601.83        51.98 o                         
  10   4   7          2.96         -4.79        24.80 o                         
  11   4   7       4570.85       4319.89       102.17 o                         
  12   4   7        974.32        997.49        46.00 o                         
  13   4   7       2036.92       2168.67        51.68 o                         
  14   4   7        105.05        100.57        23.83 o                         
   1   5   7     140744.78     136694.89      1432.96 o                         
   2   5   7      11447.52      12047.47       197.74 o                         
   3   5   7     204810.75     203290.12      1797.49 o                         
   4   5   7       3369.09       4069.48        80.39 o                         
   5   5   7     161987.69     160940.44      1360.41 o                         
   6   5   7         35.69        147.93        22.11 o                         
   7   5   7      67426.97      64945.13       536.19 o                         
   8   5   7        218.73        260.50        21.51 o                         
   9   5   7      46623.43      46431.07       409.84 o                         
  10   5   7         92.28        182.54        21.58 o                         
  11   5   7      44782.95      45676.22       521.21 o                         
  12   5   7         64.85        175.45        23.28 o                         
  13   5   7      10171.31      10390.82       128.80 o                         
   0   6   7        408.95        578.14        45.01 o                         
   1   6   7       2950.60       3085.10        76.62 o                         
   2   6   7       2074.26       2288.55        72.24 o                         
   3   6   7        651.31        681.99        40.49 o                         
   4   6   7       1079.37       1074.82        53.02 o                         
   5   6   7      24963.62      26250.49       306.54 o                         
   6   6   7        576.06        709.70        45.80 o                         
   7   6   7        778.98        865.82        37.36 o                         
   8   6   7        708.48        762.19        37.52 o                         
   9   6   7         78.73        161.61        22.66 o                         
  10   6   7       2259.43       2200.81        77.85 o                         
  11   6   7       2261.83       2303.35        79.65 o                         
  12   6   7        107.48        184.05        21.02 o                         
  13   6   7         64.40        109.12        14.62 o                         
   1   7   7      99908.58      95162.65       932.53 o                         
   2   7   7      10520.01      10320.65       163.83 o                         
   3   7   7     107283.14     100783.81      1195.01 o                         
   4   7   7      24764.90      26060.97       387.45 o                         
   5   7   7     177371.25     177532.70      2056.55 o                         
   6   7   7        208.57        322.73        31.89 o                         
   7   7   7     101002.84      96472.96       680.18 o                         
   8   7   7         89.79        220.39        20.79 o                         
   9   7   7      68193.80      68072.94       571.30 o                         
  10   7   7        272.41        381.08        37.79 o                         
  11   7   7      34545.58      35397.09       396.39 o                         
  12   7   7         80.89        134.81        19.65 o                         
  13   7   7      11712.40      11579.08       324.66 o                         
   0   8   7       1172.50        976.50        66.75 o                         
   1   8   7         42.17         87.15        19.36 o                         
   2   8   7       1176.67       1219.07        54.86 o                         
   3   8   7         21.26         75.37        19.56 o                         
   4   8   7        414.91        539.33        43.58 o                         
   5   8   7       5706.50       5541.18       135.58 o                         
   6   8   7       2197.29       2210.48        57.74 o                         
   7   8   7       2656.53       2649.44        67.19 o                         
   8   8   7         42.70         87.35        17.56 o                         
   9   8   7        433.35        625.47        33.07 o                         
  10   8   7        674.31        674.44        43.48 o                         
  11   8   7       1196.87       1205.35        48.25 o                         
  12   8   7        253.50        243.60        24.25 o                         
  13   8   7       1437.35       1259.88        44.99 o                         
   1   9   7     148167.45     139823.98      1201.84 o                         
   2   9   7         23.06         64.04        22.21 o                         
   3   9   7     141770.36     135366.48      1324.88 o                         
   4   9   7       6930.15       7310.99       171.51 o                         
   5   9   7      80157.28      77819.82       672.87 o                         
   6   9   7       2942.22       2866.62        65.07 o                         
   7   9   7      94219.66      91857.09       715.75 o                         
   8   9   7       3275.12       3402.45        76.98 o                         
   9   9   7      53202.26      52651.70       519.90 o                         
  10   9   7         33.38         80.80        20.17 o                         
  11   9   7      22771.69      23246.38       272.39 o                         
  12   9   7        424.32        454.90        32.25 o                         
  13   9   7      13464.86      11680.72       453.14 o                         
   0  10   7       6219.13       6474.38       163.27 o                         
   1  10   7       2039.75       2234.90        79.38 o                         
   2  10   7       4318.26       4116.01       133.52 o                         
   3  10   7       2703.29       2951.86        97.69 o                         
   4  10   7        205.64        239.18        26.53 o                         
   5  10   7       2260.27       2322.76        60.28 o                         
   6  10   7        972.96        881.03        38.39 o                         
   7  10   7       3269.56       3204.04        75.76 o                         
   8  10   7        482.54        531.29        31.64 o                         
   9  10   7       6217.65       6513.52       115.05 o                         
  10  10   7        221.00        251.74        26.40 o                         
  11  10   7       2304.12       2434.65        64.31 o                         
  12  10   7        412.58        433.99        30.80 o                         
   1  11   7     165881.27     156996.67      1462.27 o                         
   2  11   7       1381.68       1380.18        70.23 o                         
   3  11   7     102247.94      96016.15       686.98 o                         
   4  11   7       1270.55       1435.60        42.88 o                         
   5  11   7      59006.93      58323.88       459.58 o                         
   6  11   7         56.18         92.41        15.46 o                         
   7  11   7      40049.89      39895.74       366.24 o                         
   8  11   7        196.05        257.61        23.99 o                         
   9  11   7      25127.62      25268.60       281.74 o                         
  10  11   7          6.95         79.70        20.79 o                         
  11  11   7      18179.13      18760.17       304.11 o                         
  12  11   7        606.92        503.41        27.02 o                         
   0  12   7       6638.28       6730.15       135.68 o                         
   1  12   7       2459.29       2597.68        58.60 o                         
   2  12   7         75.18        165.57        18.88 o                         
   3  12   7       9274.47       9151.97       123.08 o                         
   4  12   7        390.92        447.33        25.06 o                         
   5  12   7       8448.88       8487.77       122.93 o                         
   6  12   7        258.18        354.60        24.30 o                         
   7  12   7      12039.12      11665.41       169.73 o                         
   8  12   7       1768.34       1687.22        55.95 o                         
   9  12   7       2573.28       2788.65        74.65 o                         
  10  12   7        521.98        621.58        35.59 o                         
  11  12   7       2126.47       2269.61        76.03 o                         
   1  13   7      60996.67      59385.30       458.62 o                         
   2  13   7        263.50        363.47        24.73 o                         
   3  13   7      59791.37      58856.44       451.01 o                         
   4  13   7        485.68        526.51        27.59 o                         
   5  13   7      65274.85      64743.33       521.62 o                         
   6  13   7        507.93        527.99        32.13 o                         
   7  13   7      43179.40      44385.04       458.63 o                         
   8  13   7       1616.00       1806.40        59.81 o                         
   9  13   7      36672.89      37850.41       431.67 o                         
  10  13   7         21.00         75.53        21.30 o                         
  11  13   7      17358.26      16833.26       339.25 o                         
   0  14   7       4363.86       4552.08       116.64 o                         
   1  14   7          2.93         91.86        18.23 o                         
   2  14   7          2.33         83.58        19.32 o                         
   3  14   7       4169.53       4055.40        80.58 o                         
   4  14   7        943.91       1025.36        40.09 o                         
   5  14   7        952.76       1025.59        46.89 o                         
   6  14   7       1398.86       1519.84        62.15 o                         
   7  14   7       4248.12       4258.96        92.54 o                         
   8  14   7       1128.85       1122.05        49.30 o                         
   9  14   7       4291.83       4598.57       103.94 o                         
  10  14   7        900.21        791.66        41.62 o                         
   1  15   7      47517.16      48388.38       445.01 o                         
   2  15   7          0.09         52.08        18.87 o                         
   3  15   7      53388.07      53249.61       481.50 o                         
   4  15   7        319.25        341.09        30.50 o                         
   5  15   7      39515.62      40084.23       424.23 o                         
   6  15   7         34.55         66.38        18.55 o                         
   7  15   7      28171.59      29448.06       343.17 o                         
   8  15   7         87.88        147.24        22.44 o                         
   9  15   7      21229.21      21983.18       321.24 o                         
  10  15   7        588.86        533.51        30.56 o                         
   0  16   7        130.39        308.14        41.00 o                         
   1  16   7        338.30        334.93        28.13 o                         
   2  16   7        499.95        601.16        36.10 o                         
   3  16   7       2115.21       2362.79        69.74 o                         
   4  16   7         23.91        104.21        25.98 o                         
   5  16   7       1948.91       2083.55        58.95 o                         
   6  16   7        812.71        861.35        42.01 o                         
   7  16   7        269.32        334.06        25.45 o                         
   8  16   7        460.95        483.83        38.68 o                         
   9  16   7       3655.68       3092.23        95.39 o                         
   1  17   7      42912.27      45326.03       444.48 o                         
   2  17   7        161.10        163.95        22.17 o                         
   3  17   7      26879.50      27612.04       314.89 o                         
   4  17   7         57.01         64.25        17.22 o                         
   5  17   7      38084.33      38865.05       426.52 o                         
   6  17   7         45.16         79.62        18.24 o                         
   7  17   7      22075.50      22701.69       340.80 o                         
   8  17   7        235.00        264.24        26.65 o                         
   0  18   7        300.38        418.22        45.20 o                         
   1  18   7         88.06        138.45        22.65 o                         
   2  18   7        242.90        282.23        29.32 o                         
   3  18   7        822.45        978.40        43.68 o                         
   4  18   7        518.60        617.71        32.03 o                         
   5  18   7       1765.40       1919.99        64.06 o                         
   6  18   7         46.47        102.34        19.83 o                         
   7  18   7       2057.72       2226.11        96.63 o                         
   1  19   7      29928.05      31404.19       367.52 o                         
   2  19   7         47.13         54.34        15.86 o                         
   3  19   7      16039.59      17053.47       219.59 o                         
   4  19   7        425.16        525.87        28.74 o                         
   5  19   7      20196.67      20874.97       288.37 o                         
   6  19   7        134.07        145.23        31.82 o                         
   0  20   7       1044.24       1105.81        67.40 o                         
   1  20   7       1082.80       1037.61        42.08 o                         
   2  20   7          1.34         55.01        22.31 o                         
   3  20   7        216.34        255.98        26.75 o                         
   4  20   7          7.99         15.89        18.70 o                         
   5  20   7        910.41        667.19        36.15 o                         
   1  21   7      22621.82      21776.12       349.16 o                         
   2  21   7        187.86        194.98        26.69 o                         
   3  21   7      14335.11      12007.80       320.48 o                         
   0   0   8      27568.42      30490.67       709.90 o                         
   1   0   8       7175.72       6871.10       158.04 o                         
   2   0   8       4553.21       4862.39       111.63 o                         
   3   0   8       5750.20       6067.54       163.70 o                         
   4   0   8      58457.11      58797.70      1132.72 o                         
   5   0   8       2918.87       2901.22        98.44 o                         
   6   0   8      52535.39      48985.47       709.23 o                         
   7   0   8       3203.25       3330.29       156.21 o                         
   8   0   8     103760.14     100186.53      1132.60 o                         
   9   0   8      48983.00      47869.02       577.39 o                         
  10   0   8      19930.36      19824.10       331.49 o                         
  11   0   8       8384.80       9025.61       237.09 o                         
  12   0   8       9200.85       9484.68       230.79 o                         
  13   0   8      21471.47      21144.61       323.22 o                         
  14   0   8       2593.99       2434.00       100.30 o                         
   1   1   8       2499.55       2471.97        48.97 o                         
   2   1   8      34634.55      32984.63       397.14 o                         
   3   1   8        620.89        722.12        33.06 o                         
   4   1   8        158.00        334.75        23.67 o                         
   5   1   8       1214.78       1087.06        54.86 o                         
   6   1   8       1954.69       1855.82        71.56 o                         
   7   1   8       1447.82       1461.87        74.11 o                         
   8   1   8        184.85        205.80        24.75 o                         
   9   1   8       1668.90       1817.14        59.50 o                         
  10   1   8       3230.27       3384.53        77.82 o                         
  11   1   8       1613.09       1603.85        58.16 o                         
  12   1   8        250.89        325.16        30.14 o                         
  13   1   8        513.03        553.83        31.79 o                         
  14   1   8        204.36        177.72        19.30 o                         
   0   2   8     332074.12     358131.38      3171.33 o                         
   1   2   8       3126.65       3247.85        60.24 o                         
   2   2   8      34595.98      33522.79       341.48 o                         
   3   2   8       5437.31       5541.16       132.47 o                         
   4   2   8      58573.89      58787.38       732.70 o                         
   5   2   8       6618.08       6295.83       120.45 o                         
   6   2   8      19216.71      17803.57       295.99 o                         
   7   2   8      34028.92      33494.84       400.01 o                         
   8   2   8      19808.74      19799.76       232.08 o                         
   9   2   8      30196.75      29188.53       272.11 o                         
  10   2   8      19969.78      19936.31       210.51 o                         
  11   2   8      27748.80      27804.01       316.92 o                         
  12   2   8      11234.57      11648.36       161.55 o                         
  13   2   8      19198.72      19725.16       236.51 o                         
  14   2   8       7865.71       7612.67       191.51 o                         
   1   3   8       2729.98       3039.52        62.23 o                         
   2   3   8         42.92         94.38        12.02 o                         
   3   3   8       8413.65       8731.06       146.24 o                         
   4   3   8        388.15        486.40        33.49 o                         
   5   3   8      10900.10      11503.29       157.22 o                         
   6   3   8        292.77        394.97        32.64 o                         
   7   3   8       3465.57       3650.94        99.96 o                         
   8   3   8        171.87        258.31        20.24 o                         
   9   3   8        157.74        170.72        21.34 o                         
  10   3   8        523.92        640.17        34.57 o                         
  11   3   8          7.17         54.11        21.35 o                         
  12   3   8         18.95         70.16        20.25 o                         
  13   3   8         55.61        107.36        18.08 o                         
  14   3   8        133.39        163.04        23.33 o                         
   0   4   8     106482.49     110852.37      1294.20 o                         
   1   4   8        748.92        890.26        32.79 o                         
   2   4   8      83634.51      81205.46      1072.77 o                         
   3   4   8         61.28        172.48        18.74 o                         
   4   4   8     136884.67     138986.27      1116.32 o                         
   5   4   8      19610.34      19739.91       227.43 o                         
   6   4   8      48785.83      47774.16       543.27 o                         
   7   4   8      15394.52      15042.10       202.41 o                         
   8   4   8      20442.00      19121.12       207.18 o                         
   9   4   8       6651.25       6503.80       110.32 o                         
  10   4   8      15414.99      15768.99       188.41 o                         
  11   4   8      40137.73      41534.87       439.04 o                         
  12   4   8       8271.13       8306.85       130.45 o                         
  13   4   8      16731.26      17137.50       189.22 o                         
  14   4   8       3703.19       3119.52       163.78 o                         
   1   5   8       1544.14       1700.18        45.66 o                         
   2   5   8       1734.14       1774.65        61.30 o                         
   3   5   8      12698.80      12708.17       183.37 o                         
   4   5   8       7559.82       7663.92       121.97 o                         
   5   5   8        471.27        692.20        37.07 o                         
   6   5   8       6975.70       7548.73       134.07 o                         
   7   5   8       2719.30       3059.59        74.18 o                         
   8   5   8       2209.44       2353.68        64.80 o                         
   9   5   8        492.12        517.28        30.45 o                         
  10   5   8        363.37        504.79        38.33 o                         
  11   5   8        229.44        267.63        30.14 o                         
  12   5   8         12.20         44.29        18.63 o                         
  13   5   8       2351.61       2161.25        47.48 o                         
   0   6   8      13969.03      12865.50       251.27 o                         
   1   6   8       2825.51       3142.32        74.07 o                         
   2   6   8     101351.04     101692.23      1041.84 o                         
   3   6   8       1108.14        895.25        41.37 o                         
   4   6   8      79909.66      79546.83       789.27 o                         
   5   6   8      21757.98      21546.33       271.05 o                         
   6   6   8      54975.07      53934.95       614.47 o                         
   7   6   8      19102.85      18301.07       199.59 o                         
   8   6   8      33762.39      32318.70       313.64 o                         
   9   6   8      20035.88      19840.28       228.69 o                         
  10   6   8      14550.99      14623.67       220.47 o                         
  11   6   8      20601.27      20628.40       255.49 o                         
  12   6   8       9010.36       9237.12       134.87 o                         
  13   6   8      15512.87      15958.21       217.09 o                         
   1   7   8      29711.35      29147.00       302.77 o                         
   2   7   8        156.58        235.34        21.23 o                         
   3   7   8       6149.94       5350.41       111.08 o                         
   4   7   8       7039.71       7720.36       180.34 o                         
   5   7   8       3571.73       3619.33       103.25 o                         
   6   7   8         31.58        101.51        18.98 o                         
   7   7   8       1064.06       1201.00        43.89 o                         
   8   7   8        909.95       1007.26        42.59 o                         
   9   7   8         40.19        141.40        20.05 o                         
  10   7   8       1734.92       2015.28        68.86 o                         
  11   7   8        685.89        801.58        39.70 o                         
  12   7   8       1077.81       1061.47        41.69 o                         
  13   7   8       2307.23       2091.88        62.65 o                         
   0   8   8      80164.55      72104.31      1457.03 o                         
   1   8   8       3564.15       3839.53        79.50 o                         
   2   8   8      98316.87      96547.99      1098.05 o                         
   3   8   8       3473.36       3223.86        91.71 o                         
   4   8   8      54038.77      52029.02       606.68 o                         
   5   8   8       4338.37       4279.30       125.98 o                         
   6   8   8      15560.91      14971.59       181.69 o                         
   7   8   8      10181.96      10476.04       135.48 o                         
   8   8   8       9994.76      10401.96       142.12 o                         
   9   8   8      15390.71      15336.65       195.98 o                         
  10   8   8      12405.38      12604.37       190.85 o                         
  11   8   8      15115.69      16096.54       218.96 o                         
  12   8   8       3995.28       4248.39       107.61 o                         
  13   8   8      13159.13      10444.69       799.13 o                         
   1   9   8      20081.31      20148.03       245.68 o                         
   2   9   8       6285.67       6328.62       132.97 o                         
   3   9   8       1909.79       1594.41        76.04 o                         
   4   9   8       2846.72       2674.08       105.07 o                         
   5   9   8      13136.02      12787.83       194.70 o                         
   6   9   8       4907.46       4810.10        93.23 o                         
   7   9   8       1477.31       1609.94        57.00 o                         
   8   9   8        195.62        326.58        25.31 o                         
   9   9   8       7432.61       7250.04       139.76 o                         
  10   9   8         66.74        107.22        19.37 o                         
  11   9   8       2703.97       2644.61        67.70 o                         
  12   9   8        282.94        238.97        25.08 o                         
   0  10   8      22419.80      20922.12       365.22 o                         
   1  10   8        838.62       1116.33        51.22 o                         
   2  10   8      30004.87      27973.23       362.11 o                         
   3  10   8        135.46        189.41        29.80 o                         
   4  10   8      36457.49      34389.94       336.87 o                         
   5  10   8       9482.01       9032.55       136.05 o                         
   6  10   8      23888.42      23341.18       239.83 o                         
   7  10   8       2456.00       2690.15        68.67 o                         
   8  10   8      34698.66      34629.35       319.23 o                         
   9  10   8      12775.41      12491.67       189.94 o                         
  10  10   8      10926.99      11046.53       174.50 o                         
  11  10   8      13339.14      13722.68       183.18 o                         
  12  10   8       4921.65       4935.11       104.66 o                         
   1  11   8      23111.19      21547.80       319.09 o                         
   2  11   8        217.05        184.10        24.52 o                         
   3  11   8       3729.17       3707.27        68.95 o                         
   4  11   8        880.38        916.93        34.40 o                         
   5  11   8       5181.76       4984.56        87.14 o                         
   6  11   8        178.33        211.85        20.19 o                         
   7  11   8        876.83        928.76        41.34 o                         
   8  11   8        311.72        390.61        29.84 o                         
   9  11   8       7187.32       6986.68       139.96 o                         
  10  11   8       1805.05       1886.76        66.82 o                         
  11  11   8       2488.59       2607.20        88.12 o                         
  12  11   8       1038.84        970.45        42.38 o                         
   0  12   8      45256.14      44663.15       488.65 o                         
   1  12   8        586.78        639.33        30.90 o                         
   2  12   8      30365.42      28600.74       261.70 o                         
   3  12   8        213.01        305.06        23.38 o                         
   4  12   8      19618.07      19101.50       182.58 o                         
   5  12   8       8444.76       8552.91       134.56 o                         
   6  12   8      12520.58      13035.90       162.10 o                         
   7  12   8       6566.07       6562.15       124.04 o                         
   8  12   8      15530.76      15715.44       211.02 o                         
   9  12   8       6897.78       7083.83       135.47 o                         
  10  12   8       6439.00       6617.52       186.91 o                         
  11  12   8       9463.99       9406.67       180.16 o                         
   1  13   8      16820.37      16717.31       195.62 o                         
   2  13   8         13.85         73.24        14.09 o                         
   3  13   8       9214.92       9085.74       131.00 o                         
   4  13   8        292.38        369.04        23.28 o                         
   5  13   8       9773.46       9662.77       135.19 o                         
   6  13   8         18.64         60.83        17.69 o                         
   7  13   8       9467.75       9095.71       140.26 o                         
   8  13   8       1664.60       1895.39        60.73 o                         
   9  13   8       4053.16       4066.09        90.94 o                         
  10  13   8       1119.38        989.73        45.62 o                         
  11  13   8        746.19        743.12        43.50 o                         
   0  14   8      57938.32      58039.14       741.75 o                         
   1  14   8        464.53        571.90        33.29 o                         
   2  14   8      24487.71      24253.11       235.07 o                         
   3  14   8        103.16         48.45        25.61 o                         
   4  14   8      30408.03      29981.25       287.28 o                         
   5  14   8        404.43        468.43        31.30 o                         
   6  14   8       9566.16       9992.81       157.94 o                         
   7  14   8       2950.12       3001.23        78.54 o                         
   8  14   8       7356.58       7839.40       170.31 o                         
   9  14   8       5215.74       5612.69       122.15 o                         
  10  14   8       4313.58       4314.71       101.87 o                         
   1  15   8       6853.74       7305.77       117.11 o                         
   2  15   8       2992.34       3120.81        74.11 o                         
   3  15   8      13623.50      13550.71       183.66 o                         
   4  15   8       3488.42       3587.64        86.51 o                         
   5  15   8       7381.41       7175.88       125.98 o                         
   6  15   8       4399.18       4248.97        91.89 o                         
   7  15   8       9696.75       9579.87       153.64 o                         
   8  15   8       2512.65       2625.34        82.22 o                         
   9  15   8       4193.94       4330.99       100.84 o                         
  10  15   8        303.46        268.78        28.36 o                         
   0  16   8      11475.41      11957.29       225.83 o                         
   1  16   8         36.38         75.00        20.35 o                         
   2  16   8      10413.20      11272.33       158.44 o                         
   3  16   8       4676.91       4676.86        95.60 o                         
   4  16   8      18347.51      18487.48       236.70 o                         
   5  16   8        575.13        629.10        33.41 o                         
   6  16   8      18152.00      18519.76       241.89 o                         
   7  16   8       4707.24       4849.57        96.60 o                         
   8  16   8      11347.60      11845.16       221.29 o                         
   9  16   8       6162.10       5391.83       152.44 o                         
   1  17   8      15745.12      16191.69       209.26 o                         
   2  17   8        242.05        217.29        24.45 o                         
   3  17   8      20379.40      21167.10       293.59 o                         
   4  17   8        373.09        407.36        27.93 o                         
   5  17   8      15312.86      15406.06       200.44 o                         
   6  17   8       1686.82       1568.71        54.35 o                         
   7  17   8       2177.60       2182.69        69.81 o                         
   8  17   8        766.33        659.04        37.44 o                         
   0  18   8      22332.86      23348.93       416.18 o                         
   1  18   8        801.61        825.44        43.34 o                         
   2  18   8      18226.50      19486.91       245.29 o                         
   3  18   8        282.92        282.36        26.62 o                         
   4  18   8       8971.10       9351.06       134.96 o                         
   5  18   8         49.42        130.01        21.68 o                         
   6  18   8       6181.19       6485.01       116.31 o                         
   7  18   8       2040.30       1902.44        73.30 o                         
   1  19   8      11671.47      12268.87       180.91 o                         
   2  19   8         33.92         77.26        17.27 o                         
   3  19   8      11573.02      11984.25       150.53 o                         
   4  19   8       2584.45       2762.67        64.28 o                         
   5  19   8       9430.22       9082.55       188.83 o                         
   6  19   8       2248.34       1869.37        98.57 o                         
   0  20   8      16100.64      16932.74       348.96 o                         
   1  20   8        122.06        125.84        19.09 o                         
   2  20   8       7322.02       7520.74       154.58 o                         
   3  20   8         21.65         73.97        17.49 o                         
   4  20   8       3269.50       3048.69       125.20 o                         
   5  20   8       1139.63        924.15        56.82 o                         
   1  21   8      11287.76      10643.77       281.62 o                         
   2  21   8        180.56        238.75        35.10 o                         
   3  21   8       9401.67       7110.39       292.12 o                         
   1   1   9      20765.64      20675.09       298.04 o                         
   2   1   9       2244.23       2312.12        58.54 o                         
   3   1   9      17764.64      17913.47       239.66 o                         
   4   1   9      24886.18      24974.36       376.83 o                         
   5   1   9       4804.74       5053.57       122.41 o                         
   6   1   9      59459.73      62048.77       608.60 o                         
   7   1   9       9089.24       9312.02       216.84 o                         
   8   1   9      35732.27      35144.03       340.28 o                         
   9   1   9       1546.75       1659.92        57.64 o                         
  10   1   9      35662.29      36496.57       352.64 o                         
  11   1   9       5581.52       5483.42       111.98 o                         
  12   1   9      34237.66      35179.07       374.59 o                         
  13   1   9       1548.12       1559.34        45.53 o                         
  14   1   9      21766.87      18840.21      1155.37 o                         
   0   2   9       1538.64       1709.85        44.01 o                         
   1   2   9      26953.55      27821.89       258.74 o                         
   2   2   9      10157.88      10346.63       147.36 o                         
   3   2   9      13104.51      13582.68       162.36 o                         
   4   2   9       1253.26       1649.86        55.54 o                         
   5   2   9       2684.13       2743.92        85.19 o                         
   6   2   9      13386.56      13666.80       247.18 o                         
   7   2   9       5646.28       5475.28       133.81 o                         
   8   2   9        300.72        411.39        30.42 o                         
   9   2   9        245.82        325.69        27.85 o                         
  10   2   9        422.46        513.73        31.49 o                         
  11   2   9        480.36        503.76        36.90 o                         
  12   2   9          5.48         37.99        18.01 o                         
  13   2   9       1000.67        975.69        34.11 o                         
  14   2   9        514.24        392.05        40.37 o                         
   1   3   9      19195.23      18613.58       237.91 o                         
   2   3   9       3072.07       3452.55        78.50 o                         
   3   3   9       9343.28       9088.17       144.12 o                         
   4   3   9      31793.82      33420.05       483.70 o                         
   5   3   9      16485.05      16407.30       206.30 o                         
   6   3   9      10278.55      10375.14       175.08 o                         
   7   3   9        784.22       1050.82        52.35 o                         
   8   3   9      21649.40      20662.34       205.15 o                         
   9   3   9        703.22        976.24        52.34 o                         
  10   3   9      44207.00      44991.23       385.07 o                         
  11   3   9         42.12        194.19        30.97 o                         
  12   3   9      29393.26      30780.44       320.74 o                         
  13   3   9       1230.74       1288.56        40.45 o                         
   0   4   9        384.74        408.94        33.34 o                         
   1   4   9        842.47        856.82        27.36 o                         
   2   4   9      17610.61      17550.79       197.42 o                         
   3   4   9         70.73        108.70        14.08 o                         
   4   4   9       2168.69       2669.49        62.64 o                         
   5   4   9       5319.45       6102.87       111.46 o                         
   6   4   9       1643.60       1695.31        67.74 o                         
   7   4   9        210.96        274.59        21.73 o                         
   8   4   9       2441.93       2502.42        64.20 o                         
   9   4   9        146.36        166.43        19.11 o                         
  10   4   9        165.59        272.18        22.81 o                         
  11   4   9       1221.42       1328.78        55.01 o                         
  12   4   9        992.26       1048.68        41.24 o                         
  13   4   9        332.42        427.78        23.40 o                         
   1   5   9      15754.06      16452.35       185.94 o                         
   2   5   9       3687.68       3507.68        77.56 o                         
   3   5   9       1805.88       1738.48        74.48 o                         
   4   5   9       6172.12       5930.95       108.49 o                         
   5   5   9       7131.00       7429.66       132.49 o                         
   6   5   9      21418.15      20712.93       287.48 o                         
   7   5   9      33110.67      31992.76       283.89 o                         
   8   5   9      23698.06      23580.25       249.53 o                         
   9   5   9       3525.85       3507.94        80.51 o                         
  10   5   9      24106.00      24345.42       324.62 o                         
  11   5   9       4946.02       5070.91       100.96 o                         
  12   5   9      29766.86      31247.27       309.39 o                         
  13   5   9        382.41        455.89        27.67 o                         
   0   6   9      25836.17      26931.89       470.59 o                         
   1   6   9       2074.29       2210.29        62.08 o                         
   2   6   9        258.86        319.23        32.38 o                         
   3   6   9         90.79        108.57        17.40 o                         
   4   6   9       7992.98       8062.45       169.22 o                         
   5   6   9         43.47         80.12        18.28 o                         
   6   6   9       5109.19       4868.39       118.79 o                         
   7   6   9         93.72        115.74        17.10 o                         
   8   6   9        807.97        941.13        39.70 o                         
   9   6   9       2664.64       2579.55        69.85 o                         
  10   6   9       3680.89       4055.77        92.71 o                         
  11   6   9       1424.41       1388.40        51.50 o                         
  12   6   9        986.67        991.28        39.22 o                         
  13   6   9       1110.07       1078.52        40.73 o                         
   1   7   9       9319.93       8556.00       124.13 o                         
   2   7   9       1664.27       1893.21        54.21 o                         
   3   7   9       5080.29       4927.00       102.21 o                         
   4   7   9        954.67       1272.62        69.08 o                         
   5   7   9        203.65        496.02        40.06 o                         
   6   7   9      21729.77      21374.32       236.11 o                         
   7   7   9        707.68        904.91        35.70 o                         
   8   7   9      13052.17      13602.30       171.60 o                         
   9   7   9       2474.97       2540.10        67.70 o                         
  10   7   9      30019.07      29469.09       325.32 o                         
  11   7   9       3239.03       3358.65        78.81 o                         
  12   7   9      24437.63      25004.91       293.85 o                         
  13   7   9       2841.94       2415.44        79.82 o                         
   0   8   9      11621.26      11987.06       297.38 o                         
   1   8   9       2106.16       2596.86        66.35 o                         
   2   8   9       4363.00       3991.50        91.79 o                         
   3   8   9         95.49        109.81        18.17 o                         
   4   8   9      13786.94      13669.76       231.29 o                         
   5   8   9          1.15         57.29        18.45 o                         
   6   8   9       4147.82       4027.85        78.58 o                         
   7   8   9       1412.92       1466.72        50.97 o                         
   8   8   9        935.84       1054.06        44.59 o                         
   9   8   9       2305.63       2031.59        69.68 o                         
  10   8   9       5112.35       5091.41       109.54 o                         
  11   8   9         28.12         69.29        18.84 o                         
  12   8   9       3132.30       3318.14        90.61 o                         
  13   8   9        505.84        437.08        44.88 o                         
   1   9   9       8541.87       8054.58       148.70 o                         
   2   9   9      16468.31      16297.21       227.60 o                         
   3   9   9       8180.11       8118.76       164.66 o                         
   4   9   9      12158.56      11230.46       226.23 o                         
   5   9   9       4568.19       4156.17       101.88 o                         
   6   9   9      16648.56      16073.09       188.16 o                         
   7   9   9       1819.08       1815.86        66.36 o                         
   8   9   9      14857.69      15159.61       190.22 o                         
   9   9   9       2326.72       2688.29        87.15 o                         
  10   9   9      17009.72      17353.08       250.27 o                         
  11   9   9       1311.69       1454.81        54.49 o                         
  12   9   9      19953.83      20040.26       322.36 o                         
   0  10   9      55179.40      51522.63       658.84 o                         
   1  10   9       8976.82       8591.79       152.29 o                         
   2  10   9      19152.89      17981.15       260.88 o                         
   3  10   9       2668.69       2649.57        90.00 o                         
   4  10   9      20303.26      19324.40       221.58 o                         
   5  10   9       3073.83       3055.47        75.42 o                         
   6  10   9        197.31        323.27        25.82 o                         
   7  10   9      12095.53      12246.27       163.77 o                         
   8  10   9      10627.82      10370.26       165.71 o                         
   9  10   9        961.73        816.08        45.32 o                         
  10  10   9       2395.73       2506.18        76.30 o                         
  11  10   9        422.81        427.44        27.44 o                         
  12  10   9       4444.43       4502.91       180.78 o                         
   1  11   9        823.67        933.03        42.89 o                         
   2  11   9       2930.92       2938.19        74.33 o                         
   3  11   9       1846.17       1885.52        59.08 o                         
   4  11   9       2182.81       2192.50        56.53 o                         
   5  11   9       6468.11       6382.50        99.97 o                         
   6  11   9      12503.93      12537.79       151.02 o                         
   7  11   9      22678.24      22516.42       237.67 o                         
   8  11   9      21953.02      21923.36       244.34 o                         
   9  11   9       5988.65       6349.40       131.51 o                         
  10  11   9      15441.72      16283.17       238.93 o                         
  11  11   9       1942.38       1989.67        84.07 o                         
  12  11   9       7542.72       6348.85       138.88 o                         
   0  12   9      34388.34      35276.30       435.15 o                         
   1  12   9       1860.58       1761.66        47.67 o                         
   2  12   9       9637.52       9255.24       120.46 o                         
   3  12   9       5781.29       5866.71        98.37 o                         
   4  12   9      25971.07      25067.32       236.77 o                         
   5  12   9        192.13        237.18        21.05 o                         
   6  12   9       7858.78       7834.66       120.96 o                         
   7  12   9        117.87        176.78        23.50 o                         
   8  12   9      12426.95      12279.60       170.46 o                         
   9  12   9        622.57        757.61        41.57 o                         
  10  12   9       2310.94       2570.49        75.87 o                         
  11  12   9       1047.37       1051.92        47.13 o                         
   1  13   9      22811.39      22544.20       239.05 o                         
   2  13   9       3494.23       3510.82        69.92 o                         
   3  13   9       8758.25       8786.49       128.68 o                         
   4  13   9       8358.13       8551.34       119.47 o                         
   5  13   9       2919.32       3000.31        70.15 o                         
   6  13   9       6167.89       6160.25       118.30 o                         
   7  13   9         31.57        140.69        20.68 o                         
   8  13   9      11362.90      11450.25       185.74 o                         
   9  13   9        702.58        913.23        41.54 o                         
  10  13   9      12328.29      12971.94       205.75 o                         
  11  13   9        750.98        791.96        63.89 o                         
   0  14   9      30839.06      29961.95       465.75 o                         
   1  14   9          3.17         39.69        18.31 o                         
   2  14   9      26206.23      26919.62       250.95 o                         
   3  14   9       1939.47       2002.00        55.42 o                         
   4  14   9      13153.75      13246.21       162.00 o                         
   5  14   9       1644.39       1747.61        54.53 o                         
   6  14   9      11154.60      10997.12       160.83 o                         
   7  14   9         69.54         95.56        20.16 o                         
   8  14   9       4791.61       4830.55       108.21 o                         
   9  14   9         45.66         59.87        19.59 o                         
  10  14   9       6337.08       6065.42       158.88 o                         
   1  15   9       1506.85       1691.76        52.76 o                         
   2  15   9        229.13        329.63        24.07 o                         
   3  15   9       3939.39       4002.81        93.07 o                         
   4  15   9       3789.19       3808.40        85.17 o                         
   5  15   9       6661.42       6892.92       117.18 o                         
   6  15   9       4383.06       4411.42        92.91 o                         
   7  15   9       2421.51       2475.79        69.24 o                         
   8  15   9       7904.80       8100.86       148.32 o                         
   9  15   9       1427.76       1482.51        57.61 o                         
  10  15   9       6363.83       5725.92       147.02 o                         
   0  16   9       9708.45       9982.23       210.86 o                         
   1  16   9        513.52        581.92        35.47 o                         
   2  16   9      17676.46      18562.16       224.53 o                         
   3  16   9        183.24        170.35        25.77 o                         
   4  16   9      22714.96      23216.74       250.78 o                         
   5  16   9        232.74        258.23        24.44 o                         
   6  16   9       8552.05       8704.21       137.07 o                         
   7  16   9        366.46        340.32        26.02 o                         
   8  16   9       7516.07       7659.69       147.40 o                         
   9  16   9         81.55         82.71        23.85 o                         
   1  17   9         92.43        266.64        29.06 o                         
   2  17   9        507.04        526.44        33.59 o                         
   3  17   9       2874.56       3065.27        83.67 o                         
   4  17   9       1276.27       1210.09        45.65 o                         
   5  17   9       1279.37       1453.04        49.51 o                         
   6  17   9       6507.04       6544.71       117.68 o                         
   7  17   9       2072.28       2208.80        95.49 o                         
   8  17   9       3535.39       3270.02       150.88 o                         
   0  18   9       7433.74       7716.37       181.97 o                         
   1  18   9         34.36         58.09        21.07 o                         
   2  18   9      21305.48      21714.29       263.50 o                         
   3  18   9        180.54        233.54        25.03 o                         
   4  18   9      20158.45      20842.10       243.32 o                         
   5  18   9        253.54        256.53        25.89 o                         
   6  18   9       7843.45       8294.63       143.53 o                         
   7  18   9        848.40        750.39        37.92 o                         
   1  19   9       2125.07       2296.75        65.75 o                         
   2  19   9       1388.13       1430.13        46.38 o                         
   3  19   9        166.23        283.46        27.13 o                         
   4  19   9       2653.61       2605.13        68.31 o                         
   5  19   9       1011.31       1042.97        56.93 o                         
   6  19   9       2043.87       1693.00        93.79 o                         
   0  20   9      29248.92      29559.08       540.77 o                         
   1  20   9        780.15        795.88        36.35 o                         
   2  20   9      14469.83      14409.73       268.94 o                         
   3  20   9         46.87        109.65        22.47 o                         
   4  20   9      13105.39      11156.34       313.10 o                         
   5  20   9        358.48        247.63        43.66 o                         
   1  21   9        182.78        268.14        23.53 o                         
   2  21   9        227.76        198.23        36.26 o                         
   0   0  10     269369.56     285483.12      6272.97 o                         
   1   0  10        930.10       1061.99        64.30 o                         
   2   0  10     161832.52     160803.58      2196.82 o                         
   3   0  10       1676.49       1925.39        71.98 o                         
   4   0  10     205492.16     208410.53      2535.80 o                         
   5   0  10       1564.94       1818.87        93.24 o                         
   6   0  10      33533.80      31500.40       485.24 o                         
   7   0  10         85.36        208.99        36.28 o                         
   8   0  10      52758.32      50504.26       612.84 o                         
   9   0  10       3088.78       3085.69       112.40 o                         
  10   0  10      37260.30      38154.49       485.95 o                         
  11   0  10       3513.63       3592.97       114.95 o                         
  12   0  10      21395.06      21770.75       364.48 o                         
  13   0  10       9611.45       9955.50       168.73 o                         
  14   0  10      18763.25      17304.55       628.82 o                         
   1   1  10       2859.72       3127.27        62.04 o                         
   2   1  10       1079.09       1103.94        43.06 o                         
   3   1  10          1.67         81.51        17.07 o                         
   4   1  10        437.86        483.56        46.86 o                         
   5   1  10       8891.11       9727.26       172.79 o                         
   6   1  10         40.46         81.03        23.99 o                         
   7   1  10        642.07        727.31        51.87 o                         
   8   1  10        111.87        206.83        22.04 o                         
   9   1  10        103.36        150.24        21.49 o                         
  10   1  10       1428.46       1437.59        52.77 o                         
  11   1  10        340.20        360.19        29.32 o                         
  12   1  10        113.15        188.34        23.21 o                         
  13   1  10        168.65        215.54        17.46 o                         
  14   1  10        268.49        265.68        51.47 o                         
   0   2  10     109139.79     109358.08      1102.16 o                         
   1   2  10       9972.26      10787.28       136.19 o                         
   2   2  10     171101.81     173395.91      1932.68 o                         
   3   2  10         23.64         78.25        16.92 o                         
   4   2  10     178568.42     180638.58      1926.46 o                         
   5   2  10       4277.53       4368.65       107.89 o                         
   6   2  10     116037.81     113036.22       959.98 o                         
   7   2  10       5517.66       5761.61       131.81 o                         
   8   2  10     117714.36     113455.79       769.08 o                         
   9   2  10       1120.68       1198.18        49.13 o                         
  10   2  10      40133.62      40187.48       374.23 o                         
  11   2  10       9204.00       9442.96       150.63 o                         
  12   2  10      19857.46      20535.96       254.18 o                         
  13   2  10       2748.75       2694.26        56.51 o                         
  14   2  10       5469.83       4501.37       303.15 o                         
   1   3  10        236.96        289.27        19.97 o                         
   2   3  10       3033.36       3455.89        85.74 o                         
   3   3  10       2583.65       2616.46        72.60 o                         
   4   3  10       3559.78       4003.44        86.69 o                         
   5   3  10        762.84       1084.26        45.83 o                         
   6   3  10       1431.65       1518.98        56.21 o                         
   7   3  10       1956.20       2010.35        60.51 o                         
   8   3  10        262.38        293.31        23.51 o                         
   9   3  10       2102.53       2213.32        60.23 o                         
  10   3  10       1760.34       1788.86        56.40 o                         
  11   3  10        278.90        207.97        24.33 o                         
  12   3  10        894.64        939.57        39.43 o                         
  13   3  10        251.47        278.08        19.24 o                         
   0   4  10     140867.28     143499.44      1859.33 o                         
   1   4  10       1481.45       1602.89        40.29 o                         
   2   4  10     149465.86     147189.36      1358.75 o                         
   3   4  10       3767.78       4418.55       101.68 o                         
   4   4  10     109068.27     107055.03       777.69 o                         
   5   4  10       3822.76       3634.56        82.34 o                         
   6   4  10      62425.62      61820.90       711.86 o                         
   7   4  10      13176.66      12844.42       150.86 o                         
   8   4  10      57758.34      56064.60       440.13 o                         
   9   4  10       1786.92       2044.94        56.63 o                         
  10   4  10      40517.37      39655.84       447.86 o                         
  11   4  10      16281.36      16366.98       211.35 o                         
  12   4  10      24226.83      24674.57       247.63 o                         
  13   4  10       3333.12       3310.99        65.38 o                         
   1   5  10       1769.84       1720.05        51.25 o                         
   2   5  10       4156.32       4381.69        88.83 o                         
   3   5  10         13.88         88.15        16.77 o                         
   4   5  10        851.47        938.05        39.64 o                         
   5   5  10        650.53        653.39        37.89 o                         
   6   5  10        195.61        188.67        27.32 o                         
   7   5  10       2352.20       2412.72        57.23 o                         
   8   5  10         18.69         78.80        16.67 o                         
   9   5  10       1209.32       1288.28        46.69 o                         
  10   5  10        703.82        681.83        46.25 o                         
  11   5  10         63.59         72.37        19.50 o                         
  12   5  10       3010.13       3357.35        66.92 o                         
  13   5  10         99.25         82.91        15.31 o                         
   0   6  10     143817.16     140022.16      1779.13 o                         
   1   6  10        504.49        469.01        27.88 o                         
   2   6  10     160359.86     157158.44      1400.84 o                         
   3   6  10        288.49        399.28        28.08 o                         
   4   6  10     106047.82     100295.39       945.62 o                         
   5   6  10       4357.96       4269.43       116.05 o                         
   6   6  10     114483.88     112270.18      1035.64 o                         
   7   6  10       2764.91       2694.14        61.57 o                         
   8   6  10      15725.51      15362.22       177.25 o                         
   9   6  10       4695.48       4720.91        94.99 o                         
  10   6  10      28355.59      28102.49       342.09 o                         
  11   6  10       7566.51       7639.60       126.39 o                         
  12   6  10      14177.00      14470.03       171.58 o                         
  13   6  10       3118.21       2871.99       115.36 o                         
   1   7  10        941.69        979.65        38.37 o                         
   2   7  10       7870.99       8184.24       128.99 o                         
   3   7  10      15721.69      15558.47       202.03 o                         
   4   7  10       3306.36       3699.08       105.78 o                         
   5   7  10         46.54        107.30        24.10 o                         
   6   7  10       9692.04       9505.50       119.84 o                         
   7   7  10       1956.38       1891.16        51.09 o                         
   8   7  10      11488.55      11405.29       140.68 o                         
   9   7  10       1373.32       1376.71        49.01 o                         
  10   7  10        391.88        346.84        32.13 o                         
  11   7  10        192.48        307.13        27.08 o                         
  12   7  10        282.91        317.69        22.24 o                         
  13   7  10        413.36        405.22        29.67 o                         
   0   8  10      89964.49      82226.03      1036.52 o                         
   1   8  10       2051.54       1869.04        57.55 o                         
   2   8  10     114783.02     110568.02       945.46 o                         
   3   8  10      15580.39      15616.55       204.96 o                         
   4   8  10      63156.08      59319.59       630.17 o                         
   5   8  10        462.00        476.13        33.48 o                         
   6   8  10     119786.77     115951.51       856.94 o                         
   7   8  10       1545.18       1814.44        54.45 o                         
   8   8  10      49878.54      50501.91       425.65 o                         
   9   8  10       3407.75       3348.57        94.92 o                         
  10   8  10      38378.84      38990.82       500.00 o                         
  11   8  10       2680.34       2950.56        75.62 o                         
  12   8  10      18869.37      18777.24       270.65 o                         
  13   8  10        510.82        336.47        36.75 o                         
   1   9  10      17359.59      16057.37       204.63 o                         
   2   9  10        219.22        375.45        32.42 o                         
   3   9  10       3616.73       3706.22       108.46 o                         
   4   9  10         70.88        113.56        22.53 o                         
   5   9  10       3732.02       3620.20        86.51 o                         
   6   9  10       3310.30       3335.27        79.09 o                         
   7   9  10       4753.61       4734.63       101.04 o                         
   8   9  10       1721.21       1949.23        64.96 o                         
   9   9  10       1902.37       1891.75        72.29 o                         
  10   9  10       7103.98       7068.44       144.14 o                         
  11   9  10        626.53        620.18        37.56 o                         
  12   9  10       2609.52       2430.47        88.66 o                         
   0  10  10     189989.77     183211.55      2040.79 o                         
   1  10  10       3614.15       3698.07        91.93 o                         
   2  10  10     101644.64      94890.48       894.59 o                         
   3  10  10         42.77         98.76        19.19 o                         
   4  10  10      72287.12      69222.38       503.85 o                         
   5  10  10       2265.54       2399.95        71.69 o                         
   6  10  10      40334.25      38877.71       379.19 o                         
   7  10  10       2992.07       3081.53        79.09 o                         
   8  10  10      35018.54      35097.79       406.63 o                         
   9  10  10       8179.70       8071.81       142.35 o                         
  10  10  10      15092.15      16081.06       287.45 o                         
  11  10  10       3587.97       3827.98        85.01 o                         
  12  10  10      12313.77      12211.61       287.12 o                         
   1  11  10       1552.84       1577.67        50.38 o                         
   2  11  10        306.79        375.62        23.88 o                         
   3  11  10       1678.07       1631.76        48.01 o                         
   4  11  10       6752.39       6566.70       102.83 o                         
   5  11  10       8680.69       8538.46       133.02 o                         
   6  11  10       1872.90       1942.50        66.30 o                         
   7  11  10         37.56        133.97        20.53 o                         
   8  11  10       2831.94       2906.27        79.43 o                         
   9  11  10       1020.90       1124.53        54.44 o                         
  10  11  10       1800.88       1938.37        71.57 o                         
  11  11  10        978.39       1077.74        43.91 o                         
  12  11  10       2258.30       1895.32        85.20 o                         
   0  12  10     100760.81     100548.14       916.78 o                         
   1  12  10        225.00        269.69        20.96 o                         
   2  12  10      64978.98      61755.34       496.11 o                         
   3  12  10       2339.64       2406.87        61.12 o                         
   4  12  10      56820.62      55500.11       496.03 o                         
   5  12  10       2665.00       2757.53        64.70 o                         
   6  12  10      71309.39      71523.25       564.91 o                         
   7  12  10        977.55       1014.29        47.08 o                         
   8  12  10      35525.20      36345.17       388.05 o                         
   9  12  10       3393.20       3319.39        85.76 o                         
  10  12  10      10636.29      10913.19       174.57 o                         
  11  12  10       1493.99       1337.00        91.93 o                         
   1  13  10         63.53        183.13        22.35 o                         
   2  13  10        344.08        422.01        25.38 o                         
   3  13  10       5817.62       5641.37        99.01 o                         
   4  13  10       2928.48       2821.86        67.53 o                         
   5  13  10       2564.02       2726.75        63.46 o                         
   6  13  10       5697.31       6032.35       116.77 o                         
   7  13  10       1890.10       2119.93        61.37 o                         
   8  13  10       5046.16       5259.51       114.18 o                         
   9  13  10       3477.70       3544.89        81.62 o                         
  10  13  10       1446.23       1594.11        58.22 o                         
  11  13  10        350.93        341.93        24.59 o                         
   0  14  10      52567.62      53320.02       594.38 o                         
   1  14  10       1429.35       1551.61        58.02 o                         
   2  14  10      36383.96      36254.23       309.84 o                         
   3  14  10       2944.65       2701.51        64.90 o                         
   4  14  10      43504.49      44355.12       405.38 o                         
   5  14  10       8063.00       8130.84       128.84 o                         
   6  14  10      27585.16      28163.99       321.25 o                         
   7  14  10       5620.71       5570.87       105.72 o                         
   8  14  10      33164.52      34138.24       395.05 o                         
   9  14  10        410.48        468.44        33.09 o                         
  10  14  10      13505.60      13348.63       305.52 o                         
   1  15  10       9749.37       9782.23       137.08 o                         
   2  15  10        375.94        409.77        29.26 o                         
   3  15  10       2686.09       2714.56        75.63 o                         
   4  15  10        162.86        204.35        23.35 o                         
   5  15  10       2117.90       2206.05        60.18 o                         
   6  15  10        310.98        350.88        26.50 o                         
   7  15  10         47.00        113.61        21.77 o                         
   8  15  10       1677.95       1739.78        62.29 o                         
   9  15  10       2111.75       2038.37        94.59 o                         
  10  15  10       2078.62       1598.46       107.16 o                         
   0  16  10      54765.39      58225.88       731.27 o                         
   1  16  10        300.81        282.97        26.87 o                         
   2  16  10      47150.93      49087.80       492.48 o                         
   3  16  10         31.67         72.33        20.83 o                         
   4  16  10      49523.96      51360.45       493.19 o                         
   5  16  10       2515.59       2492.81        64.63 o                         
   6  16  10      12086.31      12810.86       174.92 o                         
   7  16  10       5327.80       5288.22       103.09 o                         
   8  16  10       7941.76       8029.35       174.45 o                         
   9  16  10       1289.07       1165.96        57.13 o                         
   1  17  10       3108.21       3049.16        81.63 o                         
   2  17  10       2102.37       2188.90        67.20 o                         
   3  17  10       4001.45       4044.80        95.26 o                         
   4  17  10       4070.15       4407.75        95.02 o                         
   5  17  10       3129.90       3247.74        73.82 o                         
   6  17  10       1647.03       1844.74        56.80 o                         
   7  17  10        978.37       1036.59        44.06 o                         
   8  17  10       4147.57       3898.34       157.64 o                         
   0  18  10      19220.84      20454.63       345.04 o                         
   1  18  10         25.37         59.22        21.07 o                         
   2  18  10      21604.26      22619.59       281.13 o                         
   3  18  10       1377.65       1533.59        53.82 o                         
   4  18  10      15339.15      15738.67       195.60 o                         
   5  18  10       1848.56       2005.67        58.61 o                         
   6  18  10      23433.72      23977.54       362.56 o                         
   7  18  10       1123.35        993.23        48.94 o                         
   1  19  10       4277.71       4577.59        93.19 o                         
   2  19  10        168.18        177.39        20.36 o                         
   3  19  10       3442.67       3496.23        72.85 o                         
   4  19  10        298.92        259.24        23.84 o                         
   5  19  10       1853.86       1735.43        73.26 o                         
   6  19  10       1801.82       1446.82       196.67 o                         
   0  20  10      16070.48      16956.86       286.60 o                         
   1  20  10       1227.56       1179.09        69.20 o                         
   2  20  10      20392.40      20760.86       377.74 o                         
   3  20  10        613.35        548.49        32.19 o                         
   4  20  10      13950.53      12720.47       411.26 o                         
   1  21  10       4314.30       3794.81       173.02 o                         
   1   1  11     168405.12     174591.27      1413.25 o                         
   2   1  11       1973.57       1973.48        59.00 o                         
   3   1  11     138913.41     139837.30      1212.74 o                         
   4   1  11        478.28        566.70        36.13 o                         
   5   1  11     129859.59     131400.52      1173.43 o                         
   6   1  11       5205.10       5672.76       138.95 o                         
   7   1  11      99066.52      96262.06       810.72 o                         
   8   1  11      20365.75      19548.53       211.48 o                         
   9   1  11      72253.09      71624.41       560.49 o                         
  10   1  11       7131.76       7524.96       127.54 o                         
  11   1  11      19737.60      20368.59       250.27 o                         
  12   1  11       5453.84       5934.88       107.03 o                         
  13   1  11      16558.17      16645.72       168.15 o                         
  14   1  11       7510.14       5981.56       257.67 o                         
   0   2  11     124560.60     129323.59      1785.74 o                         
   1   2  11      12835.05      13402.98       149.08 o                         
   2   2  11        266.82        327.69        27.72 o                         
   3   2  11       8151.96       8444.64       157.36 o                         
   4   2  11        182.66        220.30        20.28 o                         
   5   2  11       2838.27       2964.24        78.58 o                         
   6   2  11        194.03        261.75        26.53 o                         
   7   2  11        228.73        213.32        20.85 o                         
   8   2  11        923.33       1089.48        38.61 o                         
   9   2  11       1671.97       1605.96        50.93 o                         
  10   2  11       1152.52       1205.30        49.06 o                         
  11   2  11        733.34        771.36        37.91 o                         
  12   2  11        603.53        730.82        36.44 o                         
  13   2  11        214.54        249.38        19.37 o                         
   1   3  11     225495.45     230059.64      2005.21 o                         
   2   3  11      10098.77       9808.33       147.95 o                         
   3   3  11     139938.19     136418.28      1627.65 o                         
   4   3  11      17472.78      18654.58       261.96 o                         
   5   3  11     105610.81     102946.21       866.11 o                         
   6   3  11      15596.61      15447.45       208.56 o                         
   7   3  11      52050.31      50061.79       391.58 o                         
   8   3  11       3583.87       3613.50        77.78 o                         
   9   3  11      47576.73      48233.55       394.99 o                         
  10   3  11       4687.49       4934.67       114.92 o                         
  11   3  11      19497.96      19528.10       230.37 o                         
  12   3  11       3459.04       3527.56        69.38 o                         
  13   3  11      22301.87      22324.61       245.52 o                         
   0   4  11      12691.76      14066.83       208.71 o                         
   1   4  11          6.49         66.14        11.23 o                         
   2   4  11        282.01        381.55        27.19 o                         
   3   4  11       2668.45       3017.67        80.01 o                         
   4   4  11        626.16        950.22        40.34 o                         
   5   4  11       2794.10       3202.35        81.98 o                         
   6   4  11        118.83        214.16        27.53 o                         
   7   4  11       3911.59       3853.63        81.80 o                         
   8   4  11       3282.68       3196.29        72.43 o                         
   9   4  11         20.89         -2.30        23.43 o                         
  10   4  11       2565.97       2613.37        75.89 o                         
  11   4  11         18.18         76.20        19.64 o                         
  12   4  11        571.64        572.22        27.48 o                         
  13   4  11         60.99        103.14        17.49 o                         
   1   5  11      99133.67      95732.38       995.57 o                         
   2   5  11       2999.90       3468.93        71.71 o                         
   3   5  11     115162.73     111608.88       918.71 o                         
   4   5  11       8959.12       9408.22       151.36 o                         
   5   5  11     115158.94     112373.08      1110.05 o                         
   6   5  11       2312.58       2340.26       103.10 o                         
   7   5  11      93983.52      90973.77       592.21 o                         
   8   5  11      10554.74      10367.87       138.71 o                         
   9   5  11      53946.16      53882.51       430.87 o                         
  10   5  11       6476.23       6735.27       125.18 o                         
  11   5  11      33806.63      34236.49       405.22 o                         
  12   5  11       7811.74       8157.19       118.18 o                         
  13   5  11       9037.42       9070.86       171.17 o                         
   0   6  11       5903.18       6698.08       164.20 o                         
   1   6  11       2076.40       2218.78        58.97 o                         
   2   6  11       8323.66       8538.69       122.85 o                         
   3   6  11        138.20        161.65        19.72 o                         
   4   6  11       2121.89       2043.65        80.58 o                         
   5   6  11       9249.30       9583.61       179.84 o                         
   6   6  11       2246.82       2308.89        60.94 o                         
   7   6  11        108.68        134.27        15.90 o                         
   8   6  11       2260.22       2392.50        58.34 o                         
   9   6  11         31.14        -20.54        28.23 o                         
  10   6  11        263.94        322.25        32.37 o                         
  11   6  11       3043.04       3151.81        93.26 o                         
  12   6  11        463.42        487.87        28.14 o                         
  13   6  11       1723.46       1699.77        86.02 o                         
   1   7  11     108214.21      99975.32       888.20 o                         
   2   7  11       2082.37       2380.92        66.03 o                         
   3   7  11      92655.32      87320.14       729.52 o                         
   4   7  11       4558.55       4556.12       126.30 o                         
   5   7  11      94471.32      91866.98      1063.46 o                         
   6   7  11        545.93        634.25        29.26 o                         
   7   7  11      40054.95      38995.04       310.34 o                         
   8   7  11       3002.90       3401.23        68.64 o                         
   9   7  11      25245.33      25860.64       276.39 o                         
  10   7  11       1367.78       1409.20        58.73 o                         
  11   7  11      29781.33      31049.96       355.03 o                         
  12   7  11       3371.65       3517.24        73.83 o                         
  13   7  11      15235.78      13756.51       235.58 o                         
   0   8  11       1987.38       2040.60        78.89 o                         
   1   8  11        144.57        227.05        18.40 o                         
   2   8  11        655.63        609.70        32.24 o                         
   3   8  11       4734.45       4926.26       102.09 o                         
   4   8  11        483.18        605.18        48.66 o                         
   5   8  11        126.54        225.05        22.65 o                         
   6   8  11       4099.73       4145.27        77.11 o                         
   7   8  11       2491.43       2543.67        59.25 o                         
   8   8  11       2420.43       2572.35        64.04 o                         
   9   8  11       1137.26       1265.16        50.69 o                         
  10   8  11        435.54        447.67        34.76 o                         
  11   8  11       1216.73       1300.53        49.10 o                         
  12   8  11       1045.29       1084.84        42.62 o                         
   1   9  11     131898.03     125527.03      1007.31 o                         
   2   9  11        147.28        242.46        27.44 o                         
   3   9  11     120594.92     116474.52      1097.43 o                         
   4   9  11       1400.31       1434.22        55.72 o                         
   5   9  11      57327.29      55009.82       458.64 o                         
   6   9  11       4946.00       5013.54        90.74 o                         
   7   9  11      38259.25      38754.55       361.39 o                         
   8   9  11       3264.07       3645.74        83.70 o                         
   9   9  11      24198.51      25484.16       331.17 o                         
  10   9  11       2279.64       2475.49        77.35 o                         
  11   9  11      16800.48      17403.68       240.01 o                         
  12   9  11       3082.11       3232.31        87.73 o                         
   0  10  11      22486.47      21290.11       445.93 o                         
   1  10  11       7679.19       7462.70       131.19 o                         
   2  10  11        911.18        909.72        50.24 o                         
   3  10  11       8602.40       8386.68       112.36 o                         
   4  10  11       4764.89       4490.49        77.43 o                         
   5  10  11       2010.17       1864.52        54.93 o                         
   6  10  11       1978.74       1978.64        57.64 o                         
   7  10  11       4152.77       4260.53        90.82 o                         
   8  10  11        543.81        453.34        39.57 o                         
   9  10  11       1921.93       2107.04        65.66 o                         
  10  10  11        789.22        809.92        52.61 o                         
  11  10  11        818.40        848.33        41.33 o                         
  12  10  11         20.26         37.40        17.37 o                         
   1  11  11      51343.24      48370.95       390.06 o                         
   2  11  11       1650.54       1752.33        47.93 o                         
   3  11  11      59215.75      58015.81       426.27 o                         
   4  11  11         52.19        110.50        17.42 o                         
   5  11  11      64131.46      62635.95       521.18 o                         
   6  11  11       1281.09       1391.91        50.84 o                         
   7  11  11      66847.94      66797.82       595.32 o                         
   8  11  11       2113.48       2264.47        69.00 o                         
   9  11  11      26900.25      27553.12       332.14 o                         
  10  11  11       2083.26       2401.83        73.48 o                         
  11  11  11      10886.53      10651.30       274.82 o                         
   0  12  11         59.52        143.47        25.75 o                         
   1  12  11          9.48         94.84        13.57 o                         
   2  12  11       1293.77       1368.86        41.06 o                         
   3  12  11         45.46        102.04        17.13 o                         
   4  12  11         72.86        167.89        20.49 o                         
   5  12  11        431.17        475.76        28.19 o                         
   6  12  11       3651.53       3510.21        80.65 o                         
   7  12  11        790.71       1044.36        48.95 o                         
   8  12  11       8028.06       7731.45       131.93 o                         
   9  12  11       4408.56       4692.02        97.70 o                         
  10  12  11        925.18        922.31        43.15 o                         
  11  12  11       3986.48       3340.51       243.00 o                         
   1  13  11     111639.77     109043.41       837.01 o                         
   2  13  11       1066.90       1175.60        38.87 o                         
   3  13  11      54074.79      53434.54       446.00 o                         
   4  13  11       3869.65       3934.14        79.98 o                         
   5  13  11      31746.57      31136.06       297.14 o                         
   6  13  11       4833.20       4610.96       102.88 o                         
   7  13  11      17054.80      17709.80       219.39 o                         
   8  13  11       4051.51       4209.85        98.45 o                         
   9  13  11      15648.46      16376.18       216.76 o                         
  10  13  11       2510.79       2538.62       157.58 o                         
  11  13  11       8796.62       7576.19       319.00 o                         
   0  14  11       9314.66       9384.97       183.16 o                         
   1  14  11         21.80        -11.64        25.85 o                         
   2  14  11       3627.42       3961.37        75.47 o                         
   3  14  11       5139.43       5063.03        90.76 o                         
   4  14  11         77.67        173.46        22.70 o                         
   5  14  11       3351.45       3357.88        75.38 o                         
   6  14  11       9276.30       9300.99       144.88 o                         
   7  14  11       1366.34       1368.74        49.51 o                         
   8  14  11        334.12        358.00        29.05 o                         
   9  14  11        880.67        908.74        40.27 o                         
  10  14  11        132.77        169.94        22.16 o                         
   1  15  11      38119.74      39048.97       432.58 o                         
   2  15  11       1569.35       1666.69        55.40 o                         
   3  15  11      37091.84      38032.80       400.46 o                         
   4  15  11        441.45        447.38        30.63 o                         
   5  15  11      35739.82      37383.46       357.91 o                         
   6  15  11        429.06        494.71        31.15 o                         
   7  15  11      17101.68      17731.84       233.21 o                         
   8  15  11       2855.63       3033.30        78.90 o                         
   9  15  11      18333.72      18786.09       310.45 o                         
   0  16  11       2699.13       2684.84       106.13 o                         
   1  16  11       1713.95       1737.20        69.43 o                         
   2  16  11       4629.91       4796.23       106.14 o                         
   3  16  11       1383.35       1465.18        50.80 o                         
   4  16  11       1638.97       1723.09        53.54 o                         
   5  16  11       2755.64       2716.06        65.13 o                         
   6  16  11       7890.47       7714.73       129.55 o                         
   7  16  11       1349.46       1309.95        46.56 o                         
   8  16  11        599.58        674.73        44.08 o                         
   9  16  11       1097.10        786.08        41.00 o                         
   1  17  11      32975.00      34582.61       407.19 o                         
   2  17  11        321.76        395.68        31.79 o                         
   3  17  11      22429.41      23513.43       286.95 o                         
   4  17  11        165.81        194.10        25.28 o                         
   5  17  11      22751.03      23825.85       259.11 o                         
   6  17  11         34.42         52.72        17.34 o                         
   7  17  11       8690.66       9412.92       208.51 o                         
   8  17  11       1470.23       1336.27        52.23 o                         
   0  18  11        381.03        442.53        42.32 o                         
   1  18  11        343.05        347.59        30.16 o                         
   2  18  11       5999.31       6014.41       114.71 o                         
   3  18  11        242.62        280.99        25.14 o                         
   4  18  11       3065.71       3063.38        70.85 o                         
   5  18  11        237.84        232.63        23.77 o                         
   6  18  11       6028.15       5969.32       251.47 o                         
   7  18  11       3840.50       3291.66        91.43 o                         
   1  19  11      25925.54      26875.05       328.18 o                         
   2  19  11        387.88        395.12        27.98 o                         
   3  19  11      22879.80      23945.30       278.11 o                         
   4  19  11        972.73        938.57        39.10 o                         
   5  19  11       9806.56       9254.22       249.24 o                         
   6  19  11        455.16        331.93        36.42 o                         
   0  20  11       9092.40       9247.48       181.84 o                         
   1  20  11       1931.98       1671.30        85.16 o                         
   2  20  11       5740.61       5722.61       162.53 o                         
   3  20  11        616.29        564.69        30.95 o                         
   4  20  11       2636.46       2113.42       135.58 o                         
   1  21  11       9266.75       7413.79       211.49 o                         
   0   0  12       1789.56       1628.69        94.92 o                         
   1   0  12      20740.22      22242.66       352.77 o                         
   2   0  12      64147.17      64265.27       883.57 o                         
   3   0  12       3279.64       3164.91       108.26 o                         
   4   0  12       1865.91       2066.20        89.00 o                         
   5   0  12      14064.68      13068.81       263.04 o                         
   6   0  12       2767.03       3156.48       160.22 o                         
   7   0  12      42040.05      41422.08       508.27 o                         
   8   0  12      11861.01      11612.71       210.72 o                         
   9   0  12      65506.60      64883.37       701.41 o                         
  10   0  12        352.30        457.82        40.30 o                         
  11   0  12       7792.66       8351.27       190.36 o                         
  12   0  12         44.20        156.94        38.94 o                         
  13   0  12      18182.87      16962.29       453.41 o                         
   1   1  12       1669.52       1582.08        54.57 o                         
   2   1  12       2126.69       2298.91        62.27 o                         
   3   1  12       4700.06       5462.62       114.15 o                         
   4   1  12        354.51        423.44        27.48 o                         
   5   1  12       3314.62       3579.49        85.94 o                         
   6   1  12         20.00         61.48        21.17 o                         
   7   1  12          3.44         62.58        17.06 o                         
   8   1  12       1607.81       1637.23        52.24 o                         
   9   1  12       5672.04       5499.56       100.75 o                         
  10   1  12        378.60        391.95        28.67 o                         
  11   1  12       1880.18       1859.38        60.84 o                         
  12   1  12        404.45        414.61        31.08 o                         
  13   1  12         48.21         64.46        11.75 o                         
   0   2  12       9839.08      10358.64       176.63 o                         
   1   2  12         36.24        132.60        13.54 o                         
   2   2  12        182.97        389.50        33.30 o                         
   3   2  12      30952.68      32648.52       424.80 o                         
   4   2  12      22080.36      22707.18       238.67 o                         
   5   2  12      12137.70      12032.70       173.99 o                         
   6   2  12      18545.26      18655.91       246.47 o                         
   7   2  12      26637.62      25712.33       239.78 o                         
   8   2  12      17050.07      17131.73       184.22 o                         
   9   2  12      52939.18      52175.61       433.61 o                         
  10   2  12       1343.05       1608.73        58.74 o                         
  11   2  12      21380.49      21878.56       242.34 o                         
  12   2  12         31.78         99.49        17.02 o                         
  13   2  12      36757.95      35150.36       930.95 o                         
   1   3  12       3216.51       3341.21        69.88 o                         
   2   3  12       3472.73       3478.88        89.96 o                         
   3   3  12       4920.59       4846.50       106.94 o                         
   4   3  12       4592.03       4645.45        93.41 o                         
   5   3  12       2502.90       2285.69        66.18 o                         
   6   3  12          9.41         73.98        18.72 o                         
   7   3  12       6068.63       5833.66        91.04 o                         
   8   3  12        226.78        216.25        21.21 o                         
   9   3  12         54.46        141.89        21.42 o                         
  10   3  12        503.00        526.15        35.18 o                         
  11   3  12       2082.05       2013.21        59.58 o                         
  12   3  12        149.72        157.30        19.42 o                         
  13   3  12         95.98        114.55        19.44 o                         
   0   4  12      67434.23      70236.50       749.97 o                         
   1   4  12        138.34        183.58        21.66 o                         
   2   4  12       4806.14       4263.78        96.90 o                         
   3   4  12      12006.06      12087.45       161.90 o                         
   4   4  12      11142.78      11723.98       167.79 o                         
   5   4  12      12354.52      12215.40       180.35 o                         
   6   4  12         87.66        327.27        51.53 o                         
   7   4  12      18416.08      17732.37       178.05 o                         
   8   4  12       2116.27       2441.30        62.46 o                         
   9   4  12       9986.64      10388.31       145.79 o                         
  10   4  12       4918.76       5319.17       111.61 o                         
  11   4  12      18894.50      19431.70       218.53 o                         
  12   4  12       2427.11       2426.98        58.23 o                         
  13   4  12      26314.78      26546.72       457.35 o                         
   1   5  12        508.98        485.69        27.10 o                         
   2   5  12       5999.77       6043.50        93.39 o                         
   3   5  12       2592.68       2259.08        65.17 o                         
   4   5  12         10.05         60.57        16.65 o                         
   5   5  12         86.08        181.39        23.05 o                         
   6   5  12        366.89        482.28        32.30 o                         
   7   5  12      11340.08      11387.46       129.88 o                         
   8   5  12        372.52        370.76        25.34 o                         
   9   5  12       1588.67       1664.68        48.51 o                         
  10   5  12       3840.88       3770.83        84.64 o                         
  11   5  12       3224.27       3310.78        78.62 o                         
  12   5  12          7.15         25.67        16.35 o                         
  13   5  12       1235.71       1170.49        40.78 o                         
   0   6  12        868.77        821.32        50.19 o                         
   1   6  12       8776.07       9210.84       119.43 o                         
   2   6  12       3186.59       2810.55        69.29 o                         
   3   6  12      11899.78      11918.79       177.54 o                         
   4   6  12      15054.39      14733.89       233.27 o                         
   5   6  12      14636.71      14428.49       226.88 o                         
   6   6  12       2186.87       2238.74        57.48 o                         
   7   6  12      31966.76      31018.18       303.06 o                         
   8   6  12       2137.27       2352.75        56.48 o                         
   9   6  12       8468.16       8600.20       122.37 o                         
  10   6  12       1275.03       1544.47        53.07 o                         
  11   6  12      20895.11      21516.07       304.32 o                         
  12   6  12       1431.36       1639.42        54.10 o                         
  13   6  12      15942.85      14745.47       251.93 o                         
   1   7  12      19251.18      18433.09       205.58 o                         
   2   7  12         45.71         96.70        16.10 o                         
   3   7  12        994.12        876.94        39.94 o                         
   4   7  12         36.00         86.15        19.72 o                         
   5   7  12       9936.92       9859.79       170.73 o                         
   6   7  12       2466.23       2609.70        55.87 o                         
   7   7  12       2945.08       3190.38        64.66 o                         
   8   7  12        452.48        479.59        27.45 o                         
   9   7  12         52.69        152.46        21.79 o                         
  10   7  12         77.77        132.80        21.51 o                         
  11   7  12       2753.20       2576.06        80.32 o                         
  12   7  12        165.34        214.84        22.97 o                         
  13   7  12       1549.85       1297.00        58.44 o                         
   0   8  12       1337.22       1297.20        59.21 o                         
   1   8  12        113.73        235.03        24.05 o                         
   2   8  12       1457.37       1840.51        64.27 o                         
   3   8  12       9431.80       9512.36       144.62 o                         
   4   8  12       8083.13       7528.08       168.40 o                         
   5   8  12        655.40        789.63        35.56 o                         
   6   8  12       5326.47       5564.66        92.59 o                         
   7   8  12      11602.69      11583.84       147.58 o                         
   8   8  12       7084.81       7311.72       113.08 o                         
   9   8  12      23781.80      24455.22       288.44 o                         
  10   8  12       3705.30       4027.88        94.67 o                         
  11   8  12      28100.12      29273.81       365.26 o                         
  12   8  12       2010.52       2239.78        88.02 o                         
   1   9  12       2254.09       2109.62        69.45 o                         
   2   9  12        444.95        549.77        35.96 o                         
   3   9  12       7467.79       7400.31       160.96 o                         
   4   9  12         24.01         44.22        16.86 o                         
   5   9  12      15891.33      15281.60       174.73 o                         
   6   9  12       1448.68       1619.60        50.03 o                         
   7   9  12      16495.88      16536.88       191.50 o                         
   8   9  12        102.89        163.08        21.61 o                         
   9   9  12      15744.19      15739.01       225.87 o                         
  10   9  12          7.12         32.78        18.38 o                         
  11   9  12       3325.46       3435.92        81.98 o                         
  12   9  12       1334.35       1340.02        53.50 o                         
   0  10  12      15846.56      14750.79       308.11 o                         
   1  10  12        978.93       1034.09        49.84 o                         
   2  10  12       2912.00       2843.90        63.35 o                         
   3  10  12       6676.01       6385.13        94.68 o                         
   4  10  12       1301.29       1395.20        53.31 o                         
   5  10  12      24085.64      23154.53       229.08 o                         
   6  10  12        558.38        792.65        35.04 o                         
   7  10  12      13800.67      13449.28       180.29 o                         
   8  10  12        626.03        670.34        40.29 o                         
   9  10  12      18495.96      18809.72       247.74 o                         
  10  10  12        595.16        782.95        38.91 o                         
  11  10  12      14391.80      14374.86       205.64 o                         
  12  10  12       3067.40       2852.15       104.33 o                         
   1  11  12      19815.43      18559.16       178.13 o                         
   2  11  12       2238.28       2141.84        49.44 o                         
   3  11  12      11926.90      11702.57       135.31 o                         
   4  11  12       2987.22       3025.54        64.70 o                         
   5  11  12      11703.39      11785.73       153.44 o                         
   6  11  12         62.79         95.96        20.12 o                         
   7  11  12      10221.96       9950.11       149.30 o                         
   8  11  12        154.68        170.41        24.04 o                         
   9  11  12       3984.34       4163.81       102.38 o                         
  10  11  12        109.76        120.05        20.64 o                         
  11  11  12       4037.34       4049.98       138.70 o                         
   0  12  12        334.70        428.37        36.62 o                         
   1  12  12        196.79        326.48        21.04 o                         
   2  12  12       1827.62       2027.94        51.93 o                         
   3  12  12       2191.63       2158.14        55.06 o                         
   4  12  12       2526.10       2674.17        65.19 o                         
   5  12  12      20991.69      20544.41       217.25 o                         
   6  12  12       7430.43       7274.50       121.46 o                         
   7  12  12      17299.80      17245.53       240.08 o                         
   8  12  12       1282.68       1421.91        50.63 o                         
   9  12  12      13993.18      14246.03       194.52 o                         
  10  12  12        946.86       1061.86        44.80 o                         
  11  12  12      10535.28       9517.17      1038.00 o                         
   1  13  12      34185.03      33516.79       287.16 o                         
   2  13  12        852.35        809.51        33.69 o                         
   3  13  12      18080.21      17475.91       192.71 o                         
   4  13  12       1448.27       1489.89        50.92 o                         
   5  13  12      16133.61      16122.83       199.68 o                         
   6  13  12        377.73        423.57        33.78 o                         
   7  13  12       7685.25       7400.31       128.46 o                         
   8  13  12        263.20        296.21        28.38 o                         
   9  13  12       3832.36       4201.44        90.47 o                         
  10  13  12         82.86         95.93        23.03 o                         
   0  14  12       1340.20       1512.85        88.87 o                         
   1  14  12         16.97        113.91        18.66 o                         
   2  14  12       2506.97       2702.33        61.57 o                         
   3  14  12        283.78        397.84        29.37 o                         
   4  14  12       2389.42       2421.38        66.68 o                         
   5  14  12       4624.93       4696.90        94.30 o                         
   6  14  12       1699.92       1724.56        56.94 o                         
   7  14  12       4149.82       4098.82        96.42 o                         
   8  14  12       1020.78       1233.95        49.00 o                         
   9  14  12      10231.28       9907.70       317.51 o                         
  10  14  12       1141.79       1060.15        40.39 o                         
   1  15  12       7700.03       7753.53       142.81 o                         
   2  15  12        500.39        429.52        29.15 o                         
   3  15  12      14758.32      14993.26       203.14 o                         
   4  15  12          6.21         27.46        18.21 o                         
   5  15  12       5837.38       5952.27       101.08 o                         
   6  15  12        470.60        539.13        33.33 o                         
   7  15  12      19190.02      19207.87       244.62 o                         
   8  15  12        375.15        371.43        30.16 o                         
   9  15  12       9922.73      10343.08       192.40 o                         
   0  16  12       5525.44       5540.43       146.54 o                         
   1  16  12        156.00        167.28        24.55 o                         
   2  16  12       3607.45       3797.81        89.77 o                         
   3  16  12       5281.30       5069.68        99.34 o                         
   4  16  12        781.62        944.77        41.52 o                         
   5  16  12      10247.40      10415.24       138.34 o                         
   6  16  12         31.18        141.25        21.18 o                         
   7  16  12       7133.84       6818.42       120.43 o                         
   8  16  12        184.54        258.47        35.32 o                         
   9  16  12       7444.50       6202.65       187.88 o                         
   1  17  12      16615.91      17156.82       220.13 o                         
   2  17  12         73.92         77.52        20.64 o                         
   3  17  12      22094.28      22740.72       277.60 o                         
   4  17  12        288.21        317.75        27.69 o                         
   5  17  12      11046.45      11346.03       154.80 o                         
   6  17  12       1890.28       2019.37        63.05 o                         
   7  17  12       9470.96       9804.94       223.06 o                         
   8  17  12         23.32         49.84        20.57 o                         
   0  18  12        853.40       1051.69        65.12 o                         
   1  18  12         35.73         50.10        20.72 o                         
   2  18  12         69.46        193.86        23.55 o                         
   3  18  12       2894.83       2961.35        73.67 o                         
   4  18  12        368.95        397.26        25.81 o                         
   5  18  12        719.57        712.18        36.71 o                         
   6  18  12         93.30        160.26        20.13 o                         
   7  18  12       3472.89       2771.61        92.64 o                         
   1  19  12      13055.90      13381.77       199.43 o                         
   2  19  12         55.13         59.01        19.68 o                         
   3  19  12      11838.96      11702.75       165.17 o                         
   4  19  12        390.36        380.88        29.73 o                         
   5  19  12      14678.83      13536.19       354.81 o                         
   0  20  12        331.40        369.60        32.92 o                         
   1  20  12        307.38        349.09        30.25 o                         
   2  20  12         31.86         97.51        22.16 o                         
   3  20  12       3132.28       2895.48       155.46 o                         
   4  20  12        520.25        359.47        50.04 o                         
   1   1  13      87427.08      88157.74      1175.95 o                         
   2   1  13        687.60        694.07        34.18 o                         
   3   1  13      68405.30      66584.23       710.35 o                         
   4   1  13       5925.08       5996.64       122.44 o                         
   5   1  13      37481.46      35980.76       444.14 o                         
   6   1  13       1941.45       1845.02        70.82 o                         
   7   1  13      34622.83      33510.98       352.89 o                         
   8   1  13      22730.92      22005.68       285.24 o                         
   9   1  13      12152.09      12065.58       157.53 o                         
  10   1  13      10188.31      10315.65       148.71 o                         
  11   1  13      18576.05      18784.58       225.53 o                         
  12   1  13      24381.72      24522.05       288.24 o                         
  13   1  13      15809.43      14999.20       282.03 o                         
   0   2  13       4273.88       3984.59       134.65 o                         
   1   2  13       1225.99       1231.63        43.91 o                         
   2   2  13       5396.55       5854.47       132.59 o                         
   3   2  13       5479.82       5658.16       105.57 o                         
   4   2  13        676.91        871.94        46.44 o                         
   5   2  13       2389.16       2523.16        73.18 o                         
   6   2  13         63.76        147.90        25.91 o                         
   7   2  13       1499.32       1541.63        43.04 o                         
   8   2  13       6278.01       5983.30        96.92 o                         
   9   2  13         89.57        144.90        19.10 o                         
  10   2  13        560.56        654.95        35.76 o                         
  11   2  13       3087.04       3016.66        70.45 o                         
  12   2  13        344.41        321.91        25.38 o                         
  13   2  13        435.89        412.38        26.54 o                         
   1   3  13     129533.95     131864.22      1270.69 o                         
   2   3  13         45.55        130.57        17.12 o                         
   3   3  13      33472.87      32045.44       442.76 o                         
   4   3  13       5970.52       5958.85       109.73 o                         
   5   3  13      49328.27      48014.82       494.36 o                         
   6   3  13      22204.70      21953.47       275.43 o                         
   7   3  13      25154.20      23923.71       229.68 o                         
   8   3  13      17029.70      16710.85       176.32 o                         
   9   3  13      29560.95      29581.52       275.83 o                         
  10   3  13       9014.56       9165.26       154.75 o                         
  11   3  13      21015.12      20474.68       215.97 o                         
  12   3  13       9923.51       9920.68       140.51 o                         
  13   3  13       5574.53       5425.39       135.82 o                         
   0   4  13      10984.32      10290.16       182.00 o                         
   1   4  13       4829.36       4609.04        81.09 o                         
   2   4  13      13680.73      14064.41       166.99 o                         
   3   4  13       6783.91       7029.36       118.22 o                         
   4   4  13         30.81        122.02        21.29 o                         
   5   4  13       1798.70       1924.92        68.17 o                         
   6   4  13        206.49        239.51        29.21 o                         
   7   4  13        218.11        290.93        21.64 o                         
   8   4  13        211.21        299.49        28.15 o                         
   9   4  13        379.93        463.48        29.94 o                         
  10   4  13       1262.66       1156.27        49.33 o                         
  11   4  13       1502.24       1307.61        42.59 o                         
  12   4  13        663.43        676.39        34.39 o                         
  13   4  13        914.34        998.60        54.03 o                         
   1   5  13     113599.71     112714.13      1231.59 o                         
   2   5  13       2461.92       2567.43        60.47 o                         
   3   5  13      77871.51      74457.14       654.87 o                         
   4   5  13       9211.92       8941.39       157.66 o                         
   5   5  13      51919.24      51773.61       624.29 o                         
   6   5  13       5405.22       5298.41        93.84 o                         
   7   5  13      46355.62      43423.32       344.88 o                         
   8   5  13      21788.78      21849.33       205.03 o                         
   9   5  13       3001.53       3420.22        71.43 o                         
  10   5  13       9430.06       9427.32       142.18 o                         
  11   5  13      10979.54      10889.22       138.42 o                         
  12   5  13      21915.42      22010.54       294.81 o                         
  13   5  13       5839.29       5340.81       193.79 o                         
   0   6  13      21418.13      21787.77       299.22 o                         
   1   6  13        541.95        554.76        27.18 o                         
   2   6  13       4628.29       4593.43        90.68 o                         
   3   6  13        319.61        346.06        27.66 o                         
   4   6  13       7520.25       7809.11       161.43 o                         
   5   6  13         81.96        105.59        21.16 o                         
   6   6  13      11176.11      10851.52       135.58 o                         
   7   6  13        421.91        458.67        25.10 o                         
   8   6  13       7558.48       7506.26       108.92 o                         
   9   6  13      10514.83      10567.84       138.96 o                         
  10   6  13        236.64        355.64        28.10 o                         
  11   6  13        516.05        598.21        31.53 o                         
  12   6  13        117.81        135.65        21.67 o                         
  13   6  13        273.31        249.93        24.76 o                         
   1   7  13      55964.92      52614.70       467.74 o                         
   2   7  13       7568.96       7653.77       124.95 o                         
   3   7  13      60216.76      59064.99       551.26 o                         
   4   7  13       5945.90       5760.98       137.51 o                         
   5   7  13      32837.79      30795.07       297.68 o                         
   6   7  13       6423.05       6152.51        90.19 o                         
   7   7  13      41473.32      40350.27       313.20 o                         
   8   7  13       5172.63       5098.44        90.94 o                         
   9   7  13      10953.99      11227.10       161.04 o                         
  10   7  13      13840.26      13889.59       181.56 o                         
  11   7  13       9682.49      10547.86       158.66 o                         
  12   7  13       8165.91       8644.77       211.18 o                         
  13   7  13       6453.36       5091.45       234.23 o                         
   0   8  13       4326.63       4376.32       113.37 o                         
   1   8  13       1012.68       1131.34        41.56 o                         
   2   8  13      16171.68      15552.94       199.49 o                         
   3   8  13        285.15        246.87        23.64 o                         
   4   8  13       4759.37       4564.57        96.26 o                         
   5   8  13          9.07         73.93        12.34 o                         
   6   8  13       6552.35       6559.52       101.81 o                         
   7   8  13        882.65        996.13        38.00 o                         
   8   8  13       2075.55       2231.26        60.45 o                         
   9   8  13       3259.34       3250.93        80.25 o                         
  10   8  13       3484.95       3725.30        88.93 o                         
  11   8  13         44.22         72.92        18.48 o                         
  12   8  13       1309.21       1398.06        69.24 o                         
   1   9  13      48340.29      44844.34       453.48 o                         
   2   9  13       7959.57       7526.95       138.47 o                         
   3   9  13      70442.38      69034.94       549.43 o                         
   4   9  13       3104.93       3024.98        65.43 o                         
   5   9  13      21292.14      20286.84       212.05 o                         
   6   9  13       7744.88       7356.11       112.88 o                         
   7   9  13      21288.29      21488.77       224.98 o                         
   8   9  13      17477.49      16826.90       209.61 o                         
   9   9  13      14088.75      14838.87       247.12 o                         
  10   9  13      14466.02      14385.35       197.02 o                         
  11   9  13       9104.87       9402.18       145.49 o                         
  12   9  13       9055.40       8555.53       189.14 o                         
   0  10  13      30925.69      29306.12       402.97 o                         
   1  10  13       1310.10       1393.40        42.51 o                         
   2  10  13      13293.42      12720.68       154.15 o                         
   3  10  13       2136.85       2276.70        52.01 o                         
   4  10  13      18498.67      17309.21       182.15 o                         
   5  10  13       1776.32       1788.89        51.81 o                         
   6  10  13       5747.59       5723.19       100.49 o                         
   7  10  13        331.06        412.69        32.78 o                         
   8  10  13        263.65        318.59        29.79 o                         
   9  10  13       2310.43       2477.08        70.00 o                         
  10  10  13       1480.41       1543.94        52.95 o                         
  11  10  13       1469.01       1478.49        46.57 o                         
  12  10  13       1620.19       1346.52        72.52 o                         
   1  11  13      41220.69      39291.45       339.76 o                         
   2  11  13        551.38        726.08        30.93 o                         
   3  11  13      34554.96      33312.58       338.22 o                         
   4  11  13        629.97        688.45        35.68 o                         
   5  11  13      16462.24      15895.02       181.21 o                         
   6  11  13         89.51        255.74        24.89 o                         
   7  11  13      13266.15      14148.56       205.10 o                         
   8  11  13      16075.86      15314.11       216.70 o                         
   9  11  13      12985.47      13832.62       197.88 o                         
  10  11  13      13227.95      13440.01       196.34 o                         
  11  11  13       8292.03       7870.75       142.15 o                         
   0  12  13       1155.19       1258.29        59.79 o                         
   1  12  13        535.10        555.83        26.98 o                         
   2  12  13       1319.27       1316.38        39.33 o                         
   3  12  13        227.48        313.38        22.94 o                         
   4  12  13      12276.40      12373.74       153.15 o                         
   5  12  13       1591.87       1554.84        48.67 o                         
   6  12  13      12542.97      13072.67       202.32 o                         
   7  12  13         84.94        186.62        25.97 o                         
   8  12  13      10901.84      11018.92       156.39 o                         
   9  12  13       1196.37       1232.41        46.68 o                         
  10  12  13       4448.91       4790.96       119.35 o                         
  11  12  13       1169.35       1065.54       155.06 o                         
   1  13  13      31761.60      31489.50       279.36 o                         
   2  13  13       2647.46       2735.78        60.70 o                         
   3  13  13      22588.05      22210.46       236.41 o                         
   4  13  13      13048.24      13049.96       161.84 o                         
   5  13  13      27381.15      27411.26       283.92 o                         
   6  13  13       9431.31       8772.80       146.73 o                         
   7  13  13      11633.87      12142.35       206.44 o                         
   8  13  13       6562.21       6235.21       120.52 o                         
   9  13  13      16915.13      16592.98       232.66 o                         
  10  13  13       5829.53       5616.94       129.55 o                         
   0  14  13      29168.38      28416.64       448.32 o                         
   1  14  13        693.05        807.19        40.52 o                         
   2  14  13      23832.70      23943.99       256.29 o                         
   3  14  13        233.86        275.93        32.28 o                         
   4  14  13       3433.64       3621.01        79.91 o                         
   5  14  13        640.46        689.84        35.76 o                         
   6  14  13       3700.18       3782.43        87.08 o                         
   7  14  13       3047.42       2918.85        78.00 o                         
   8  14  13       1728.59       1869.75        62.74 o                         
   9  14  13       1716.07       1649.20       110.60 o                         
  10  14  13       1323.73       1192.54        44.27 o                         
   1  15  13      33478.34      35722.35       379.01 o                         
   2  15  13         12.69         63.66        18.87 o                         
   3  15  13      29234.95      29203.04       314.27 o                         
   4  15  13        658.12        664.58        39.82 o                         
   5  15  13       8841.37       9145.38       136.54 o                         
   6  15  13       3344.57       3251.44        85.16 o                         
   7  15  13       8191.90       8591.92       170.73 o                         
   8  15  13       6293.99       6523.40       133.73 o                         
   9  15  13       6647.85       6346.20       124.85 o                         
   0  16  13      21961.82      22049.93       326.67 o                         
   1  16  13        398.06        379.93        30.31 o                         
   2  16  13       7533.47       7686.98       127.94 o                         
   3  16  13        509.88        475.75        31.93 o                         
   4  16  13       9905.21      10263.71       155.35 o                         
   5  16  13        629.30        621.51        32.40 o                         
   6  16  13       5415.34       5385.48       106.04 o                         
   7  16  13       1502.68       1364.71        50.36 o                         
   8  16  13       5843.51       5679.26       203.91 o                         
   1  17  13      10797.92      11630.00       169.63 o                         
   2  17  13        400.11        470.89        31.93 o                         
   3  17  13      21037.73      21977.04       264.30 o                         
   4  17  13        603.65        603.07        36.30 o                         
   5  17  13      12179.36      12725.98       230.67 o                         
   6  17  13       2535.42       2598.51        73.87 o                         
   7  17  13       9074.75       9245.06       207.66 o                         
   0  18  13       1812.19       2028.39       117.49 o                         
   1  18  13         46.90         56.80        18.87 o                         
   2  18  13       7876.36       7945.12       138.36 o                         
   3  18  13        266.04        289.21        25.05 o                         
   4  18  13      11173.62      11286.28       151.97 o                         
   5  18  13        895.31        967.59        41.37 o                         
   6  18  13       8826.17       8777.62       214.91 o                         
   1  19  13       8972.81       9030.57       147.62 o                         
   2  19  13       1890.58       2009.95        63.17 o                         
   3  19  13      10420.62      10821.56       152.41 o                         
   4  19  13       3520.52       3186.11        89.74 o                         
   5  19  13      10697.64       9138.75       374.01 o                         
   0  20  13      16740.42      15366.10      1081.81 o                         
   1  20  13        403.59        340.61        28.21 o                         
   2  20  13      12642.62      11696.86       312.96 o                         
   3  20  13        149.01        117.48        22.47 o                         
   0   0  14     302348.09     334245.09      6147.49 o                         
   1   0  14       5930.60       7390.46       181.64 o                         
   2   0  14     164789.58     161999.78      2033.03 o                         
   3   0  14       3032.39       3365.52       124.80 o                         
   4   0  14     224808.38     231059.22      3109.88 o                         
   5   0  14        188.76        320.74        40.04 o                         
   6   0  14     100205.43     100059.38      1243.64 o                         
   7   0  14          7.70        102.44        22.29 o                         
   8   0  14      49683.38      48082.31       593.32 o                         
   9   0  14        257.54        268.20        29.62 o                         
  10   0  14      58707.06      58039.27       696.76 o                         
  11   0  14         10.62         97.56        25.54 o                         
  12   0  14      17251.02      17567.53       373.93 o                         
  13   0  14        659.86        733.72        54.18 o                         
   1   1  14      10276.03      10597.65       190.54 o                         
   2   1  14       1736.72       1756.17        62.47 o                         
   3   1  14         68.01        116.51        17.16 o                         
   4   1  14        161.96        241.91        21.71 o                         
   5   1  14       5852.28       6434.18       120.78 o                         
   6   1  14        357.48        368.47        35.35 o                         
   7   1  14       2367.05       2307.09        56.45 o                         
   8   1  14        519.47        647.22        33.82 o                         
   9   1  14        278.08        366.28        31.11 o                         
  10   1  14         54.21         98.22        20.34 o                         
  11   1  14         40.97         57.31        17.48 o                         
  12   1  14        428.01        482.40        30.54 o                         
  13   1  14        333.71        324.57        31.82 o                         
   0   2  14     417066.41     451583.31      4902.75 o                         
   1   2  14      22877.50      24200.47       387.76 o                         
   2   2  14     311007.94     324657.59      3285.62 o                         
   3   2  14        140.23        307.55        25.62 o                         
   4   2  14     131396.28     129900.95      1078.90 o                         
   5   2  14       5251.05       5540.00       118.80 o                         
   6   2  14     103632.03     103504.77       959.06 o                         
   7   2  14         80.91        183.23        16.34 o                         
   8   2  14      50325.57      49746.10       408.81 o                         
   9   2  14         67.42        189.60        21.50 o                         
  10   2  14      40412.24      40866.60       382.09 o                         
  11   2  14        534.61        479.71        29.25 o                         
  12   2  14      29929.57      30254.31       368.37 o                         
  13   2  14        339.42        356.17        35.76 o                         
   1   3  14        233.96        505.12        32.30 o                         
   2   3  14       2328.54       2429.78        76.88 o                         
   3   3  14       5149.88       5422.97       101.45 o                         
   4   3  14       3427.78       3633.90        83.17 o                         
   5   3  14          4.23         80.02        16.86 o                         
   6   3  14         58.06         71.91        16.46 o                         
   7   3  14       3715.76       3558.12        72.09 o                         
   8   3  14       1257.66       1237.09        42.74 o                         
   9   3  14        696.53        706.76        32.89 o                         
  10   3  14       3757.29       3816.24        84.68 o                         
  11   3  14        547.42        528.82        28.66 o                         
  12   3  14         66.84        100.74        18.97 o                         
  13   3  14        115.42         91.47        22.92 o                         
   0   4  14      93294.78      88277.68       926.15 o                         
   1   4  14       1236.94       1308.94        48.05 o                         
   2   4  14     153925.36     151302.14      1410.19 o                         
   3   4  14          5.39        109.76        17.05 o                         
   4   4  14     120990.88     114948.09      1042.80 o                         
   5   4  14        520.28        579.64        38.08 o                         
   6   4  14     122564.91     120197.70       909.70 o                         
   7   4  14        105.49        180.58        16.55 o                         
   8   4  14      87946.80      87376.45       642.54 o                         
   9   4  14       4439.15       4461.98        90.19 o                         
  10   4  14      28150.63      29028.72       315.83 o                         
  11   4  14          1.90         73.82        15.91 o                         
  12   4  14      25463.60      25416.42       371.59 o                         
  13   4  14         54.60        100.36        19.05 o                         
   1   5  14       2076.22       2369.17        56.92 o                         
   2   5  14      10532.13      10552.16       141.58 o                         
   3   5  14       4217.08       4155.08        94.10 o                         
   4   5  14         13.93         82.38        19.59 o                         
   5   5  14        514.34        655.00        42.22 o                         
   6   5  14         14.98         98.80        14.80 o                         
   7   5  14        763.37        778.97        32.96 o                         
   8   5  14         18.92        112.12        17.82 o                         
   9   5  14          3.16         74.53        15.80 o                         
  10   5  14       3038.60       3078.27        73.74 o                         
  11   5  14          0.44         55.87        16.07 o                         
  12   5  14        563.46        606.38        36.26 o                         
  13   5  14        396.13        301.09        60.92 o                         
   0   6  14     159454.23     150466.73      1953.59 o                         
   1   6  14       2748.82       2970.60        63.14 o                         
   2   6  14     141917.17     134218.69      1028.08 o                         
   3   6  14       2382.74       2665.98        76.14 o                         
   4   6  14     109036.16     105361.05       940.63 o                         
   5   6  14        342.77        407.73        29.90 o                         
   6   6  14      98986.06      95602.52       643.20 o                         
   7   6  14         27.57        109.27        15.69 o                         
   8   6  14      46951.82      46123.75       382.05 o                         
   9   6  14        880.87       1031.61        43.64 o                         
  10   6  14      33980.97      35130.82       353.65 o                         
  11   6  14        779.97        953.55        39.64 o                         
  12   6  14      23145.78      23130.24       300.56 o                         
  13   6  14        257.63        321.15        54.95 o                         
   1   7  14       8604.53       8788.56       126.22 o                         
   2   7  14        532.96        474.60        29.79 o                         
   3   7  14       1461.53       1628.50        59.53 o                         
   4   7  14        118.98        213.51        28.38 o                         
   5   7  14        101.24        145.35        17.22 o                         
   6   7  14       4177.92       4304.47        75.56 o                         
   7   7  14       2401.27       2492.52        55.71 o                         
   8   7  14         29.23         -3.99        26.97 o                         
   9   7  14       4299.40       4267.31        86.58 o                         
  10   7  14        174.91        245.18        25.42 o                         
  11   7  14         11.04         31.51        15.51 o                         
  12   7  14       2495.85       2559.91        94.62 o                         
   0   8  14     115524.56     108168.12      1232.57 o                         
   1   8  14        977.23        927.43        37.80 o                         
   2   8  14     143578.81     136232.06      1217.32 o                         
   3   8  14       2830.42       2721.85        79.10 o                         
   4   8  14      93284.97      88740.63       640.85 o                         
   5   8  14      13511.24      13497.42       171.55 o                         
   6   8  14      87504.98      85907.43       614.56 o                         
   7   8  14        137.86        245.35        22.30 o                         
   8   8  14      40640.09      41502.56       379.77 o                         
   9   8  14       1476.26       1463.65        52.68 o                         
  10   8  14      30554.56      31694.03       356.57 o                         
  11   8  14        144.96        164.78        21.45 o                         
  12   8  14      25452.34      25257.74       455.06 o                         
   1   9  14       3474.39       3132.13        86.46 o                         
   2   9  14         38.58         76.68        16.66 o                         
   3   9  14        143.29        190.90        17.77 o                         
   4   9  14        857.78        926.13        35.35 o                         
   5   9  14       7750.60       7903.80       120.14 o                         
   6   9  14         47.01        117.28        17.29 o                         
   7   9  14       1337.04       1364.06        46.22 o                         
   8   9  14       2510.59       2584.62        69.81 o                         
   9   9  14         74.87        163.10        22.72 o                         
  10   9  14       3890.18       3800.90        84.99 o                         
  11   9  14         59.20         98.47        19.47 o                         
  12   9  14       1663.33       1479.21        73.89 o                         
   0  10  14      88502.22      83105.24       736.46 o                         
   1  10  14        735.82        756.69        29.51 o                         
   2  10  14     105979.20      99305.32       626.99 o                         
   3  10  14       1617.06       1651.81        45.90 o                         
   4  10  14      78500.75      75973.38       537.11 o                         
   5  10  14       2052.86       2226.57        62.27 o                         
   6  10  14      52220.34      51477.87       492.30 o                         
   7  10  14        597.62        579.45        33.67 o                         
   8  10  14      54402.16      55555.25       488.99 o                         
   9  10  14          9.66         60.45        17.04 o                         
  10  10  14      21156.27      21968.66       291.99 o                         
  11  10  14         39.55         98.20        15.47 o                         
   1  11  14       3213.60       3246.34        59.89 o                         
   2  11  14        145.14        199.89        17.30 o                         
   3  11  14        684.95        759.20        44.77 o                         
   4  11  14       4958.07       5082.47        84.74 o                         
   5  11  14        170.97        275.41        23.13 o                         
   6  11  14         55.52        125.09        19.56 o                         
   7  11  14        118.14        135.85        23.10 o                         
   8  11  14       6172.40       6347.96       118.37 o                         
   9  11  14        577.16        586.55        33.94 o                         
  10  11  14       2438.74       2584.46        73.71 o                         
  11  11  14        156.16        175.94        18.76 o                         
   0  12  14     114222.53     109453.01      1305.59 o                         
   1  12  14        219.20        332.77        24.97 o                         
   2  12  14      82410.15      79360.73       575.10 o                         
   3  12  14        664.84        761.70        37.03 o                         
   4  12  14      39346.16      39238.57       358.70 o                         
   5  12  14         15.85         84.62        16.77 o                         
   6  12  14      53289.82      52028.77       511.78 o                         
   7  12  14          0.63         60.41        21.58 o                         
   8  12  14      36771.61      36985.96       398.30 o                         
   9  12  14         71.11         81.01        22.70 o                         
  10  12  14      15344.61      15705.66       229.51 o                         
  11  12  14        369.42        348.63        26.92 o                         
   1  13  14       1949.54       2095.00        59.87 o                         
   2  13  14       2443.95       2307.38        54.18 o                         
   3  13  14        602.05        730.93        34.95 o                         
   4  13  14         95.00        139.53        19.66 o                         
   5  13  14       1826.58       1864.91        59.31 o                         
   6  13  14       5816.38       5699.80       105.68 o                         
   7  13  14        103.82        145.49        26.31 o                         
   8  13  14       7071.61       6987.94       177.68 o                         
   9  13  14         73.10         95.23        20.75 o                         
  10  13  14       2515.24       2444.28        77.52 o                         
   0  14  14      35266.75      36266.80       646.74 o                         
   1  14  14       2315.05       2156.52        64.37 o                         
   2  14  14      41258.52      40977.87       342.09 o                         
   3  14  14         35.47         62.22        18.97 o                         
   4  14  14      39155.16      39404.65       361.76 o                         
   5  14  14       1677.60       1547.81        46.31 o                         
   6  14  14      28890.18      29242.33       333.98 o                         
   7  14  14         37.63         77.10        19.22 o                         
   8  14  14      36157.41      36739.65       492.98 o                         
   9  14  14        127.62        101.58        15.93 o                         
  10  14  14      17383.83      14612.19       524.42 o                         
   1  15  14       1944.98       2017.84        63.66 o                         
   2  15  14        213.56        235.50        24.01 o                         
   3  15  14        157.78        262.22        27.23 o                         
   4  15  14        241.18        318.56        27.27 o                         
   5  15  14         88.58        136.17        19.08 o                         
   6  15  14        867.68        825.02        46.92 o                         
   7  15  14          8.53         41.28        18.82 o                         
   8  15  14       3872.94       3912.72       118.11 o                         
   9  15  14        667.19        596.12        31.08 o                         
   0  16  14      32406.37      34954.45       456.31 o                         
   1  16  14        143.28        242.36        25.97 o                         
   2  16  14      38118.09      39561.04       392.86 o                         
   3  16  14        739.88        775.53        37.95 o                         
   4  16  14      41806.32      42213.19       476.17 o                         
   5  16  14        139.01        162.00        20.68 o                         
   6  16  14      17824.32      18070.06       234.09 o                         
   7  16  14        284.19        311.64        25.94 o                         
   8  16  14      14544.58      12983.38       685.29 o                         
   1  17  14          6.56         62.12        19.15 o                         
   2  17  14        781.22        973.85        40.42 o                         
   3  17  14         11.95         75.90        19.66 o                         
   4  17  14        945.03       1054.41        45.20 o                         
   5  17  14         17.28         50.09        20.70 o                         
   6  17  14       2078.68       2064.76        71.14 o                         
   7  17  14       1258.11       1240.09        53.14 o                         
   0  18  14      17579.52      18900.99       369.03 o                         
   1  18  14         80.38        106.19        21.13 o                         
   2  18  14      16880.98      17569.64       273.40 o                         
   3  18  14       1711.82       1800.98        58.01 o                         
   4  18  14      25492.80      25434.63       276.54 o                         
   5  18  14         53.74         58.25        17.96 o                         
   6  18  14      22146.64      20552.48       702.30 o                         
   1  19  14       1066.45       1002.42        40.74 o                         
   2  19  14        415.04        420.11        27.54 o                         
   3  19  14         99.48        208.20        19.87 o                         
   4  19  14         58.92         70.73        17.98 o                         
   5  19  14         78.12         47.72        35.69 o                         
   0  20  14      11552.22      11833.00       315.39 o                         
   1  20  14        141.28        126.24        17.07 o                         
   2  20  14      16150.86      15097.76       383.39 o                         
   3  20  14       1043.93        855.39        55.34 o                         
   1   1  15      84715.77      85407.69      1042.93 o                         
   2   1  15       5544.48       5693.01       115.45 o                         
   3   1  15      37886.08      37496.63       463.10 o                         
   4   1  15       5289.36       4800.30        99.87 o                         
   5   1  15      43464.22      44553.38       565.27 o                         
   6   1  15      13604.83      12805.93       167.53 o                         
   7   1  15      60225.76      58079.65       443.22 o                         
   8   1  15      18322.31      18086.77       186.64 o                         
   9   1  15      13531.45      13536.49       167.40 o                         
  10   1  15      10019.66      10551.25       150.97 o                         
  11   1  15      10804.83      10930.89       157.85 o                         
  12   1  15       6255.17       6655.10       118.28 o                         
  13   1  15      11278.70      11390.69       265.04 o                         
   0   2  15       2877.98       2903.56        84.78 o                         
   1   2  15        259.26        265.64        22.95 o                         
   2   2  15       1927.70       1956.22        61.57 o                         
   3   2  15       2559.13       2852.42        77.93 o                         
   4   2  15      13482.32      14414.65       206.46 o                         
   5   2  15       2050.21       2030.44        69.14 o                         
   6   2  15        250.97        286.22        27.52 o                         
   7   2  15        425.39        467.07        24.84 o                         
   8   2  15       1721.26       1604.41        48.29 o                         
   9   2  15       6709.64       6569.65       101.15 o                         
  10   2  15          1.18         31.57        19.24 o                         
  11   2  15        472.82        427.71        27.55 o                         
  12   2  15         30.41         40.71        15.41 o                         
  13   2  15         26.07         39.91        19.11 o                         
   1   3  15      91158.26      90993.65       738.57 o                         
   2   3  15       1078.36       1069.38        53.43 o                         
   3   3  15      49194.82      47553.45       454.15 o                         
   4   3  15      15867.00      16016.21       216.58 o                         
   5   3  15      49896.16      49290.26       586.32 o                         
   6   3  15      11159.26      10401.32       130.19 o                         
   7   3  15      20301.25      19951.09       195.38 o                         
   8   3  15       2831.64       2949.64        67.75 o                         
   9   3  15      17321.41      17479.14       196.77 o                         
  10   3  15      27558.10      28753.87       287.51 o                         
  11   3  15      15659.94      15638.40       190.77 o                         
  12   3  15      15018.31      15301.45       194.03 o                         
  13   3  15       6717.18       6274.60       150.39 o                         
   0   4  15       9789.46      10404.44       186.07 o                         
   1   4  15      14330.49      14427.71       200.46 o                         
   2   4  15       5185.07       5642.70        99.39 o                         
   3   4  15        243.64        323.06        27.28 o                         
   4   4  15       3427.54       3785.73        93.47 o                         
   5   4  15        117.96        182.36        26.18 o                         
   6   4  15       9686.59       9623.33       116.49 o                         
   7   4  15        568.65        664.03        30.67 o                         
   8   4  15       2387.81       2492.99        59.37 o                         
   9   4  15        335.55        329.06        24.42 o                         
  10   4  15       7329.49       7243.77       119.95 o                         
  11   4  15       1279.63       1211.45        46.64 o                         
  12   4  15        164.29        186.07        20.41 o                         
  13   4  15          9.67         48.30        18.43 o                         
   1   5  15      57621.17      54897.30       623.52 o                         
   2   5  15       5916.70       5930.16       106.60 o                         
   3   5  15      90323.01      87628.52       791.87 o                         
   4   5  15      11398.70      11109.41       189.95 o                         
   5   5  15      58069.77      55327.76       589.02 o                         
   6   5  15      28709.05      27707.75       296.15 o                         
   7   5  15      30719.54      30436.83       276.11 o                         
   8   5  15      25544.72      25498.57       255.64 o                         
   9   5  15      19747.88      19710.90       234.19 o                         
  10   5  15      15702.21      16074.41       207.71 o                         
  11   5  15      12696.78      13123.54       182.95 o                         
  12   5  15      12404.43      12313.72       219.70 o                         
  13   5  15       3232.25       2423.98       155.79 o                         
   0   6  15      14536.08      13454.39       276.72 o                         
   1   6  15       3034.33       3174.55        67.63 o                         
   2   6  15      13209.74      12715.46       213.08 o                         
   3   6  15         31.24         71.15        17.79 o                         
   4   6  15       8974.13       8775.81       166.41 o                         
   5   6  15        530.18        611.06        31.67 o                         
   6   6  15       1421.10       1548.37        48.59 o                         
   7   6  15         53.61        116.69        17.09 o                         
   8   6  15         31.38        112.31        17.45 o                         
   9   6  15       3724.21       3601.63        87.00 o                         
  10   6  15        442.35        408.58        28.14 o                         
  11   6  15       1080.15       1114.39        46.26 o                         
  12   6  15        129.18        189.11        17.47 o                         
   1   7  15      35098.48      32569.97       431.63 o                         
   2   7  15      10363.09      10326.83       197.91 o                         
   3   7  15      42290.99      40109.77       485.66 o                         
   4   7  15       8753.35       8726.26       134.14 o                         
   5   7  15      34562.37      33195.60       285.92 o                         
   6   7  15      11787.66      11500.41       137.25 o                         
   7   7  15      24743.56      24223.69       216.44 o                         
   8   7  15      10436.94      10418.22       138.79 o                         
   9   7  15      13903.10      13976.04       180.18 o                         
  10   7  15      18394.76      18461.76       231.09 o                         
  11   7  15      10943.33      11234.99       155.16 o                         
  12   7  15      13705.07      13582.77       377.10 o                         
   0   8  15       9947.67       9544.66       231.28 o                         
   1   8  15         57.37         94.67        15.75 o                         
   2   8  15       6184.94       5752.48       114.05 o                         
   3   8  15        795.90        853.03        37.43 o                         
   4   8  15       4781.20       4579.76        75.34 o                         
   5   8  15        179.54        201.18        20.35 o                         
   6   8  15       2624.04       2731.68        64.54 o                         
   7   8  15         97.36        136.21        18.31 o                         
   8   8  15       3233.87       3382.78        80.65 o                         
   9   8  15        401.01        501.62        33.37 o                         
  10   8  15       2756.25       2731.31        81.40 o                         
  11   8  15        239.29        260.33        23.05 o                         
  12   8  15       1781.10       1712.43        58.64 o                         
   1   9  15      62023.44      58707.71       542.36 o                         
   2   9  15       2757.01       2611.14        60.79 o                         
   3   9  15      25314.82      24103.46       210.02 o                         
   4   9  15       1794.56       1793.58        48.46 o                         
   5   9  15      21034.55      20804.37       231.88 o                         
   6   9  15      10797.43      10553.64       151.77 o                         
   7   9  15      23072.64      22188.19       232.80 o                         
   8   9  15       9264.06       9688.38       150.01 o                         
   9   9  15       8982.48       9366.96       150.04 o                         
  10   9  15      15491.52      15715.34       213.08 o                         
  11   9  15       6822.09       7100.99       127.08 o                         
  12   9  15      13870.81      11998.03       867.13 o                         
   0  10  15       1951.69       1822.66        58.52 o                         
   1  10  15       2764.49       2740.77        54.84 o                         
   2  10  15       4954.24       4794.82        76.09 o                         
   3  10  15       2334.11       2474.68        55.98 o                         
   4  10  15       8312.49       8079.40       119.01 o                         
   5  10  15        349.73        412.65        27.68 o                         
   6  10  15       6913.08       7137.98       123.76 o                         
   7  10  15       7307.84       7114.43       124.25 o                         
   8  10  15       8423.39       8448.11       130.23 o                         
   9  10  15         27.73         79.01        20.09 o                         
  10  10  15       6387.55       6468.98       118.06 o                         
  11  10  15        452.65        436.24        27.85 o                         
   1  11  15      14677.39      14061.79       145.65 o                         
   2  11  15       1404.12       1547.82        45.06 o                         
   3  11  15      13866.11      13825.06       161.66 o                         
   4  11  15       3131.43       3354.65        70.20 o                         
   5  11  15       9547.90       9545.96       134.74 o                         
   6  11  15      16913.73      16034.71       210.03 o                         
   7  11  15      32257.71      31889.26       345.90 o                         
   8  11  15       3562.45       3743.02        86.88 o                         
   9  11  15      19361.29      19789.87       252.10 o                         
  10  11  15       5256.86       5448.56       104.21 o                         
  11  11  15       7514.97       7208.62       211.84 o                         
   0  12  15       7821.56       7529.50       150.86 o                         
   1  12  15       1259.13       1330.59        45.18 o                         
   2  12  15      18202.63      17924.82       178.58 o                         
   3  12  15        796.33        847.04        40.59 o                         
   4  12  15      10273.78      10081.82       138.76 o                         
   5  12  15       2615.72       2571.37        67.11 o                         
   6  12  15       2116.29       1988.91        66.55 o                         
   7  12  15         24.41         52.46        22.83 o                         
   8  12  15       3290.63       3325.83        88.45 o                         
   9  12  15        277.50        370.88        43.25 o                         
  10  12  15       2415.46       2570.84        67.41 o                         
   1  13  15       9966.56      10235.52       144.13 o                         
   2  13  15        779.96        998.81        38.74 o                         
   3  13  15      32694.15      31980.96       395.59 o                         
   4  13  15        148.59        218.98        24.38 o                         
   5  13  15      18457.81      18654.57       228.92 o                         
   6  13  15       3729.83       3729.47        85.45 o                         
   7  13  15      13307.61      13384.30       263.77 o                         
   8  13  15       3546.30       3937.44       106.61 o                         
   9  13  15       9920.66       9907.63       190.92 o                         
  10  13  15       7927.47       7809.93       209.98 o                         
   0  14  15       5648.34       5553.37       171.37 o                         
   1  14  15       1114.87       1081.63        46.68 o                         
   2  14  15       5817.89       6423.64       116.66 o                         
   3  14  15         54.50         66.52        19.44 o                         
   4  14  15       8658.18       8703.93       124.33 o                         
   5  14  15        312.18        412.50        27.48 o                         
   6  14  15      20834.87      20819.57       285.43 o                         
   7  14  15       1806.22       1775.86        58.22 o                         
   8  14  15       9789.54       9702.99       151.99 o                         
   9  14  15       2810.92       2753.07        78.94 o                         
   1  15  15      11544.64      12020.22       168.54 o                         
   2  15  15        262.81        331.11        26.90 o                         
   3  15  15      16526.47      17065.88       226.86 o                         
   4  15  15       1810.99       1914.14        61.83 o                         
   5  15  15      12635.38      12511.33       167.33 o                         
   6  15  15       2069.48       2147.26        74.54 o                         
   7  15  15       4359.14       4489.93       105.74 o                         
   8  15  15       8050.84       8387.07       160.72 o                         
   9  15  15       7718.33       6657.23       129.39 o                         
   0  16  15      24260.15      24284.54       345.05 o                         
   1  16  15          7.04         35.11        18.85 o                         
   2  16  15      11176.92      11764.15       170.06 o                         
   3  16  15        220.35        222.98        23.96 o                         
   4  16  15       7916.56       7732.67       136.63 o                         
   5  16  15       1433.77       1380.92        49.57 o                         
   6  16  15      12747.60      12852.14       273.98 o                         
   7  16  15       1097.61       1105.92        43.85 o                         
   8  16  15       3575.36       3585.88        90.56 o                         
   1  17  15       5932.92       6372.18       121.12 o                         
   2  17  15        447.69        520.39        30.96 o                         
   3  17  15       5732.88       5888.91       107.07 o                         
   4  17  15       1885.11       1933.64        61.64 o                         
   5  17  15       9083.68       9248.51       177.98 o                         
   6  17  15       1274.54       1236.08        51.53 o                         
   7  17  15       7320.48       6802.70       198.57 o                         
   0  18  15      12852.36      12994.98       246.78 o                         
   1  18  15         27.52         70.24        17.35 o                         
   2  18  15      17159.47      17211.21       235.05 o                         
   3  18  15        848.20        846.19        37.97 o                         
   4  18  15       7439.03       7343.86       149.41 o                         
   5  18  15        491.99        433.07        31.74 o                         
   6  18  15       6793.08       5949.80       302.02 o                         
   1  19  15       5884.43       6052.88       117.93 o                         
   2  19  15        408.67        387.06        30.37 o                         
   3  19  15       4652.25       4721.35        86.25 o                         
   4  19  15        369.20        340.15        25.64 o                         
   0  20  15      10400.96       9699.51       285.35 o                         
   1  20  15        386.39        391.53        26.44 o                         
   2  20  15       5952.76       4791.11       295.51 o                         
   0   0  16      18371.53      21065.40       483.06 o                         
   1   0  16       6348.39       6341.04       149.80 o                         
   2   0  16        916.11        897.67        51.68 o                         
   3   0  16       7367.48       7144.46       185.00 o                         
   4   0  16      14048.46      14722.70       254.19 o                         
   5   0  16      12349.76      12149.29       249.31 o                         
   6   0  16      11033.17      10235.16       171.81 o                         
   7   0  16      13577.11      13333.56       212.98 o                         
   8   0  16       8090.17       8044.90       170.98 o                         
   9   0  16       6587.70       7155.10       201.22 o                         
  10   0  16       2906.84       3066.47       107.51 o                         
  11   0  16      25332.14      25746.81       466.22 o                         
  12   0  16        456.09        568.09        42.39 o                         
  13   0  16      19003.54      16505.59      1087.11 o                         
   1   1  16       1376.28       1357.84        46.64 o                         
   2   1  16       7095.89       7003.24       114.51 o                         
   3   1  16       2382.36       2517.01        74.54 o                         
   4   1  16        558.47        604.50        33.47 o                         
   5   1  16       1029.19       1196.69        56.87 o                         
   6   1  16       1604.09       1638.00        49.69 o                         
   7   1  16       8506.65       8434.03       118.42 o                         
   8   1  16       1453.84       1420.66        43.50 o                         
   9   1  16        185.04        244.40        24.58 o                         
  10   1  16        156.40        164.72        20.84 o                         
  11   1  16       1219.01       1230.22        50.45 o                         
  12   1  16        956.11        899.77        38.57 o                         
  13   1  16        168.04        141.00        18.22 o                         
   0   2  16      14381.53      14300.45       229.63 o                         
   1   2  16        593.47        635.05        33.28 o                         
   2   2  16      16112.57      15640.05       198.40 o                         
   3   2  16      19581.49      19353.07       228.94 o                         
   4   2  16       7034.55       7133.33       139.03 o                         
   5   2  16      17703.79      17232.26       238.70 o                         
   6   2  16       3053.94       3095.43        67.10 o                         
   7   2  16      28464.73      27350.06       266.82 o                         
   8   2  16        646.07        814.74        33.05 o                         
   9   2  16      20804.26      21417.93       216.70 o                         
  10   2  16       5020.07       5164.98        91.49 o                         
  11   2  16      15333.29      15409.27       203.36 o                         
  12   2  16        210.12        287.44        23.86 o                         
  13   2  16      19405.78      17590.16       291.08 o                         
   1   3  16      23779.63      23566.14       248.21 o                         
   2   3  16        812.79        780.07        45.99 o                         
   3   3  16       8809.05       8915.64       155.36 o                         
   4   3  16       1960.14       2107.47        75.43 o                         
   5   3  16        138.91        185.24        23.41 o                         
   6   3  16        631.92        543.39        26.63 o                         
   7   3  16       1551.94       1636.61        47.49 o                         
   8   3  16        420.63        437.74        26.29 o                         
   9   3  16        161.46        228.69        22.23 o                         
  10   3  16        383.73        441.12        28.44 o                         
  11   3  16         72.70         93.80        19.46 o                         
  12   3  16        129.72        129.96        18.34 o                         
  13   3  16        364.15        330.65        33.96 o                         
   0   4  16      11079.17      10645.90       221.73 o                         
   1   4  16       1500.22       1703.63        58.27 o                         
   2   4  16      52926.29      54817.95       513.90 o                         
   3   4  16         75.14        177.09        24.32 o                         
   4   4  16      13310.64      13184.11       209.90 o                         
   5   4  16       3347.48       3433.57        85.14 o                         
   6   4  16        274.03        648.34        47.18 o                         
   7   4  16      18740.64      18750.36       215.15 o                         
   8   4  16       1979.07       2095.79        60.71 o                         
   9   4  16      26194.55      26212.46       315.91 o                         
  10   4  16       4321.76       4266.09        90.84 o                         
  11   4  16      16281.97      16095.30       193.99 o                         
  12   4  16         81.82        165.38        17.34 o                         
  13   4  16      21467.88      17163.09       622.45 o                         
   1   5  16       1211.27       1303.09        46.83 o                         
   2   5  16       7819.14       7935.12       144.53 o                         
   3   5  16       5093.63       5256.86       120.55 o                         
   4   5  16       2200.35       2171.57        77.95 o                         
   5   5  16       8561.48       8563.16       126.83 o                         
   6   5  16       3597.94       3619.75        71.32 o                         
   7   5  16      11720.89      11514.64       150.80 o                         
   8   5  16       1956.34       1824.43        54.02 o                         
   9   5  16        506.28        633.80        34.01 o                         
  10   5  16         67.69         70.62        20.21 o                         
  11   5  16         30.53         91.60        17.07 o                         
  12   5  16        111.95        113.95        19.53 o                         
   0   6  16        102.69        349.33        40.72 o                         
   1   6  16       7529.83       7709.25       123.96 o                         
   2   6  16       6546.05       6634.57       140.25 o                         
   3   6  16       3492.50       3144.71        99.53 o                         
   4   6  16      11361.54      10827.00       153.85 o                         
   5   6  16       9859.18       9778.91       134.03 o                         
   6   6  16      16281.70      15637.49       182.90 o                         
   7   6  16       9193.09       9313.35       132.67 o                         
   8   6  16       8915.64       9142.44       133.93 o                         
   9   6  16      15026.96      14930.43       185.85 o                         
  10   6  16        431.81        621.76        36.56 o                         
  11   6  16      26579.10      27589.14       297.49 o                         
  12   6  16        689.46        724.84        62.50 o                         
   1   7  16       5862.64       5647.79       107.88 o                         
   2   7  16       3081.71       3002.05        84.20 o                         
   3   7  16       1721.32       1644.74        69.51 o                         
   4   7  16        220.38        220.94        19.70 o                         
   5   7  16      10796.54      10498.90       133.70 o                         
   6   7  16        253.79        270.53        20.82 o                         
   7   7  16      12872.13      12789.98       148.22 o                         
   8   7  16       1446.17       1455.15        50.10 o                         
   9   7  16       2708.92       2888.31        66.70 o                         
  10   7  16       2260.38       2143.88        62.62 o                         
  11   7  16       5594.66       5657.83        96.90 o                         
  12   7  16        110.13        125.90        20.26 o                         
   0   8  16      27055.60      24548.64       455.68 o                         
   1   8  16         56.60        132.56        15.45 o                         
   2   8  16       8852.07       8683.94       132.51 o                         
   3   8  16       4124.49       4112.49        71.88 o                         
   4   8  16       1818.90       1897.56        47.83 o                         
   5   8  16      17962.02      17526.10       194.04 o                         
   6   8  16       7025.48       6944.96       112.44 o                         
   7   8  16      10405.38      10548.34       134.19 o                         
   8   8  16         67.59        286.54        24.91 o                         
   9   8  16      22315.40      22393.10       263.17 o                         
  10   8  16       1219.31       1307.07        56.29 o                         
  11   8  16      15585.36      15750.38       205.02 o                         
  12   8  16       1054.47        745.46        74.81 o                         
   1   9  16      25430.95      24111.79       231.54 o                         
   2   9  16       1387.36       1330.56        42.19 o                         
   3   9  16      16755.99      16181.20       159.55 o                         
   4   9  16       1312.70       1488.28        43.28 o                         
   5   9  16       5498.23       5340.99        96.26 o                         
   6   9  16       2618.18       2647.83        74.28 o                         
   7   9  16        878.06       1022.80        42.73 o                         
   8   9  16          9.68         58.40        18.75 o                         
   9   9  16       3855.74       4082.09        94.91 o                         
  10   9  16        348.99        343.21        26.61 o                         
  11   9  16       2074.69       2305.36        59.13 o                         
   0  10  16       2556.31       2626.39        77.67 o                         
   1  10  16         94.23        186.53        16.74 o                         
   2  10  16       2424.57       2595.77        62.60 o                         
   3  10  16         65.24        196.80        17.19 o                         
   4  10  16       5089.17       5022.36        84.94 o                         
   5  10  16      13658.31      13565.49       177.69 o                         
   6  10  16       4506.02       4647.80        99.03 o                         
   7  10  16       6140.05       6145.14       109.85 o                         
   8  10  16       1965.94       2190.50        71.28 o                         
   9  10  16      17366.63      17722.32       227.27 o                         
  10  10  16       4006.30       4230.40        84.94 o                         
  11  10  16      18311.97      18586.83       401.05 o                         
   1  11  16       7809.66       7720.34       106.57 o                         
   2  11  16        951.25        945.84        35.96 o                         
   3  11  16       7743.57       7713.57       108.19 o                         
   4  11  16        606.57        568.01        30.57 o                         
   5  11  16      18642.19      18115.95       207.66 o                         
   6  11  16        578.96        574.38        36.57 o                         
   7  11  16      19293.64      19659.75       240.20 o                         
   8  11  16         66.98         93.59        21.90 o                         
   9  11  16       6241.17       6459.60       116.51 o                         
  10  11  16        971.23       1124.51        41.50 o                         
  11  11  16       2632.70       2134.28       135.19 o                         
   0  12  16       3981.00       4117.07       106.23 o                         
   1  12  16        155.44        207.30        20.36 o                         
   2  12  16       2097.30       2197.49        54.24 o                         
   3  12  16       6256.56       6538.01       109.62 o                         
   4  12  16       4372.67       4520.37        87.31 o                         
   5  12  16       4820.68       4690.66       102.81 o                         
   6  12  16       1628.72       1970.77        64.92 o                         
   7  12  16      12377.36      12790.21       231.11 o                         
   8  12  16       1885.91       2062.32        75.40 o                         
   9  12  16       8913.94       9099.80       149.59 o                         
  10  12  16       2632.93       2630.80        63.82 o                         
   1  13  16      26362.58      26132.53       259.65 o                         
   2  13  16        400.47        461.44        26.80 o                         
   3  13  16      10531.03      10930.10       153.43 o                         
   4  13  16         69.71        105.45        20.31 o                         
   5  13  16      19392.64      19183.63       231.55 o                         
   6  13  16        608.77        683.86        42.08 o                         
   7  13  16       9582.40       9410.02       201.70 o                         
   8  13  16         49.38         60.23        20.70 o                         
   9  13  16      11505.21      11789.86       216.98 o                         
  10  13  16         73.23         60.75        18.78 o                         
   0  14  16      16873.06      17143.35       319.53 o                         
   1  14  16        884.60        897.60        48.61 o                         
   2  14  16       6693.00       7034.43       122.05 o                         
   3  14  16       1745.41       1920.37        63.68 o                         
   4  14  16       2334.65       2415.36        60.06 o                         
   5  14  16       1202.20       1164.75        44.54 o                         
   6  14  16        294.05        447.96        31.53 o                         
   7  14  16       8415.07       8143.86       145.94 o                         
   8  14  16       1044.98       1218.15        46.74 o                         
   9  14  16       7156.28       7306.50       171.29 o                         
   1  15  16      16240.65      16243.34       210.19 o                         
   2  15  16       1444.12       1394.77        50.93 o                         
   3  15  16      15578.36      16198.88       225.13 o                         
   4  15  16       1253.04       1242.61        50.50 o                         
   5  15  16      12976.62      13209.67       177.84 o                         
   6  15  16       3874.70       4079.88       103.06 o                         
   7  15  16       6369.38       6574.99       124.14 o                         
   8  15  16        211.95        255.80        27.45 o                         
   0  16  16        118.56        277.03        35.22 o                         
   1  16  16         89.12        134.04        24.05 o                         
   2  16  16        763.15        994.13        44.79 o                         
   3  16  16        102.33        148.82        21.16 o                         
   4  16  16        965.41       1160.94        54.59 o                         
   5  16  16       1355.70       1425.20        48.15 o                         
   6  16  16       5874.38       5943.45       102.32 o                         
   7  16  16       3755.96       3589.35       183.18 o                         
   8  16  16       2877.51       2599.28        77.33 o                         
   1  17  16       6616.13       7045.51       126.29 o                         
   2  17  16        771.30        743.87        34.81 o                         
   3  17  16      18284.26      18760.67       226.47 o                         
   4  17  16         16.47         26.72        16.08 o                         
   5  17  16      13707.71      13372.51       218.20 o                         
   6  17  16          7.24         11.23        14.38 o                         
   7  17  16      11873.21      10877.19       231.56 o                         
   0  18  16       1736.80       1919.79        80.93 o                         
   1  18  16        378.50        385.94        26.85 o                         
   2  18  16       2887.89       3029.37        88.07 o                         
   3  18  16        872.04        852.68        47.47 o                         
   4  18  16       1381.30       1591.56        55.31 o                         
   5  18  16       1187.34       1019.07        47.23 o                         
   6  18  16       1479.49       1032.00        86.57 o                         
   1  19  16       7862.14       8047.97       134.41 o                         
   2  19  16        332.07        408.00        29.14 o                         
   3  19  16      14746.96      13807.02       403.07 o                         
   4  19  16        113.31        124.04        18.18 o                         
   0  20  16         38.89        145.56        27.75 o                         
   1  20  16        282.24        300.85        47.96 o                         
   1   1  17     139778.08     138139.25      1116.30 o                         
   2   1  17        636.65        861.31        36.99 o                         
   3   1  17     145770.64     145171.52      1338.65 o                         
   4   1  17       5365.88       5831.06       116.86 o                         
   5   1  17     104937.10     103917.42       878.86 o                         
   6   1  17       1201.99       1367.62        46.89 o                         
   7   1  17      45037.29      44142.92       367.48 o                         
   8   1  17       2740.39       2861.18        67.57 o                         
   9   1  17      62983.39      61058.01       533.76 o                         
  10   1  17       2896.00       2950.00        73.24 o                         
  11   1  17      27847.25      27633.32       381.84 o                         
  12   1  17       3208.43       3035.22        69.60 o                         
  13   1  17      11107.44      10339.33       208.88 o                         
   0   2  17        108.08        185.20        32.75 o                         
   1   2  17      10070.74      10676.88       143.02 o                         
   2   2  17          3.99        125.50        22.34 o                         
   3   2  17        160.38        127.54        19.18 o                         
   4   2  17       1090.13       1342.96        58.33 o                         
   5   2  17       1333.02       1427.56        58.56 o                         
   6   2  17         65.92        108.49        15.34 o                         
   7   2  17       4500.31       4353.19        75.21 o                         
   8   2  17        199.81        267.55        22.88 o                         
   9   2  17        553.96        605.39        34.27 o                         
  10   2  17        116.19        197.15        22.90 o                         
  11   2  17        737.22        744.92        42.85 o                         
  12   2  17          6.63         17.19        14.76 o                         
  13   2  17         16.07         49.68        14.68 o                         
   1   3  17      97862.28      97074.45       769.37 o                         
   2   3  17         81.06        138.80        19.98 o                         
   3   3  17     134069.58     131227.86      1215.86 o                         
   4   3  17       1142.07       1321.97        62.66 o                         
   5   3  17     108250.15     104086.60       771.61 o                         
   6   3  17       7894.18       7792.29       103.98 o                         
   7   3  17      71286.30      69212.34       496.52 o                         
   8   3  17        280.10        346.39        25.45 o                         
   9   3  17      63439.15      63065.12       540.88 o                         
  10   3  17       1880.98       1824.71        58.41 o                         
  11   3  17      27255.88      27447.24       301.49 o                         
  12   3  17       6165.89       6102.94       153.14 o                         
  13   3  17      12004.71      10361.98       321.09 o                         
   0   4  17         56.53         68.10        20.90 o                         
   1   4  17       3196.49       3874.75        87.22 o                         
   2   4  17       5443.51       5870.50       134.92 o                         
   3   4  17       2416.49       2455.26        80.37 o                         
   4   4  17        760.78        868.96        52.01 o                         
   5   4  17       1215.10       1297.31        45.15 o                         
   6   4  17      12102.91      11745.95       147.13 o                         
   7   4  17        401.15        389.73        26.70 o                         
   8   4  17       1738.84       1750.07        48.78 o                         
   9   4  17       2513.56       2453.51        64.33 o                         
  10   4  17        330.51        415.52        31.34 o                         
  11   4  17       1185.09       1177.39        41.45 o                         
  12   4  17       1092.76       1044.94        42.35 o                         
   1   5  17     178640.05     173661.52      1357.46 o                         
   2   5  17       2268.42       2322.31        74.59 o                         
   3   5  17     120578.26     116499.66      1071.13 o                         
   4   5  17       5173.77       5393.54       127.80 o                         
   5   5  17      78333.87      75798.82       649.07 o                         
   6   5  17      11928.30      11444.77       130.94 o                         
   7   5  17      41726.48      41483.98       367.69 o                         
   8   5  17       6413.54       6625.78       106.47 o                         
   9   5  17      22702.46      23058.76       244.67 o                         
  10   5  17       3442.94       3220.29        79.75 o                         
  11   5  17      21010.83      21059.07       309.22 o                         
  12   5  17       5366.54       5144.05       145.08 o                         
   0   6  17      15412.74      15310.15       288.58 o                         
   1   6  17       4503.59       4571.05        97.11 o                         
   2   6  17       5201.00       5082.81       123.44 o                         
   3   6  17       2593.61       2649.74        92.92 o                         
   4   6  17       1119.70       1158.51        41.20 o                         
   5   6  17       3206.40       3014.61        66.23 o                         
   6   6  17        576.32        664.54        33.50 o                         
   7   6  17        220.86        279.83        27.28 o                         
   8   6  17        636.33        619.60        34.34 o                         
   9   6  17       2659.10       2530.96        65.20 o                         
  10   6  17         81.32         71.99        16.75 o                         
  11   6  17         57.53         85.70        16.59 o                         
  12   6  17        259.16        296.28        31.63 o                         
   1   7  17      95316.76      91087.71       773.67 o                         
   2   7  17        545.25        603.67        41.37 o                         
   3   7  17      92879.34      88690.23       690.91 o                         
   4   7  17        197.60        316.57        19.95 o                         
   5   7  17      83159.40      80186.51       577.34 o                         
   6   7  17       1922.89       1925.71        52.82 o                         
   7   7  17      73479.67      72109.95       653.88 o                         
   8   7  17       2907.26       3021.26        73.32 o                         
   9   7  17      31188.23      31739.28       320.13 o                         
  10   7  17       2193.04       2278.06        62.82 o                         
  11   7  17      18410.02      18739.81       237.47 o                         
  12   7  17       1286.73       1279.17        71.13 o                         
   0   8  17         55.63        181.03        24.03 o                         
   1   8  17        796.14        849.23        30.62 o                         
   2   8  17        431.84        531.60        25.68 o                         
   3   8  17          9.74         -7.61        15.30 o                         
   4   8  17        571.69        621.69        28.44 o                         
   5   8  17       1682.44       1571.38        49.31 o                         
   6   8  17       1234.30       1332.47        48.37 o                         
   7   8  17        821.61        906.58        37.09 o                         
   8   8  17       1891.83       2045.86        60.45 o                         
   9   8  17       1565.66       1528.49        54.94 o                         
  10   8  17       1784.13       2001.57        61.89 o                         
  11   8  17        844.86        918.05        34.16 o                         
  12   8  17        493.08        531.29        45.60 o                         
   1   9  17      66552.20      63334.68       412.10 o                         
   2   9  17       5513.92       5447.46        84.11 o                         
   3   9  17      84978.93      80149.26       556.26 o                         
   4   9  17       2139.00       2231.18        55.58 o                         
   5   9  17      50555.00      49939.20       490.18 o                         
   6   9  17       1744.47       1865.66        58.80 o                         
   7   9  17      67141.44      67333.99       600.14 o                         
   8   9  17       9652.12       9542.04       144.54 o                         
   9   9  17      34686.82      36215.59       381.25 o                         
  10   9  17       2117.30       2264.93        56.71 o                         
  11   9  17      17428.96      17185.97       357.71 o                         
   0  10  17       1940.08       2015.35        67.73 o                         
   1  10  17        449.39        564.36        26.93 o                         
   2  10  17         51.26        162.53        20.29 o                         
   3  10  17       3222.60       3149.61        62.90 o                         
   4  10  17       5185.28       5094.60        86.27 o                         
   5  10  17         15.92        -15.94        20.64 o                         
   6  10  17       7411.45       7175.18       127.84 o                         
   7  10  17         35.79         66.98        18.32 o                         
   8  10  17       1139.40       1207.81        47.79 o                         
   9  10  17       1943.38       2050.69        60.70 o                         
  10  10  17       1089.22       1113.63        41.48 o                         
  11  10  17       2719.18       2431.19       107.66 o                         
   1  11  17      96408.45      92826.24       698.95 o                         
   2  11  17       5809.53       5864.62        92.12 o                         
   3  11  17      35047.58      34496.46       296.61 o                         
   4  11  17       1464.16       1386.19        47.38 o                         
   5  11  17      48448.39      47482.62       423.43 o                         
   6  11  17        181.15        225.46        30.11 o                         
   7  11  17      21626.26      21803.32       257.56 o                         
   8  11  17        932.80        943.20        46.11 o                         
   9  11  17      19718.05      20378.97       240.67 o                         
  10  11  17        257.82        348.69        23.11 o                         
   0  12  17       6990.58       6714.49       143.78 o                         
   1  12  17        112.55        170.82        21.05 o                         
   2  12  17        637.99        783.91        33.33 o                         
   3  12  17        235.67        234.46        21.96 o                         
   4  12  17        179.70        254.23        24.57 o                         
   5  12  17       8396.62       8311.56       141.55 o                         
   6  12  17        197.00        298.76        30.79 o                         
   7  12  17       1771.35       1892.75        70.69 o                         
   8  12  17       3320.70       3496.97        96.82 o                         
   9  12  17        202.00        210.14        21.50 o                         
  10  12  17        868.11        873.07        33.32 o                         
   1  13  17      30586.42      30058.06       306.50 o                         
   2  13  17          4.31         64.47        15.16 o                         
   3  13  17      17332.60      17643.29       217.49 o                         
   4  13  17        802.64        772.31        37.79 o                         
   5  13  17      42315.05      42546.44       432.50 o                         
   6  13  17        952.97        908.07        49.21 o                         
   7  13  17      33401.32      34005.67       425.18 o                         
   8  13  17        904.94        975.32        40.90 o                         
   9  13  17      29411.79      29753.98       429.16 o                         
   0  14  17         63.29        173.94        40.05 o                         
   1  14  17        467.41        511.83        34.48 o                         
   2  14  17        687.03        867.50        43.20 o                         
   3  14  17         77.20         76.75        21.03 o                         
   4  14  17       2025.86       2086.74        59.77 o                         
   5  14  17        935.60        945.41        39.90 o                         
   6  14  17       5951.17       6185.27       119.49 o                         
   7  14  17       1829.50       1883.89        56.63 o                         
   8  14  17       7628.51       7642.95       127.70 o                         
   9  14  17        519.59        506.01        34.62 o                         
   1  15  17      20132.56      21564.50       268.64 o                         
   2  15  17        465.84        507.56        34.23 o                         
   3  15  17      32165.78      33407.87       365.92 o                         
   4  15  17        797.40        861.41        40.04 o                         
   5  15  17      22564.36      23269.40       282.47 o                         
   6  15  17        295.17        306.24        28.24 o                         
   7  15  17      22161.56      22189.60       289.07 o                         
   8  15  17       2975.36       2928.37        83.23 o                         
   0  16  17       2650.17       2428.88        86.83 o                         
   1  16  17          8.71         43.27        20.07 o                         
   2  16  17       1878.51       1960.06        64.81 o                         
   3  16  17         52.84         40.12        17.37 o                         
   4  16  17       6651.75       6848.39       122.23 o                         
   5  16  17       6139.00       6192.20       112.80 o                         
   6  16  17        989.29        980.84        35.23 o                         
   7  16  17        279.30        255.05        25.44 o                         
   1  17  17      22386.89      23673.62       295.40 o                         
   2  17  17         33.62         91.74        19.09 o                         
   3  17  17      22615.70      23634.40       287.89 o                         
   4  17  17        336.60        428.90        26.03 o                         
   5  17  17      19150.53      19531.29       278.22 o                         
   6  17  17        589.51        570.00        32.75 o                         
   0  18  17       1452.07       1294.41        65.08 o                         
   1  18  17       1644.79       1575.79        48.32 o                         
   2  18  17       2651.11       2664.57        76.22 o                         
   3  18  17        579.68        592.67        30.43 o                         
   4  18  17       4509.24       4362.89        99.36 o                         
   5  18  17       4033.21       3705.00       189.50 o                         
   1  19  17       9098.29       8754.27       148.85 o                         
   2  19  17        635.28        601.85        41.69 o                         
   3  19  17      17478.11      16026.03       264.68 o                         
   0   0  18      25426.09      23540.38       546.83 o                         
   1   0  18       5616.51       6088.19       143.07 o                         
   2   0  18      55669.09      54478.80       622.83 o                         
   3   0  18        778.30        995.84        73.87 o                         
   4   0  18     179813.88     179999.70      2080.54 o                         
   5   0  18       4700.07       4937.73       121.23 o                         
   6   0  18      54763.84      51901.99       531.88 o                         
   7   0  18       5652.90       5374.02       121.84 o                         
   8   0  18      84048.17      84379.78       856.23 o                         
   9   0  18      11502.84      12005.93       276.40 o                         
  10   0  18      61589.12      61640.29       806.69 o                         
  11   0  18       3591.70       3859.23       129.84 o                         
  12   0  18      10460.94      10897.03       206.82 o                         
  13   0  18       6900.51       5920.98       667.66 o                         
   1   1  18       3655.10       3816.66        80.49 o                         
   2   1  18        850.75        733.29        35.16 o                         
   3   1  18        477.34        624.87        67.68 o                         
   4   1  18       4076.77       3882.87        96.01 o                         
   5   1  18        227.89        181.56        17.98 o                         
   6   1  18       4728.96       4430.09        80.54 o                         
   7   1  18       1108.96       1305.15        47.87 o                         
   8   1  18        409.25        433.64        28.08 o                         
   9   1  18        401.92        454.65        34.03 o                         
  10   1  18       1570.58       1483.70        53.09 o                         
  11   1  18        908.98       1001.81        45.51 o                         
  12   1  18        635.12        759.82        35.12 o                         
  13   1  18          1.90         10.06        13.98 o                         
   0   2  18     148021.05     147493.00      1587.21 o                         
   1   2  18       1261.69       1570.10        49.87 o                         
   2   2  18     143189.62     142408.44      1044.40 o                         
   3   2  18       1316.83       1641.42        56.81 o                         
   4   2  18     137229.17     135905.20      1400.24 o                         
   5   2  18       3553.53       3595.39        70.59 o                         
   6   2  18      44976.07      43539.14       374.95 o                         
   7   2  18       1190.27       1339.59        42.35 o                         
   8   2  18      26767.26      27213.64       250.49 o                         
   9   2  18       4969.03       5152.61       103.03 o                         
  10   2  18      39432.50      39508.24       394.05 o                         
  11   2  18       6406.64       6932.89       121.41 o                         
  12   2  18      14096.26      13813.52       194.63 o                         
   1   3  18       5740.21       6136.25       107.93 o                         
   2   3  18       1278.45       1434.56        61.68 o                         
   3   3  18         65.94        149.69        22.72 o                         
   4   3  18        629.66        673.33        44.95 o                         
   5   3  18       2253.61       2286.13        54.63 o                         
   6   3  18        431.15        410.80        24.52 o                         
   7   3  18        299.79        374.91        23.61 o                         
   8   3  18        883.21        992.57        37.13 o                         
   9   3  18       1129.43       1128.10        44.75 o                         
  10   3  18       3451.67       3279.86        77.29 o                         
  11   3  18       2197.15       2109.05        60.71 o                         
  12   3  18        100.89         98.84        18.07 o                         
   0   4  18     111798.20     110694.66      1493.74 o                         
   1   4  18       8292.84       8510.22       136.30 o                         
   2   4  18     132694.41     132538.95      1321.69 o                         
   3   4  18       2514.00       2428.35        81.52 o                         
   4   4  18      85784.32      84112.87       800.34 o                         
   5   4  18       2309.36       2297.09        50.99 o                         
   6   4  18      47829.30      46553.34       388.06 o                         
   7   4  18       1001.74       1184.47        42.81 o                         
   8   4  18      46812.30      45949.81       368.30 o                         
   9   4  18       7130.24       7273.12       125.80 o                         
  10   4  18      36658.10      36404.65       373.23 o                         
  11   4  18       8193.65       8455.07       136.27 o                         
  12   4  18      20496.49      20370.05       628.28 o                         
   1   5  18       3591.70       3465.14        84.55 o                         
   2   5  18       7415.66       7730.83       153.23 o                         
   3   5  18       2706.27       2791.92        87.18 o                         
   4   5  18        225.05        248.99        22.41 o                         
   5   5  18        640.76        648.17        29.82 o                         
   6   5  18       1023.31       1035.46        36.61 o                         
   7   5  18         47.66        131.55        19.26 o                         
   8   5  18        104.35        169.07        19.10 o                         
   9   5  18        284.07        284.01        23.92 o                         
  10   5  18        554.94        540.65        32.10 o                         
  11   5  18       1826.55       1778.34        45.55 o                         
  12   5  18        260.40        297.06        24.31 o                         
   0   6  18      72644.37      68975.30      1213.56 o                         
   1   6  18          1.75         92.72        16.92 o                         
   2   6  18      87890.78      84613.16      1176.87 o                         
   3   6  18        422.83        488.40        29.79 o                         
   4   6  18      87013.39      83112.95       536.60 o                         
   5   6  18         48.20        148.81        16.36 o                         
   6   6  18      75351.37      73939.05       532.26 o                         
   7   6  18        778.67        901.39        38.17 o                         
   8   6  18      67580.65      67732.14       603.12 o                         
   9   6  18       7093.08       7075.39       109.55 o                         
  10   6  18      29661.71      30533.63       319.82 o                         
  11   6  18       4031.01       3973.46       112.12 o                         
  12   6  18      13731.02      13009.66       557.01 o                         
   1   7  18       2148.35       2215.65        64.67 o                         
   2   7  18          6.24         71.87        16.96 o                         
   3   7  18       8933.67       8351.61       114.19 o                         
   4   7  18       9728.20       9211.14       115.25 o                         
   5   7  18       1481.20       1521.86        47.57 o                         
   6   7  18         96.85        172.57        18.62 o                         
   7   7  18       3330.14       3183.23        72.36 o                         
   8   7  18        885.43        782.06        38.63 o                         
   9   7  18         23.87         64.82        18.68 o                         
  10   7  18       1264.84       1401.83        46.20 o                         
  11   7  18         36.95         66.96        13.83 o                         
  12   7  18       3800.74       3455.94       194.71 o                         
   0   8  18     162672.30     159714.59      1603.75 o                         
   1   8  18        370.80        352.04        21.02 o                         
   2   8  18      89702.43      84983.00       553.93 o                         
   3   8  18        379.32        389.81        24.61 o                         
   4   8  18      52132.92      50108.76       383.54 o                         
   5   8  18       5152.09       5277.70        89.93 o                         
   6   8  18      55493.21      55701.25       464.28 o                         
   7   8  18        231.32        403.23        28.26 o                         
   8   8  18      19567.66      19635.80       226.24 o                         
   9   8  18        982.64       1134.77        44.68 o                         
  10   8  18      18028.44      18948.70       238.09 o                         
  11   8  18       4464.16       4214.68        88.03 o                         
   1   9  18       5659.32       5509.29        79.89 o                         
   2   9  18        276.32        240.47        19.42 o                         
   3   9  18       6264.99       6376.18        93.05 o                         
   4   9  18        170.07        213.73        19.62 o                         
   5   9  18       2337.65       2515.88        68.76 o                         
   6   9  18        557.59        563.21        30.98 o                         
   7   9  18       1309.79       1269.23        48.74 o                         
   8   9  18       1704.37       1593.77        53.62 o                         
   9   9  18       1785.15       1952.40        58.99 o                         
  10   9  18        999.61       1065.14        39.20 o                         
  11   9  18         33.31         64.80        13.39 o                         
   0  10  18      66256.26      64182.42       647.87 o                         
   1  10  18         10.28         87.81        15.14 o                         
   2  10  18      48783.25      47521.30       347.87 o                         
   3  10  18       3415.16       3393.86        66.10 o                         
   4  10  18      32662.11      32079.97       305.32 o                         
   5  10  18       2750.20       3044.86        72.69 o                         
   6  10  18      52335.05      51678.38       549.11 o                         
   7  10  18       2552.03       2500.30        64.19 o                         
   8  10  18      41161.65      41899.57       401.11 o                         
   9  10  18       3571.02       3648.39        80.71 o                         
  10  10  18      19082.88      19775.75       226.32 o                         
  11  10  18       4044.68       3638.55        94.85 o                         
   1  11  18       8380.19       8500.81       113.39 o                         
   2  11  18       1535.38       1612.42        46.28 o                         
   3  11  18       8118.34       8065.50       119.63 o                         
   4  11  18         13.86         87.80        17.16 o                         
   5  11  18        747.98        814.36        41.03 o                         
   6  11  18        114.71        155.52        25.96 o                         
   7  11  18         93.93        165.30        24.20 o                         
   8  11  18        183.71        233.83        25.45 o                         
   9  11  18       1583.24       1629.90        53.57 o                         
  10  11  18       2078.95       1856.69        59.11 o                         
   0  12  18      68762.31      66691.09       693.88 o                         
   1  12  18        126.76        216.16        25.00 o                         
   2  12  18      38075.30      37863.18       309.63 o                         
   3  12  18        247.73        300.98        23.15 o                         
   4  12  18      32817.80      32936.91       354.49 o                         
   5  12  18        522.29        620.55        37.44 o                         
   6  12  18      45196.27      44122.06       475.73 o                         
   7  12  18       6032.64       6142.29       121.03 o                         
   8  12  18      22939.39      24008.51       287.27 o                         
   9  12  18       3082.92       3226.26        73.54 o                         
  10  12  18       7819.79       6805.84       167.29 o                         
   1  13  18        456.56        561.77        33.91 o                         
   2  13  18        119.70        193.41        21.60 o                         
   3  13  18       4641.62       4694.68        93.12 o                         
   4  13  18        284.17        346.16        27.67 o                         
   5  13  18       1162.51       1258.12        48.68 o                         
   6  13  18       2057.64       2120.74        64.36 o                         
   7  13  18       2533.68       2691.13        73.95 o                         
   8  13  18        327.18        416.96        26.70 o                         
   9  13  18       2481.90       2238.81        85.07 o                         
   0  14  18      51387.42      51534.81       696.38 o                         
   1  14  18       1956.50       1915.45        72.06 o                         
   2  14  18      20717.19      21569.74       246.86 o                         
   3  14  18       1653.23       1668.30        59.84 o                         
   4  14  18      34889.04      34384.68       347.90 o                         
   5  14  18       2411.65       2471.26        64.97 o                         
   6  14  18      29048.03      29700.35       319.31 o                         
   7  14  18       5350.45       5398.89       102.53 o                         
   8  14  18       9326.05       9701.05       194.58 o                         
   9  14  18       3144.34       2775.16        97.92 o                         
   1  15  18       7663.12       8338.42       140.30 o                         
   2  15  18         23.30         58.51        19.41 o                         
   3  15  18       1473.74       1599.56        56.17 o                         
   4  15  18       1175.75       1211.79        45.15 o                         
   5  15  18       2164.88       2140.07        64.88 o                         
   6  15  18       3818.54       3752.91        85.15 o                         
   7  15  18       2723.72       2499.69        76.55 o                         
   8  15  18       1701.94       1553.74        64.58 o                         
   0  16  18      18309.96      19214.64       324.00 o                         
   1  16  18        314.63        357.64        31.39 o                         
   2  16  18      20356.11      20787.49       264.46 o                         
   3  16  18       1810.63       1684.54        53.14 o                         
   4  16  18      23581.63      23471.78       271.43 o                         
   5  16  18        680.53        665.40        32.37 o                         
   6  16  18      20156.71      19785.40       318.73 o                         
   7  16  18        275.94        304.35        34.10 o                         
   1  17  18       1477.05       1431.16        53.81 o                         
   2  17  18        252.19        334.37        26.31 o                         
   3  17  18       2652.27       2804.76        71.45 o                         
   4  17  18         21.86         38.51        14.90 o                         
   5  17  18       2091.08       2048.73       105.94 o                         
   6  17  18        791.47        655.09        32.18 o                         
   0  18  18      23034.77      23118.94       400.78 o                         
   1  18  18          0.86         23.71        13.93 o                         
   2  18  18      20302.56      19960.01       429.12 o                         
   3  18  18       2373.28       2324.98       125.56 o                         
   4  18  18      17143.64      16663.13       349.26 o                         
   5  18  18         75.95         98.91        24.00 o                         
   1  19  18       1739.06       1741.34        63.01 o                         
   2  19  18          7.42         38.63        13.91 o                         
   3  19  18       3349.53       2721.70        81.43 o                         
   1   1  19      10372.70      10566.35       145.85 o                         
   2   1  19       9095.31       8500.30       129.34 o                         
   3   1  19       7419.10       7428.58       150.45 o                         
   4   1  19       5654.44       5637.47       126.58 o                         
   5   1  19       2122.74       2337.34        53.66 o                         
   6   1  19      21239.77      21147.83       204.62 o                         
   7   1  19        112.93        330.08        28.00 o                         
   8   1  19      11931.21      11962.53       160.53 o                         
   9   1  19        325.28        466.15        34.43 o                         
  10   1  19      15296.93      15620.57       204.88 o                         
  11   1  19         62.69        180.28        22.61 o                         
  12   1  19      33460.23      32218.28       384.19 o                         
   0   2  19      43751.36      45950.68       668.94 o                         
   1   2  19       3921.23       4182.46        85.00 o                         
   2   2  19        909.88        742.69        41.39 o                         
   3   2  19       4085.00       4164.06       103.51 o                         
   4   2  19         42.73        131.44        21.42 o                         
   5   2  19        241.88        278.61        19.07 o                         
   6   2  19        309.39        361.73        23.24 o                         
   7   2  19         78.01         43.60        23.04 o                         
   8   2  19        568.80        683.73        35.40 o                         
   9   2  19        491.59        604.62        35.87 o                         
  10   2  19        103.33        169.56        27.08 o                         
  11   2  19         50.77         54.70        17.27 o                         
  12   2  19       2312.76       2047.00        55.69 o                         
   1   3  19         93.96        289.53        31.24 o                         
   2   3  19      12938.70      13247.21       215.92 o                         
   3   3  19       1436.22       1591.39        66.93 o                         
   4   3  19       2178.41       2325.49        66.42 o                         
   5   3  19       6758.23       6823.22        94.35 o                         
   6   3  19       7031.87       6705.17       108.08 o                         
   7   3  19       3511.92       3625.81        70.89 o                         
   8   3  19      14490.40      14248.83       162.16 o                         
   9   3  19       4825.24       5127.05       114.20 o                         
  10   3  19      49955.51      49290.67       497.58 o                         
  11   3  19        175.08        369.94        31.53 o                         
  12   3  19      20060.78      19157.69       594.25 o                         
   0   4  19       9041.38       9068.67       248.99 o                         
   1   4  19       1822.51       1982.68        62.93 o                         
   2   4  19      18135.13      17522.71       246.28 o                         
   3   4  19       6556.78       6538.43       145.62 o                         
   4   4  19       2175.99       2027.34        54.73 o                         
   5   4  19      12179.09      11680.93       131.92 o                         
   6   4  19       9664.09       9369.87       128.56 o                         
   7   4  19        288.21        296.90        23.41 o                         
   8   4  19        976.66       1103.64        40.88 o                         
   9   4  19       1084.54       1111.52        42.78 o                         
  10   4  19        207.76        274.86        25.25 o                         
  11   4  19        271.25        297.46        24.56 o                         
  12   4  19        816.73        740.17        40.22 o                         
   1   5  19      53848.71      53366.00       495.51 o                         
   2   5  19       1991.71       1820.17        82.24 o                         
   3   5  19       6013.54       6135.22       101.31 o                         
   4   5  19      18570.86      17581.47       192.41 o                         
   5   5  19       1126.59       1356.65        42.29 o                         
   6   5  19       7108.71       6939.48        99.69 o                         
   7   5  19       1893.60       2012.85        59.12 o                         
   8   5  19       6999.42       7289.89       109.83 o                         
   9   5  19        403.33        562.16        38.28 o                         
  10   5  19      14079.45      14135.14       173.97 o                         
  11   5  19        246.81        385.94        24.40 o                         
  12   5  19      19389.96      17534.77       611.73 o                         
   0   6  19        160.46        343.05        41.48 o                         
   1   6  19         39.77         96.72        20.05 o                         
   2   6  19       3272.38       3205.16        77.20 o                         
   3   6  19        856.45        901.09        35.56 o                         
   4   6  19      11216.51      10678.11       127.73 o                         
   5   6  19       1389.25       1358.52        42.69 o                         
   6   6  19       2721.48       2722.47        61.34 o                         
   7   6  19       3919.24       3887.07        74.62 o                         
   8   6  19       3517.60       3534.82        75.93 o                         
   9   6  19         75.03         76.07        17.52 o                         
  10   6  19       6060.42       6378.65       107.58 o                         
  11   6  19         52.83         80.98        15.18 o                         
  12   6  19         82.73        122.09        25.41 o                         
   1   7  19       1814.76       2088.45        49.71 o                         
   2   7  19        912.86        995.33        35.74 o                         
   3   7  19       4419.87       4586.33        79.90 o                         
   4   7  19       6187.50       6139.51        90.78 o                         
   5   7  19        538.94        756.92        41.88 o                         
   6   7  19      13867.15      13639.83       156.32 o                         
   7   7  19        893.42       1043.20        41.09 o                         
   8   7  19       9888.78      10503.94       146.74 o                         
   9   7  19       5454.67       5536.52        99.48 o                         
  10   7  19      17995.24      18365.15       272.93 o                         
  11   7  19       1435.04       1379.23        44.32 o                         
   0   8  19      10658.57      10732.70       170.50 o                         
   1   8  19         89.68        110.10        14.63 o                         
   2   8  19      11127.81      10841.42       126.59 o                         
   3   8  19          0.27          3.14        18.42 o                         
   4   8  19       7221.63       7141.32       107.37 o                         
   5   8  19        198.31        121.74        34.89 o                         
   6   8  19       2652.47       2698.65        66.50 o                         
   7   8  19          1.55         22.43        17.58 o                         
   8   8  19       5232.04       5290.68        97.48 o                         
   9   8  19        430.63        478.98        28.86 o                         
  10   8  19       3764.17       3888.41        85.61 o                         
  11   8  19        147.13        209.37        19.17 o                         
   1   9  19       3379.60       3370.30        72.51 o                         
   2   9  19       1501.24       1663.66        47.74 o                         
   3   9  19       1609.18       1810.45        55.84 o                         
   4   9  19       2544.93       2379.00        60.47 o                         
   5   9  19       7340.38       7294.80       122.24 o                         
   6   9  19      11633.13      12044.21       163.65 o                         
   7   9  19       4082.02       4167.00        87.25 o                         
   8   9  19      17258.69      17297.73       206.96 o                         
   9   9  19        315.30        458.95        27.92 o                         
  10   9  19      14309.87      14616.98       201.42 o                         
  11   9  19        672.40        632.72        33.52 o                         
   0  10  19      13570.02      13616.54       213.26 o                         
   1  10  19       1081.08       1078.34        38.90 o                         
   2  10  19      12772.77      12276.43       140.45 o                         
   3  10  19       1609.04       1714.62        47.37 o                         
   4  10  19       2972.27       2913.14        69.64 o                         
   5  10  19        859.84        855.84        46.22 o                         
   6  10  19      10949.98      11157.79       162.82 o                         
   7  10  19       1517.88       1483.56        53.73 o                         
   8  10  19      14020.16      14299.95       173.41 o                         
   9  10  19       1190.04       1303.80        45.02 o                         
  10  10  19       2022.57       1987.20        63.13 o                         
  11  10  19        922.22        670.55        82.96 o                         
   1  11  19       9511.27       9324.12       122.94 o                         
   2  11  19       2326.86       2467.74        61.00 o                         
   3  11  19        548.27        714.79        33.60 o                         
   4  11  19       1150.95       1317.58        45.72 o                         
   5  11  19       1600.00       1605.24        56.05 o                         
   6  11  19      13902.08      14289.13       197.27 o                         
   7  11  19         53.46        221.07        24.30 o                         
   8  11  19      17903.64      17687.08       208.31 o                         
   9  11  19         20.57        129.66        18.74 o                         
  10  11  19      17463.17      17589.94       310.81 o                         
   0  12  19      22986.12      23441.95       315.14 o                         
   1  12  19        331.87        392.62        27.20 o                         
   2  12  19      10065.05      10121.97       136.60 o                         
   3  12  19       1160.09       1045.88        44.10 o                         
   4  12  19      14248.34      14455.22       197.81 o                         
   5  12  19        158.65        158.90        23.45 o                         
   6  12  19      14258.40      14004.38       189.03 o                         
   7  12  19         62.96         86.77        19.43 o                         
   8  12  19       7455.04       7612.70       119.90 o                         
   9  12  19        544.66        496.31        26.63 o                         
  10  12  19       5131.28       4629.69       154.61 o                         
   1  13  19        106.89        236.96        33.23 o                         
   2  13  19       2161.52       2152.42        62.54 o                         
   3  13  19       3582.44       3765.25        83.81 o                         
   4  13  19       2708.50       2787.04        73.01 o                         
   5  13  19       3541.82       3513.30        74.60 o                         
   6  13  19       4068.86       4181.91        83.89 o                         
   7  13  19       1724.70       1930.04        56.67 o                         
   8  13  19       6914.43       6883.53       103.48 o                         
   9  13  19       1695.46       1483.76        51.20 o                         
   0  14  19      13352.93      12981.00       252.24 o                         
   1  14  19        383.35        436.56        33.01 o                         
   2  14  19      15955.30      16266.13       214.66 o                         
   3  14  19         10.11         44.97        18.03 o                         
   4  14  19      12438.78      12436.76       179.49 o                         
   5  14  19          1.65         27.35        16.43 o                         
   6  14  19       6767.87       7171.07       119.65 o                         
   7  14  19        124.73        136.25        17.63 o                         
   8  14  19       4406.12       4446.60        92.46 o                         
   1  15  19       3401.54       3525.81        89.80 o                         
   2  15  19       2200.61       2177.56        64.87 o                         
   3  15  19       2103.06       2057.45        62.30 o                         
   4  15  19       3828.11       3982.53        86.63 o                         
   5  15  19       2467.36       2551.12        65.08 o                         
   6  15  19       2621.77       2685.45        63.09 o                         
   7  15  19        179.18        276.90        21.88 o                         
   8  15  19      11591.64      10248.11       231.90 o                         
   0  16  19       4055.17       4308.17       124.05 o                         
   1  16  19        104.59        113.76        22.70 o                         
   2  16  19      14180.20      14601.04       222.40 o                         
   3  16  19        247.38        235.86        21.48 o                         
   4  16  19      16646.79      16599.18       205.83 o                         
   5  16  19        274.53        271.50        22.59 o                         
   6  16  19       7993.71       7598.87       234.73 o                         
   7  16  19        440.07        333.77        37.86 o                         
   1  17  19       3674.87       3695.54        85.32 o                         
   2  17  19       2959.10       2966.09        71.32 o                         
   3  17  19       1027.74       1219.18        43.92 o                         
   4  17  19       1311.80       1199.83        55.17 o                         
   5  17  19        498.74        507.90        32.53 o                         
   6  17  19       3578.96       3088.59       162.46 o                         
   0  18  19       6656.93       6884.50       171.96 o                         
   1  18  19        255.44        221.27        21.19 o                         
   2  18  19      17764.75      16631.25       569.51 o                         
   3  18  19        107.88         85.25        17.15 o                         
   4  18  19       9780.32       8460.49       286.05 o                         
   1  19  19        659.37        650.05        30.48 o                         
   2  19  19        509.96        511.48       111.36 o                         
   0   0  20      93213.58      88705.34      1598.00 o                         
   1   0  20        215.90        305.70        40.89 o                         
   2   0  20     102457.05     102084.66      1190.53 o                         
   3   0  20       3481.85       3717.76       135.15 o                         
   4   0  20      63078.79      59668.43       660.25 o                         
   5   0  20       3928.29       4010.34       111.36 o                         
   6   0  20      23993.05      23797.13       313.05 o                         
   7   0  20        195.12        354.31        31.80 o                         
   8   0  20      19242.56      19149.18       290.49 o                         
   9   0  20      18413.87      18310.22       378.98 o                         
  10   0  20      17113.22      17514.64       299.18 o                         
  11   0  20      27947.32      27924.11       454.62 o                         
  12   0  20      11466.25      11901.69       225.88 o                         
   1   1  20        331.83        360.84        29.63 o                         
   2   1  20         32.97         67.65        17.00 o                         
   3   1  20       1844.72       2073.13        76.03 o                         
   4   1  20       4689.74       4513.26        89.08 o                         
   5   1  20       1821.81       1819.20        50.70 o                         
   6   1  20        111.07        171.34        18.02 o                         
   7   1  20         34.97          8.43        22.14 o                         
   8   1  20        225.38        348.48        26.32 o                         
   9   1  20         86.99        141.63        26.36 o                         
  10   1  20          7.31         46.34        18.64 o                         
  11   1  20       1661.66       1732.73        62.88 o                         
  12   1  20         23.10         43.95        14.43 o                         
   0   2  20       8723.81       7719.59       180.43 o                         
   1   2  20       2489.29       2470.31        71.32 o                         
   2   2  20      34281.96      34152.72       351.70 o                         
   3   2  20       8877.27       8385.22       177.79 o                         
   4   2  20      60753.11      56836.91       410.39 o                         
   5   2  20      13917.49      13182.91       148.65 o                         
   6   2  20      63546.36      62238.04       543.39 o                         
   7   2  20      12988.28      12927.07       147.27 o                         
   8   2  20      33587.49      33139.66       320.17 o                         
   9   2  20      13788.68      14076.77       206.47 o                         
  10   2  20      33665.05      33074.11       347.09 o                         
  11   2  20       9030.16       8803.42       132.46 o                         
  12   2  20       8041.05       7495.56       128.25 o                         
   1   3  20        549.23        744.07        40.30 o                         
   2   3  20        434.84        407.73        33.18 o                         
   3   3  20       2571.37       2511.60        76.19 o                         
   4   3  20       3304.59       3008.82        64.93 o                         
   5   3  20       3550.79       3651.64        68.80 o                         
   6   3  20       2421.38       2479.83        66.62 o                         
   7   3  20        246.67        263.33        21.81 o                         
   8   3  20       2004.39       2001.19        60.32 o                         
   9   3  20         16.61         62.00        18.07 o                         
  10   3  20         34.36         59.89        21.45 o                         
  11   3  20        718.27        800.77        37.15 o                         
  12   3  20         72.07        101.82        14.51 o                         
   0   4  20      41298.23      40164.16       679.65 o                         
   1   4  20        884.53        931.17        47.18 o                         
   2   4  20      80230.70      78295.43       768.83 o                         
   3   4  20       4448.75       4334.95        74.82 o                         
   4   4  20      45468.21      43284.05       349.76 o                         
   5   4  20      18039.28      17000.70       166.21 o                         
   6   4  20      39046.16      37979.31       305.38 o                         
   7   4  20      10545.84      10622.98       141.43 o                         
   8   4  20      21455.07      21231.38       251.76 o                         
   9   4  20       8378.42       8136.55       118.31 o                         
  10   4  20      20603.39      21061.84       248.59 o                         
  11   4  20       8637.20       8774.94       143.13 o                         
  12   4  20       7263.59       6675.53       202.26 o                         
   1   5  20      14741.24      15680.96       244.92 o                         
   2   5  20       4171.70       4494.90        91.15 o                         
   3   5  20         40.86        157.12        22.64 o                         
   4   5  20        169.44        188.43        18.60 o                         
   5   5  20       2599.56       2706.33        57.76 o                         
   6   5  20       1402.96       1481.01        42.16 o                         
   7   5  20        338.14        464.70        27.04 o                         
   8   5  20        235.66        195.33        20.58 o                         
   9   5  20         42.25         68.23        17.41 o                         
  10   5  20        429.22        403.84        28.17 o                         
  11   5  20       1927.34       1812.14        47.97 o                         
  12   5  20         26.86         25.99        18.23 o                         
   0   6  20      39662.32      37892.47       458.34 o                         
   1   6  20       1692.98       1879.97        51.94 o                         
   2   6  20      63804.38      60480.30       433.07 o                         
   3   6  20       1217.16       1117.81        38.36 o                         
   4   6  20      15910.62      16083.00       167.75 o                         
   5   6  20      11823.15      11327.39       137.23 o                         
   6   6  20      39348.20      39002.98       316.08 o                         
   7   6  20      15261.90      15127.27       159.02 o                         
   8   6  20      20899.56      20711.82       224.83 o                         
   9   6  20       9178.59       8895.39       124.30 o                         
  10   6  20       8767.06       9105.28       137.04 o                         
  11   6  20      13274.48      13176.51       259.01 o                         
  12   6  20       9883.74       8052.51       326.66 o                         
   1   7  20       1619.18       1685.82        45.08 o                         
   2   7  20       5650.57       5480.94        90.78 o                         
   3   7  20        995.80       1015.57        36.78 o                         
   4   7  20        683.91        684.10        29.72 o                         
   5   7  20       3296.29       3449.63        66.84 o                         
   6   7  20        199.40        228.95        20.94 o                         
   7   7  20      18707.12      18744.78       217.20 o                         
   8   7  20       2495.68       2403.46        62.50 o                         
   9   7  20        970.11       1092.64        40.97 o                         
  10   7  20        132.84        153.91        18.92 o                         
  11   7  20        545.56        588.08        31.40 o                         
   0   8  20      10102.21      10061.41       170.89 o                         
   1   8  20       2627.97       2478.98        59.29 o                         
   2   8  20      27532.89      26213.63       233.25 o                         
   3   8  20       7953.01       7571.07       110.69 o                         
   4   8  20      17647.58      17189.50       189.22 o                         
   5   8  20      15759.94      15440.76       167.85 o                         
   6   8  20      53890.13      52681.06       453.50 o                         
   7   8  20      16417.39      16368.35       201.62 o                         
   8   8  20      33614.43      33547.24       311.91 o                         
   9   8  20       4827.17       5193.83        95.18 o                         
  10   8  20      13732.33      14236.24       244.24 o                         
  11   8  20       5385.07       4617.02       256.88 o                         
   1   9  20       4453.12       4396.78        80.51 o                         
   2   9  20        171.81        274.23        21.91 o                         
   3   9  20       6920.71       6806.38       101.68 o                         
   4   9  20        632.98        768.09        34.01 o                         
   5   9  20       5368.28       5420.87        94.59 o                         
   6   9  20        353.81        391.42        30.09 o                         
   7   9  20       2107.15       2122.62        59.37 o                         
   8   9  20       1591.64       1479.55        44.03 o                         
   9   9  20       2860.27       3065.23        66.44 o                         
  10   9  20        840.95        946.87        42.08 o                         
  11   9  20         39.94         74.78        18.36 o                         
   0  10  20      37695.00      36641.42       422.65 o                         
   1  10  20       1699.98       1697.86        49.82 o                         
   2  10  20      44546.53      43164.37       349.11 o                         
   3  10  20        109.92        171.83        17.54 o                         
   4  10  20      21978.53      21927.22       228.15 o                         
   5  10  20       3308.02       3445.16        79.62 o                         
   6  10  20      11080.22      11404.50       154.81 o                         
   7  10  20       1575.68       1479.12        50.98 o                         
   8  10  20      13050.66      13146.48       155.25 o                         
   9  10  20       8518.28       8409.83       118.67 o                         
  10  10  20       9364.14       9124.54       204.33 o                         
   1  11  20       4475.98       4595.22        80.43 o                         
   2  11  20       2162.12       2033.03        55.38 o                         
   3  11  20       7298.28       6917.25       105.54 o                         
   4  11  20       7136.04       7051.41       124.49 o                         
   5  11  20       1820.28       1935.38        60.07 o                         
   6  11  20       2031.19       2209.67        67.59 o                         
   7  11  20       2511.86       2447.42        69.52 o                         
   8  11  20         35.57         47.38        15.79 o                         
   9  11  20       4833.83       5167.05        87.53 o                         
  10  11  20        712.56        618.15        33.69 o                         
   0  12  20      24180.19      23976.54       346.88 o                         
   1  12  20        137.60        222.40        21.17 o                         
   2  12  20      18094.63      17512.54       233.56 o                         
   3  12  20       2079.61       2049.84        62.53 o                         
   4  12  20      18527.27      19449.04       238.70 o                         
   5  12  20        599.27        675.00        36.04 o                         
   6  12  20      19023.03      19237.08       232.11 o                         
   7  12  20       5361.51       5537.93       107.79 o                         
   8  12  20      11193.31      11553.67       153.79 o                         
   9  12  20       6369.42       6512.77       122.01 o                         
   1  13  20       4934.18       4830.35        98.04 o                         
   2  13  20        112.24        127.97        21.67 o                         
   3  13  20       7037.52       7115.69       127.39 o                         
   4  13  20        935.10        861.49        42.38 o                         
   5  13  20       6531.49       6788.69       102.73 o                         
   6  13  20        277.30        295.67        23.74 o                         
   7  13  20       4606.87       4811.71        97.35 o                         
   8  13  20         27.64         68.32        16.43 o                         
   9  13  20       7751.48       6354.52       244.62 o                         
   0  14  20      25739.86      26847.99       470.65 o                         
   1  14  20       2050.05       2013.03        64.89 o                         
   2  14  20      17562.88      17540.88       205.84 o                         
   3  14  20        886.15        896.72        44.36 o                         
   4  14  20      18128.66      18783.16       233.43 o                         
   5  14  20       2447.14       2518.82        63.80 o                         
   6  14  20      16080.14      16651.08       213.43 o                         
   7  14  20       4563.40       4284.39        75.32 o                         
   8  14  20      11846.02      10937.89       302.00 o                         
   1  15  20      13135.05      13029.81       211.47 o                         
   2  15  20         79.91        136.93        20.32 o                         
   3  15  20       9837.03      10217.51       152.57 o                         
   4  15  20         82.00         97.46        17.38 o                         
   5  15  20       7450.26       7413.64       120.50 o                         
   6  15  20        396.03        339.40        22.56 o                         
   7  15  20       1574.09       1482.74        51.62 o                         
   0  16  20      19929.09      20623.71       398.33 o                         
   1  16  20        193.24        251.25        27.66 o                         
   2  16  20      18996.92      19836.91       286.36 o                         
   3  16  20        592.36        641.87        32.71 o                         
   4  16  20       6438.88       6810.14       137.36 o                         
   5  16  20       1585.52       1635.81        54.25 o                         
   6  16  20       6042.60       5164.32       202.10 o                         
   1  17  20       9328.97       9065.85       150.15 o                         
   2  17  20        293.35        347.52        25.50 o                         
   3  17  20      12085.77      12080.38       164.31 o                         
   4  17  20       1045.09        858.79        35.50 o                         
   5  17  20       6150.38       5550.42       132.75 o                         
   0  18  20       5214.67       4954.06       224.57 o                         
   1  18  20        411.88        381.84        23.92 o                         
   2  18  20       9740.05       9055.44       351.05 o                         
   3  18  20       2816.18       2742.73        99.26 o                         
   4  18  20       7700.10       7078.49       296.08 o                         
   1   1  21     122719.63     122874.79      1021.36 o                         
   2   1  21       2925.37       2953.69        74.91 o                         
   3   1  21     161343.53     159027.19      1271.73 o                         
   4   1  21       6986.13       7016.40       106.53 o                         
   5   1  21     149639.56     147914.89      1063.12 o                         
   6   1  21        607.44        712.39        32.21 o                         
   7   1  21      48555.87      48283.78       391.23 o                         
   8   1  21         12.76         79.21        19.10 o                         
   9   1  21      41846.28      42749.24       490.38 o                         
  10   1  21         46.58         89.49        19.33 o                         
  11   1  21      34927.06      35624.26       399.10 o                         
  12   1  21        285.33        277.27        18.76 o                         
   0   2  21      12492.56      13059.98       255.22 o                         
   1   2  21       2983.09       3275.99        83.81 o                         
   2   2  21        967.67       1160.37        49.75 o                         
   3   2  21         71.05         69.65        16.30 o                         
   4   2  21        290.98        356.64        22.06 o                         
   5   2  21       3331.63       3195.51        67.07 o                         
   6   2  21       9762.64       9718.96       125.55 o                         
   7   2  21        303.70        394.88        24.48 o                         
   8   2  21          2.76         59.81        19.60 o                         
   9   2  21          7.54         47.58        21.15 o                         
  10   2  21        385.81        502.86        33.98 o                         
  11   2  21       1222.87       1144.67        43.27 o                         
  12   2  21        713.47        608.04        29.37 o                         
   1   3  21     149243.31     148788.97      1306.68 o                         
   2   3  21       1658.86       1638.98        57.83 o                         
   3   3  21     168614.48     162118.00      1022.23 o                         
   4   3  21       3608.45       3392.17        64.00 o                         
   5   3  21      65149.12      63497.36       469.02 o                         
   6   3  21         79.45        160.75        18.02 o                         
   7   3  21      48572.98      48251.26       390.77 o                         
   8   3  21         11.49         89.01        19.07 o                         
   9   3  21      31193.96      30945.70       334.41 o                         
  10   3  21          7.09         73.82        21.83 o                         
  11   3  21      27180.53      27390.80       317.07 o                         
  12   3  21        403.20        369.74        30.94 o                         
   0   4  21       3370.85       3033.47       121.45 o                         
   1   4  21       1633.65       1816.50        55.41 o                         
   2   4  21       1794.02       1607.35        51.02 o                         
   3   4  21       2555.81       2593.28        60.60 o                         
   4   4  21        941.46        969.39        38.58 o                         
   5   4  21         32.86         85.60        15.91 o                         
   6   4  21         71.60        165.63        17.86 o                         
   7   4  21        302.93        336.30        25.42 o                         
   8   4  21       2481.09       2585.01        69.10 o                         
   9   4  21       1881.26       1893.66        56.97 o                         
  10   4  21        498.67        600.34        33.51 o                         
  11   4  21        193.99        200.32        20.51 o                         
  12   4  21         29.86         43.03        15.13 o                         
   1   5  21      85961.93      82073.16       611.84 o                         
   2   5  21       3651.39       3496.84        66.45 o                         
   3   5  21      76337.95      74136.11       536.73 o                         
   4   5  21       6732.24       6546.98       103.62 o                         
   5   5  21      60003.05      58172.05       414.57 o                         
   6   5  21       6411.59       6370.87        91.41 o                         
   7   5  21      88191.60      85584.99       593.18 o                         
   8   5  21         94.37        121.82        18.03 o                         
   9   5  21      50421.16      50364.07       453.34 o                         
  10   5  21       1340.02       1440.93        48.47 o                         
  11   5  21      30540.67      29689.51       713.89 o                         
   0   6  21       2601.88       2674.39        77.44 o                         
   1   6  21       1056.38       1177.72        37.72 o                         
   2   6  21       1728.16       1815.86        48.66 o                         
   3   6  21       1509.01       1669.49        48.03 o                         
   4   6  21        768.88        854.50        35.39 o                         
   5   6  21        264.28        312.36        21.89 o                         
   6   6  21       2426.84       2319.96        54.35 o                         
   7   6  21       1250.09       1336.67        45.30 o                         
   8   6  21          3.24         36.48        17.01 o                         
   9   6  21       1704.88       1560.59        54.85 o                         
  10   6  21          7.53         39.51        14.38 o                         
  11   6  21        299.21        379.58        40.37 o                         
   1   7  21     100413.86      97190.25       657.81 o                         
   2   7  21        961.35        937.99        37.31 o                         
   3   7  21      95354.38      92314.81       745.33 o                         
   4   7  21        234.83        296.15        20.67 o                         
   5   7  21      52477.55      51987.06       373.93 o                         
   6   7  21        618.02        762.05        31.98 o                         
   7   7  21      71878.65      71574.48       551.86 o                         
   8   7  21        187.64        219.91        20.76 o                         
   9   7  21      28557.34      28231.46       351.34 o                         
  10   7  21          2.35         51.43        15.16 o                         
  11   7  21      16329.37      15215.88       377.45 o                         
   0   8  21       6940.80       6673.45       135.75 o                         
   1   8  21        399.22        424.50        28.21 o                         
   2   8  21       1303.28       1379.31        46.20 o                         
   3   8  21         75.64        145.98        18.29 o                         
   4   8  21       1050.14       1102.50        52.62 o                         
   5   8  21       1654.70       1602.80        46.12 o                         
   6   8  21        660.10        619.82        34.96 o                         
   7   8  21       3164.29       2927.82        66.38 o                         
   8   8  21        738.43        840.33        36.63 o                         
   9   8  21       5632.72       5373.36       112.03 o                         
  10   8  21         74.25         86.02        17.83 o                         
  11   8  21        602.16        638.48        51.02 o                         
   1   9  21      89704.97      88074.68       680.64 o                         
   2   9  21         11.00         72.82        16.15 o                         
   3   9  21      84120.80      81219.57       691.16 o                         
   4   9  21       1118.45       1206.14        43.07 o                         
   5   9  21      36825.11      36704.29       328.71 o                         
   6   9  21        344.44        367.25        28.51 o                         
   7   9  21      57286.64      56191.75       475.55 o                         
   8   9  21         28.94         79.46        15.75 o                         
   9   9  21      19934.16      20087.45       224.94 o                         
  10   9  21        196.83        289.56        27.10 o                         
   0  10  21       2860.65       3005.42        90.81 o                         
   1  10  21        213.49        232.02        22.10 o                         
   2  10  21         14.74        112.15        17.91 o                         
   3  10  21       1011.79       1060.83        38.48 o                         
   4  10  21        311.68        431.53        27.12 o                         
   5  10  21       6699.39       6335.95       116.25 o                         
   6  10  21        378.23        468.42        31.08 o                         
   7  10  21       1689.10       1459.46        48.49 o                         
   8  10  21        288.33        282.24        22.49 o                         
   9  10  21       3779.27       3749.90        78.58 o                         
  10  10  21         45.46         35.29        16.71 o                         
   1  11  21      78896.98      78125.36       570.36 o                         
   2  11  21         70.07        139.57        18.59 o                         
   3  11  21      56023.30      55438.12       484.92 o                         
   4  11  21        585.49        508.62        33.69 o                         
   5  11  21      63408.22      63132.97       563.30 o                         
   6  11  21         36.01         70.20        18.26 o                         
   7  11  21      39727.39      39587.04       416.15 o                         
   8  11  21         66.85        132.39        17.78 o                         
   9  11  21      20169.17      20415.89       296.16 o                         
  10  11  21        617.54        558.80        36.62 o                         
   0  12  21        513.05        457.02        45.48 o                         
   1  12  21        844.45        886.03        41.50 o                         
   2  12  21          4.67        115.91        23.35 o                         
   3  12  21       1616.61       1672.14        57.05 o                         
   4  12  21          0.96         63.87        22.63 o                         
   5  12  21       3707.37       3593.51        74.31 o                         
   6  12  21        262.35        351.33        26.03 o                         
   7  12  21       3020.64       2925.33        69.13 o                         
   8  12  21        292.25        407.81        24.47 o                         
   9  12  21       2617.90       2320.51       105.71 o                         
   1  13  21      67017.73      67349.95       595.87 o                         
   2  13  21        403.74        449.18        33.32 o                         
   3  13  21      48044.19      48824.50       498.08 o                         
   4  13  21       1103.42       1117.68        50.90 o                         
   5  13  21      38371.29      38084.83       348.29 o                         
   6  13  21        404.46        477.85        26.13 o                         
   7  13  21      23442.72      23777.75       260.84 o                         
   8  13  21        397.96        454.03        28.58 o                         
   9  13  21      11523.43       9987.71       492.27 o                         
   0  14  21       1358.06       1146.13        65.79 o                         
   1  14  21         19.18         56.46        22.27 o                         
   2  14  21        781.17        852.57        39.60 o                         
   3  14  21       1477.73       1419.61        52.74 o                         
   4  14  21        130.74        189.44        23.71 o                         
   5  14  21       2477.99       2431.01        60.17 o                         
   6  14  21         48.27         76.68        17.09 o                         
   7  14  21       3695.41       3411.80       150.09 o                         
   8  14  21        972.83        823.52        36.17 o                         
   1  15  21      37944.50      39059.00       470.37 o                         
   2  15  21         33.86         67.23        18.30 o                         
   3  15  21      31448.96      31906.54       342.82 o                         
   4  15  21          0.07         32.80        15.12 o                         
   5  15  21      25650.11      26406.83       306.13 o                         
   6  15  21         29.34         50.00        15.99 o                         
   7  15  21      24400.32      22176.63       369.66 o                         
   0  16  21        254.71        251.64        41.58 o                         
   1  16  21        533.97        606.53        35.71 o                         
   2  16  21        163.43        277.87        27.09 o                         
   3  16  21        179.26        198.62        21.35 o                         
   4  16  21          0.99         52.27        15.61 o                         
   5  16  21       2980.41       2894.22        84.57 o                         
   6  16  21          1.38         29.24        18.24 o                         
   1  17  21      31002.93      31896.46       419.28 o                         
   2  17  21        100.33        136.10        18.62 o                         
   3  17  21      20662.73      20329.79       271.47 o                         
   4  17  21          0.00         16.54        12.79 o                         
   5  17  21      18802.86      17184.68       516.78 o                         
   0  18  21       2021.93       1944.11        85.68 o                         
   1  18  21         64.67         78.23        12.95 o                         
   2  18  21         45.85         67.99        14.47 o                         
   3  18  21        417.40        309.74        29.32 o                         
   0   0  22      65821.59      68570.48      1196.25 o                         
   1   0  22       4748.67       4608.31       134.61 o                         
   2   0  22      55173.02      55632.75       576.72 o                         
   3   0  22      10404.84       9178.35       157.41 o                         
   4   0  22      24506.00      24437.20       340.36 o                         
   5   0  22      55496.06      53914.22       583.47 o                         
   6   0  22      12725.64      12703.42       214.24 o                         
   7   0  22       4352.60       4544.45       113.12 o                         
   8   0  22      14453.30      14792.50       255.59 o                         
   9   0  22      10639.96      10754.69       256.47 o                         
  10   0  22       9950.04      10167.99       196.27 o                         
  11   0  22      13268.68      12843.88       316.16 o                         
  12   0  22       9177.62       8460.47       475.44 o                         
   1   1  22       6761.85       7070.11       131.10 o                         
   2   1  22        381.34        454.90        28.69 o                         
   3   1  22       3098.79       3002.75        63.82 o                         
   4   1  22         12.30         58.25        15.23 o                         
   5   1  22         21.12         -6.28        22.89 o                         
   6   1  22        130.12        156.90        18.65 o                         
   7   1  22       1268.22       1411.30        46.95 o                         
   8   1  22          7.93         90.22        19.92 o                         
   9   1  22       1635.07       1570.30        61.86 o                         
  10   1  22         26.93         65.24        18.40 o                         
  11   1  22        288.75        340.27        29.23 o                         
  12   1  22          0.62          9.69        11.38 o                         
   0   2  22      20001.39      20610.28       387.40 o                         
   1   2  22       1785.45       1821.57        52.32 o
[truncated: 150,258 more chars]
