# Supplementary material for: (2,9-Dimethyl-1,10-phenanthroline)bis­[2-(pyridin-2-yl)phen­yl]iridium(III) hexa­fluoro­phosphate and (2,9-dimethyl-1,10-phenanthroline)bis­[5-methyl-2-(pyridin-2-yl)phen­yl]iridium(III) hexa­fluoro­phosphate–diethyl ether–aceto­nitrile (1/0.61/0.78)
Source: Acta Crystallogr E Crystallogr Commun. 2025 Jan 14;81(Pt 2):127–31. doi: 10.1107/S2056989024012039 (PMC11799788; doi:10.1107/S2056989024012039)
Supplement: Supplementary file 3 [file e-81-00127-2sup3.hkl]

data_2                                                                          
_shelx_title ' brocr24_a.res in P-1'                                            
_shelx_refln_list_code          4                                               
_shelx_F_calc_maximum      293.13                                               
_exptl_crystal_F_000       953.56                                               
_reflns_d_resolution_high  0.7822                                               
                                                                                
loop_                                                                           
 _space_group_symop_operation_xyz                                               
 'x, y, z'                                                                      
 '-x, -y, -z'                                                                   
                                                                                
_cell_length_a     9.1738                                                       
_cell_length_b    13.1006                                                       
_cell_length_c    16.5535                                                       
_cell_angle_alpha  74.889                                                       
_cell_angle_beta   78.999                                                       
_cell_angle_gamma  88.760                                                       
                                                                                
_shelx_F_squared_multiplier     1.000                                           
                                                                                
loop_                                                                           
 _refln_index_h                                                                 
 _refln_index_k                                                                 
 _refln_index_l                                                                 
 _refln_F_squared_calc                                                          
 _refln_F_squared_meas                                                          
 _refln_F_squared_sigma                                                         
 _refln_observed_status                                                         
   1   0   0      27449.19      24682.03      1257.99 o                         
   2   0   0      23485.39      23668.09      1190.70 o                         
   3   0   0         19.37         68.33        14.03 o                         
   4   0   0          2.09         12.19         9.54 o                         
   5   0   0       4353.91       4468.25       206.53 o                         
   6   0   0       2295.38       2419.19        87.62 o                         
   7   0   0      10590.71      10548.54       146.59 o                         
   8   0   0       3481.64       3653.15        69.32 o                         
   9   0   0       3683.47       3769.73        80.56 o                         
  10   0   0       2643.53       2831.81        74.06 o                         
  11   0   0        319.91        308.41        27.61 o                         
 -11   1   0        800.59        746.48        35.38 o                         
 -10   1   0        536.95        516.87        27.57 o                         
  -9   1   0        271.80        267.57        19.44 o                         
  -8   1   0        166.89        187.63        15.67 o                         
  -7   1   0       7231.63       7626.79       117.16 o                         
  -6   1   0       4447.26       4983.81       180.45 o                         
  -5   1   0      13392.48      13619.47       439.46 o                         
  -4   1   0       9433.16       9889.59       304.61 o                         
  -3   1   0       7465.33       6500.90       247.72 o                         
  -2   1   0        568.53        398.19        74.29 o                         
  -1   1   0         19.68         18.82         5.72 o                         
   0   1   0       5189.98       5167.52       119.61 o                         
   1   1   0      33066.89      35716.54       796.73 o                         
   2   1   0      10078.48      10963.73       228.60 o                         
   3   1   0       4581.65       4501.48       117.62 o                         
   4   1   0      12152.39      12918.88       338.94 o                         
   5   1   0       5485.30       5519.30       133.10 o                         
   6   1   0        239.21        228.99        28.99 o                         
   7   1   0       1452.53       1577.68        38.30 o                         
   8   1   0        748.23        787.43        27.26 o                         
   9   1   0       1215.64       1268.54        42.03 o                         
  10   1   0       3662.26       3794.53        99.87 o                         
  11   1   0       3070.17       3132.33        92.08 o                         
 -11   2   0       2567.59       2532.57        89.95 o                         
 -10   2   0       2602.50       2667.53        90.80 o                         
  -9   2   0       3161.94       3189.50        82.46 o                         
  -8   2   0       4676.20       4786.65        75.84 o                         
  -7   2   0       2588.35       2558.14        48.25 o                         
  -6   2   0        206.11        174.39        38.18 o                         
  -5   2   0        142.04        185.13        40.20 o                         
  -4   2   0       6048.34       5529.21       243.13 o                         
  -3   2   0      10444.45      10376.38       423.21 o                         
  -2   2   0      16298.79      14297.71       480.92 o                         
  -1   2   0       1996.60       1888.24        77.22 o                         
   0   2   0      24473.15      25042.60       472.24 o                         
   1   2   0       1895.25       1609.20        45.08 o                         
   2   2   0      21713.31      22483.44       536.86 o                         
   3   2   0       2343.59       3262.01        82.18 o                         
   4   2   0       6439.00       6773.71       194.61 o                         
   5   2   0      10134.11      10419.61       221.30 o                         
   6   2   0       9815.21       9846.93       218.56 o                         
   7   2   0       6278.89       6163.18       114.42 o                         
   8   2   0       1874.55       1788.08        42.33 o                         
   9   2   0        472.04        494.64        24.50 o                         
  10   2   0        101.55        156.74        19.17 o                         
  11   2   0        660.61        655.36        25.01 o                         
 -11   3   0        384.82        419.76        72.00 o                         
 -10   3   0        302.93        332.63        20.89 o                         
  -9   3   0       1963.01       2030.40        45.73 o                         
  -8   3   0       6889.66       6920.29       127.89 o                         
  -7   3   0       8296.82       8152.50       106.50 o                         
  -6   3   0       5088.88       5283.46       496.56 o                         
  -5   3   0        647.10        447.50        45.39 o                         
  -4   3   0        641.10        593.55        52.47 o                         
  -3   3   0          0.37          2.04        16.02 o                         
  -2   3   0       4780.69       4443.03       115.76 o                         
  -1   3   0       5339.98       5274.67       149.65 o                         
   0   3   0       1802.71       1898.33        44.20 o                         
   1   3   0      10765.89      11421.90       231.62 o                         
   2   3   0       7539.03       7266.48       157.32 o                         
   3   3   0      12588.51      11950.21       250.71 o                         
   4   3   0       2479.01       2500.28        68.41 o                         
   5   3   0        217.08        259.83        23.39 o                         
   6   3   0        982.12       1041.74        36.14 o                         
   7   3   0        255.31        260.05        18.83 o                         
   8   3   0       6699.39       6658.23       126.03 o                         
   9   3   0       3544.28       3454.78        73.86 o                         
  10   3   0       3304.85       3260.94        79.31 o                         
  11   3   0       1353.34       1406.45       120.17 o                         
 -10   4   0       1235.52       1288.88        50.68 o                         
  -9   4   0       1018.19       1026.75        29.94 o                         
  -8   4   0        292.73        318.40        15.82 o                         
  -7   4   0        620.29        673.57        20.27 o                         
  -6   4   0       4733.92       4351.44       102.38 o                         
  -5   4   0        345.34        247.94        43.83 o                         
  -4   4   0       9406.03       7448.37       329.50 o                         
  -3   4   0        754.79        658.27        32.24 o                         
  -2   4   0       3854.70       3670.04        97.61 o                         
  -1   4   0        677.74        860.95        36.56 o                         
   0   4   0          8.22         16.84        10.18 o                         
   1   4   0       5891.28       5930.72       122.52 o                         
   2   4   0       7718.90       8184.38       179.92 o                         
   3   4   0      16963.15      17341.92       412.17 o                         
   4   4   0       8674.99       7883.80       148.15 o                         
   5   4   0       4395.14       4383.31       109.00 o                         
   6   4   0       3129.88       3028.57        63.44 o                         
   7   4   0        210.75        221.26        17.22 o                         
   8   4   0         18.52         65.43        17.35 o                         
   9   4   0        703.59        699.25        32.70 o                         
  10   4   0       2027.61       1904.80        51.91 o                         
 -10   5   0       2425.84       2393.78        92.14 o                         
  -9   5   0       5077.59       5193.69        94.99 o                         
  -8   5   0       5636.93       5713.66        86.69 o                         
  -7   5   0       3026.00       3018.96        54.79 o                         
  -6   5   0        933.79        872.02        21.44 o                         
  -5   5   0         39.01         80.96        23.15 o                         
  -4   5   0       2290.58       2160.49        90.41 o                         
  -3   5   0       9087.75       8298.52       181.96 o                         
  -2   5   0       8358.94       8395.38       200.73 o                         
  -1   5   0       5957.98       5327.72       128.78 o                         
   0   5   0       7439.40       7487.27       153.56 o                         
   1   5   0       5516.38       6014.25       163.05 o                         
   2   5   0        306.27        266.61        20.97 o                         
   3   5   0        384.05        472.15        22.88 o                         
   4   5   0       1432.20       1476.07        44.11 o                         
   5   5   0       4453.99       4153.55        98.47 o                         
   6   5   0       2871.81       2749.74        60.68 o                         
   7   5   0       1860.97       1821.14        46.71 o                         
   8   5   0       5460.05       5287.89       160.52 o                         
   9   5   0       1206.53       1161.47        51.73 o                         
  10   5   0        237.96        246.89        22.97 o                         
  -9   6   0        544.12        597.01        36.37 o                         
  -8   6   0       3559.82       3659.46        62.46 o                         
  -7   6   0       4050.57       3962.00        62.05 o                         
  -6   6   0       8695.63       8457.37       122.20 o                         
  -5   6   0       6202.85       5801.00       113.92 o                         
  -4   6   0       9133.93       9236.50       259.85 o                         
  -3   6   0        394.19        337.52        21.03 o                         
  -2   6   0        333.62        379.47        34.18 o                         
  -1   6   0       4251.18       4720.44       143.56 o                         
   0   6   0       4681.23       4783.62        97.65 o                         
   1   6   0      13556.11      13099.01       219.80 o                         
   2   6   0      13561.36      13550.53       250.47 o                         
   3   6   0       8586.96       8640.43       155.91 o                         
   4   6   0       4380.52       4367.53        97.96 o                         
   5   6   0       1535.94       1556.95        38.47 o                         
   6   6   0        519.75        531.05        22.76 o                         
   7   6   0        724.61        818.51        30.84 o                         
   8   6   0       1139.63       1074.22        45.86 o                         
   9   6   0       2573.25       2558.98        71.03 o                         
  10   6   0       1695.86       1583.03        51.32 o                         
  -9   7   0       1229.98       1190.89        49.82 o                         
  -8   7   0        676.04        722.38        24.61 o                         
  -7   7   0         42.20         81.55        12.06 o                         
  -6   7   0       1255.12       1215.05        27.09 o                         
  -5   7   0       7232.62       7185.77       115.19 o                         
  -4   7   0       4506.58       4520.89       166.95 o                         
  -3   7   0      13998.01      13710.26       298.45 o                         
  -2   7   0      14817.41      15119.10       268.07 o                         
  -1   7   0       3765.19       3556.41        81.79 o                         
   0   7   0       2515.88       2624.15        55.76 o                         
   1   7   0         29.97         43.59        11.40 o                         
   2   7   0       5038.48       5179.62       122.46 o                         
   3   7   0       2101.66       1906.39        45.65 o                         
   4   7   0       7692.73       7502.32       115.46 o                         
   5   7   0       5252.70       4976.41        87.69 o                         
   6   7   0       3359.78       3416.12        66.67 o                         
   7   7   0       1859.47       1870.56        58.14 o                         
   8   7   0        636.79        550.33        30.02 o                         
   9   7   0         14.09         28.76        15.34 o                         
  -9   8   0       1772.33       1671.53        78.93 o                         
  -8   8   0       2857.98       3051.51        67.76 o                         
  -7   8   0       1978.00       1995.85        44.08 o                         
  -6   8   0       4705.67       4795.62        85.82 o                         
  -5   8   0        129.18        132.01        12.09 o                         
  -4   8   0        148.34        159.41        13.17 o                         
  -3   8   0       2327.17       2494.55        82.72 o                         
  -2   8   0       5406.86       5617.14       119.67 o                         
  -1   8   0       5882.22       5725.79       123.94 o                         
   0   8   0       8730.58       8959.72       155.42 o                         
   1   8   0      11496.03      12250.24       202.58 o                         
   2   8   0       6974.64       7236.04       152.66 o                         
   3   8   0         98.89        118.93        12.36 o                         
   4   8   0        104.98        105.13        12.61 o                         
   5   8   0       1416.41       1333.16        42.36 o                         
   6   8   0       5784.15       5757.33       100.66 o                         
   7   8   0       4384.21       4456.23       106.60 o                         
   8   8   0       2829.07       2794.07        96.01 o                         
   9   8   0       2210.77       2068.34        68.25 o                         
  -9   9   0         47.70         50.65        29.79 o                         
  -8   9   0        762.21        732.37        32.64 o                         
  -7   9   0       4620.03       4603.79        90.47 o                         
  -6   9   0       3878.89       4066.67        79.74 o                         
  -5   9   0      10164.26      10032.75       146.04 o                         
  -4   9   0       3501.57       3560.20        70.72 o                         
  -3   9   0       4811.64       4775.79        78.55 o                         
  -2   9   0        157.37        153.21        12.86 o                         
  -1   9   0         10.16         38.47        11.11 o                         
   0   9   0       2513.27       2540.51        63.95 o                         
   1   9   0       1762.94       1603.66        46.42 o                         
   2   9   0      12021.94      12153.26       229.00 o                         
   3   9   0       2233.64       2386.55        48.52 o                         
   4   9   0       6253.95       6459.43       106.67 o                         
   5   9   0       2857.76       2969.79        64.51 o                         
   6   9   0        522.14        557.18        26.14 o                         
   7   9   0        265.42        234.41        18.48 o                         
   8   9   0        709.37        743.69        50.38 o                         
   9   9   0       1029.69        927.74        51.18 o                         
  -8  10   0       1883.55       2013.59       104.04 o                         
  -7  10   0         38.91         42.10        20.05 o                         
  -6  10   0         80.76         89.52        13.44 o                         
  -5  10   0       3394.97       3405.61        70.41 o                         
  -4  10   0       2582.06       2584.94        55.64 o                         
  -3  10   0       9810.79       9773.40       149.95 o                         
  -2  10   0       3063.59       3094.49        58.87 o                         
  -1  10   0       4465.56       4470.17        75.44 o                         
   0  10   0       2323.32       2328.94        51.07 o                         
   1  10   0       1365.57       1440.95        35.03 o                         
   2  10   0        138.97        181.81        16.09 o                         
   3  10   0       1910.84       1898.17        47.40 o                         
   4  10   0       1000.87       1079.56        31.27 o                         
   5  10   0       4161.23       4304.86       102.23 o                         
   6  10   0       4576.79       4512.32        94.89 o                         
   7  10   0       3505.56       3550.98        98.46 o                         
   8  10   0       1864.13       1590.58        43.87 o                         
  -8  11   0        858.96        809.80        78.09 o                         
  -7  11   0       3169.91       2987.12        87.97 o                         
  -6  11   0       2421.50       2570.07        74.20 o                         
  -5  11   0       1681.83       1621.38        42.12 o                         
  -4  11   0         69.81         88.39        15.75 o                         
  -3  11   0        471.73        501.10        22.10 o                         
  -2  11   0       2039.88       2018.77        59.87 o                         
  -1  11   0       2246.01       2223.80        46.78 o                         
   0  11   0       5412.39       5503.44        99.52 o                         
   1  11   0       3287.49       3381.21        66.23 o                         
   2  11   0       3536.68       3647.85        72.43 o                         
   3  11   0       1919.06       1992.71        53.67 o                         
   4  11   0        933.18        977.83        31.83 o                         
   5  11   0          2.78         12.65        11.80 o                         
   6  11   0        424.32        484.47        24.44 o                         
   7  11   0       1189.69       1218.52        44.38 o                         
  -7  12   0        165.87        184.40        35.87 o                         
  -6  12   0       2203.08       2488.78        70.22 o                         
  -5  12   0       3054.44       3138.64        81.14 o                         
  -4  12   0       4121.90       4362.36       107.02 o                         
  -3  12   0       3565.61       3634.54        92.86 o                         
  -2  12   0       1642.71       1734.75        52.54 o                         
  -1  12   0        323.02        342.33        20.24 o                         
   0  12   0         75.11        116.97        19.78 o                         
   1  12   0        391.41        363.81        20.14 o                         
   2  12   0        174.45        181.90        16.13 o                         
   3  12   0       4196.09       4362.98        98.81 o                         
   4  12   0       2824.49       2839.91        58.96 o                         
   5  12   0       3504.10       3713.17        73.47 o                         
   6  12   0        819.34        828.55        35.80 o                         
   7  12   0        316.48        255.32        24.64 o                         
  -7  13   0       1556.35       1319.63        67.45 o                         
  -6  13   0         62.50        117.92        22.81 o                         
  -5  13   0         12.23          8.50        16.07 o                         
  -4  13   0        667.24        662.34        33.40 o                         
  -3  13   0        669.86        673.90        37.83 o                         
  -2  13   0       5690.89       5929.06       160.53 o                         
  -1  13   0       3151.36       3096.64        89.19 o                         
   0  13   0       4479.91       4454.91        94.47 o                         
   1  13   0        975.74        981.87        29.80 o                         
   2  13   0       1194.31       1236.10        32.62 o                         
   3  13   0         23.75         46.64        11.91 o                         
   4  13   0        292.55        341.13        20.35 o                         
   5  13   0       1597.49       1537.88        54.73 o                         
   6  13   0       1847.83       1532.98        49.05 o                         
  -5  14   0       1904.56       1948.12        73.44 o                         
  -4  14   0        748.65        799.39        35.58 o                         
  -3  14   0        178.56        226.40        17.48 o                         
  -2  14   0         37.83         40.36        15.86 o                         
  -1  14   0       1164.81       1174.76        36.92 o                         
   0  14   0       2326.70       2394.01        77.38 o                         
   1  14   0       3625.72       3467.54        79.80 o                         
   2  14   0       1812.82       1680.00        49.27 o                         
   3  14   0        591.92        563.70        21.57 o                         
   4  14   0         31.78         54.32         9.97 o                         
   5  14   0         27.59         32.85        10.09 o                         
  -4  15   0       1864.01       1728.41        74.01 o                         
  -3  15   0       2189.02       2181.51       112.06 o                         
  -2  15   0       2447.47       2303.27        72.62 o                         
  -1  15   0        571.12        579.44        35.53 o                         
   0  15   0        396.09        423.11        29.89 o                         
   1  15   0         79.04         82.40        13.39 o                         
   2  15   0        321.22        352.75        18.00 o                         
   3  15   0        619.57        568.18        50.90 o                         
  -1  16   0       3462.90       2179.72       128.58 o                         
   0  16   0       1630.51       1148.87        74.12 o                         
   1  16   0       1428.71       1054.03        69.21 o                         
  -2 -15   1       1858.42       1764.17        65.17 o                         
  -1 -15   1       2154.39       1745.97        87.56 o                         
   0 -15   1       1464.66       1354.72        59.47 o                         
   1 -15   1        691.55        682.52        30.51 o                         
   2 -15   1        103.18        109.94        12.75 o                         
   3 -15   1         32.78          9.12        12.62 o                         
  -4 -14   1       2868.58       2670.81        81.93 o                         
  -3 -14   1        384.91        358.64        21.75 o                         
  -2 -14   1          8.95         17.49        10.72 o                         
  -1 -14   1       1340.24       1235.87        46.63 o                         
   0 -14   1       1606.48       1611.67        82.12 o                         
   1 -14   1       3829.55       3843.67       118.35 o                         
   2 -14   1       2398.31       2280.67        96.45 o                         
   3 -14   1       2429.06       2438.54        65.61 o                         
   4 -14   1        142.47        156.65        18.36 o                         
   5 -14   1         66.62         75.65        19.56 o                         
  -6 -13   1        914.40        751.58        39.67 o                         
  -5 -13   1       1564.12       1412.99       142.68 o                         
  -4 -13   1       1707.83       1758.18        54.33 o                         
  -3 -13   1       1524.13       1602.86        45.31 o                         
  -2 -13   1       1162.76       1319.92        41.60 o                         
  -1 -13   1        600.75        604.25        22.97 o                         
   0 -13   1          5.61          9.28        10.94 o                         
   1 -13   1         62.35         60.56        15.21 o                         
   2 -13   1       1786.69       1771.08        63.56 o                         
   3 -13   1       1440.01       1370.83        52.94 o                         
   4 -13   1       3604.29       3470.56       106.81 o                         
   5 -13   1       1477.30       1574.01        50.03 o                         
   6 -13   1       2515.03       2605.53       150.57 o                         
  -7 -12   1        698.23        591.78        31.66 o                         
  -6 -12   1       1404.23       1268.34        47.68 o                         
  -5 -12   1         66.36         74.69        14.14 o                         
  -4 -12   1        114.94        151.49        17.66 o                         
  -3 -12   1       2183.52       2097.38        56.79 o                         
  -2 -12   1        133.60        151.74        18.29 o                         
  -1 -12   1       1307.50       1425.06        36.70 o                         
   0 -12   1       1442.04       1456.72        43.59 o                         
   1 -12   1       4993.75       4895.72       115.70 o                         
   2 -12   1        952.16        922.09        35.60 o                         
   3 -12   1        522.22        572.08        39.09 o                         
   4 -12   1        469.65        428.19        28.99 o                         
   5 -12   1        528.51        503.01        30.97 o                         
   6 -12   1       2518.11       2686.45        78.82 o                         
   7 -12   1       4567.98       4905.92       197.59 o                         
  -7 -11   1       1675.39       1379.13        43.54 o                         
  -6 -11   1       3920.13       4000.61        98.08 o                         
  -5 -11   1       3008.93       2930.07        71.00 o                         
  -4 -11   1       2355.37       2364.60        55.58 o                         
  -3 -11   1        362.80        328.32        22.24 o                         
  -2 -11   1         63.10        118.94        20.56 o                         
  -1 -11   1        334.29        345.02        23.86 o                         
   0 -11   1       2828.10       2861.10        60.34 o                         
   1 -11   1       2261.46       2160.13        51.18 o                         
   2 -11   1       5577.70       5677.14       105.17 o                         
   3 -11   1       3284.52       3369.46        84.06 o                         
   4 -11   1       6341.12       6288.21       134.72 o                         
   5 -11   1       1138.78       1276.10        40.30 o                         
   6 -11   1         73.06         59.53        16.06 o                         
   7 -11   1       1558.53       1624.98        50.31 o                         
   8 -11   1       1293.75       1162.32        84.66 o                         
  -8 -10   1        157.38        163.93        14.43 o                         
  -7 -10   1         21.90         22.50        12.91 o                         
  -6 -10   1        797.06        855.03        36.49 o                         
  -5 -10   1       2337.86       2463.80        54.20 o                         
  -4 -10   1       2515.58       2546.83        53.61 o                         
  -3 -10   1       6349.57       6340.66       110.04 o                         
  -2 -10   1       5098.07       5295.83       107.03 o                         
  -1 -10   1       6531.83       6411.43       107.75 o                         
   0 -10   1        702.93        660.66        23.73 o                         
   1 -10   1         96.25         99.57        14.24 o                         
   2 -10   1        812.60        857.40        28.71 o                         
   3 -10   1       1938.37       1924.74        41.00 o                         
   4 -10   1       4334.81       4476.19        82.57 o                         
   5 -10   1       5341.48       5471.12        97.57 o                         
   6 -10   1       2922.76       2889.99        56.13 o                         
   7 -10   1       1591.30       1614.68        49.33 o                         
   8 -10   1        277.84        246.17        27.77 o                         
  -9  -9   1       1503.10       1300.89        57.35 o                         
  -8  -9   1       2556.40       2223.11        75.84 o                         
  -7  -9   1       3856.85       4031.07       110.50 o                         
  -6  -9   1       4675.03       4733.73        98.83 o                         
  -5  -9   1       2123.90       2127.49        46.92 o                         
  -4  -9   1        213.27        237.91        15.56 o                         
  -3  -9   1         43.37         86.48        13.11 o                         
  -2  -9   1       7273.84       7633.76       126.28 o                         
  -1  -9   1      10120.02      10370.59       161.20 o                         
   0  -9   1      11494.11      11672.94       162.05 o                         
   1  -9   1       3775.56       3648.79        85.04 o                         
   2  -9   1       5010.61       4831.11        77.26 o                         
   3  -9   1        366.84        373.32        17.58 o                         
   4  -9   1       1250.66       1328.27        29.60 o                         
   5  -9   1       2337.66       2242.73        42.68 o                         
   6  -9   1        508.65        546.80        22.13 o                         
   7  -9   1       1034.73       1143.71        35.22 o                         
   8  -9   1       1727.63       1659.50        57.02 o                         
   9  -9   1       3313.40       3255.51       135.43 o                         
  -9  -8   1          2.23        -10.13        22.67 o                         
  -8  -8   1        120.41        173.81        21.13 o                         
  -7  -8   1       1603.78       1567.31        53.80 o                         
  -6  -8   1       3624.52       3542.71        77.90 o                         
  -5  -8   1       9945.38       9928.33       157.70 o                         
  -4  -8   1       3858.93       3852.95        77.84 o                         
  -3  -8   1       7937.32       7450.75       123.61 o                         
  -2  -8   1        320.89        331.54        22.04 o                         
  -1  -8   1        277.63        370.76        22.24 o                         
   0  -8   1       1206.85       1251.97        37.69 o                         
   1  -8   1       1958.99       1851.51        56.01 o                         
   2  -8   1       3136.87       3103.83        75.79 o                         
   3  -8   1       7425.07       7155.13       121.36 o                         
   4  -8   1       4488.29       4374.08        67.84 o                         
   5  -8   1       5885.38       6020.38        85.54 o                         
   6  -8   1       2074.58       2220.19        46.24 o                         
   7  -8   1       1672.28       1733.88        45.89 o                         
   8  -8   1         27.28         29.59        15.55 o                         
   9  -8   1        499.74        507.64        28.66 o                         
 -10  -7   1       1751.43       1494.97        63.38 o                         
  -9  -7   1       2542.37       2554.82        72.11 o                         
  -8  -7   1       1710.20       1598.29       102.38 o                         
  -7  -7   1        951.35        950.23        42.21 o                         
  -6  -7   1       1252.45       1345.20        36.65 o                         
  -5  -7   1          7.16         63.26        11.73 o                         
  -4  -7   1       3740.41       3762.36        85.10 o                         
  -3  -7   1       4343.40       4275.29        90.91 o                         
  -2  -7   1      15764.87      16323.06       275.95 o                         
  -1  -7   1       8624.79       8749.80       150.73 o                         
   0  -7   1       5051.33       4768.50        87.82 o                         
   1  -7   1       7171.52       7600.41       142.83 o                         
   2  -7   1        216.86        265.60        19.79 o                         
   3  -7   1        510.46        571.72        26.36 o                         
   4  -7   1       1243.98       1279.41        38.87 o                         
   5  -7   1       9673.50       9760.56       139.33 o                         
   6  -7   1       6743.69       6663.05        98.20 o                         
   7  -7   1       5649.29       5860.46        92.89 o                         
   8  -7   1       3508.60       3535.29        80.07 o                         
   9  -7   1        723.62        758.90        36.50 o                         
 -10  -6   1        371.49        400.01        32.27 o                         
  -9  -6   1       1050.62       1007.40        34.78 o                         
  -8  -6   1       3183.16       3028.47        78.65 o                         
  -7  -6   1       3499.81       3463.43        80.27 o                         
  -6  -6   1       1184.67       1173.27        33.50 o                         
  -5  -6   1       3249.01       3202.35        66.21 o                         
  -4  -6   1       1631.39       1593.26        55.83 o                         
  -3  -6   1        238.23        296.56        18.75 o                         
  -2  -6   1        538.57        593.07        26.28 o                         
  -1  -6   1       3047.77       3100.53        67.57 o                         
   0  -6   1       7477.72       7472.01       142.96 o                         
   1  -6   1      10081.51       9881.39       169.68 o                         
   2  -6   1      18587.94      18620.84       308.27 o                         
   3  -6   1       7546.30       7885.46       136.12 o                         
   4  -6   1       1658.77       1686.22        56.03 o                         
   5  -6   1       1525.57       1479.30        39.62 o                         
   6  -6   1        814.90        835.01        24.29 o                         
   7  -6   1       2099.12       2045.28        42.26 o                         
   8  -6   1       4386.98       4457.85        84.17 o                         
   9  -6   1       2666.23       2569.64        68.81 o                         
  10  -6   1        861.20        909.56        74.76 o                         
 -10  -5   1       1383.13       1298.52        48.07 o                         
  -9  -5   1       1298.96       1183.01        41.80 o                         
  -8  -5   1          0.52         17.27        16.51 o                         
  -7  -5   1         46.15        116.98        16.63 o                         
  -6  -5   1       2519.34       2461.03        52.35 o                         
  -5  -5   1       3149.15       3251.67       107.18 o                         
  -4  -5   1       7396.41       7221.73       150.84 o                         
  -3  -5   1       4636.00       4189.97        89.68 o                         
  -2  -5   1      10577.91      10372.93       255.00 o                         
  -1  -5   1        883.24        999.41        37.27 o                         
   0  -5   1        124.71        175.03        15.32 o                         
   1  -5   1       1188.50       1311.43        41.31 o                         
   2  -5   1      10342.77      10846.41       225.24 o                         
   3  -5   1       7936.19       7554.67       142.42 o                         
   4  -5   1       9777.10       9558.68       212.71 o                         
   5  -5   1      11795.67      11554.92       418.18 o                         
   6  -5   1       3575.11       3380.31        58.87 o                         
   7  -5   1       1994.11       1951.52        48.53 o                         
   8  -5   1        114.51        119.21        11.87 o                         
   9  -5   1        406.62        448.65        25.14 o                         
  10  -5   1       1126.50       1128.30        51.29 o                         
 -10  -4   1       2858.00       2721.59        86.01 o                         
  -9  -4   1       6580.32       6208.29       156.14 o                         
  -8  -4   1       3573.64       3538.02        84.02 o                         
  -7  -4   1       3325.60       3155.80        65.85 o                         
  -6  -4   1         22.63         39.39        12.64 o                         
  -5  -4   1          2.24         44.38        15.53 o                         
  -4  -4   1        381.68        325.32        20.62 o                         
  -3  -4   1       2448.45       2491.32        75.40 o                         
  -2  -4   1       7259.96       6903.86       146.06 o                         
  -1  -4   1      14126.28      13615.61       280.63 o                         
   0  -4   1       7397.94       7535.68       152.30 o                         
   1  -4   1        170.71        208.05        15.94 o                         
   2  -4   1       3467.09       3566.36        80.15 o                         
   3  -4   1       1986.42       2201.63        66.05 o                         
   4  -4   1        696.29        612.67        45.78 o                         
   5  -4   1        135.40        141.71        44.03 o                         
   6  -4   1       6478.40       5883.15        98.21 o                         
   7  -4   1       7779.15       7839.30        99.90 o                         
   8  -4   1       5631.00       5668.70        79.90 o                         
   9  -4   1       3903.64       3907.24        76.32 o                         
  10  -4   1        718.04        716.11        33.44 o                         
 -11  -3   1        546.82        512.48        25.83 o                         
 -10  -3   1         10.89         10.92        19.67 o                         
  -9  -3   1        307.81        314.09        23.44 o                         
  -8  -3   1       1848.72       1794.89        46.08 o                         
  -7  -3   1       1665.69       1558.28        42.04 o                         
  -6  -3   1      13274.57      12803.78       204.33 o                         
  -5  -3   1       6185.74       5911.27       140.25 o                         
  -4  -3   1      10421.96      10757.42       217.31 o                         
  -3  -3   1       3049.20       3145.31        83.09 o                         
  -2  -3   1       1511.67       1373.35        43.09 o                         
  -1  -3   1        389.29        438.06        21.12 o                         
   0  -3   1      10716.53      10454.01       183.13 o                         
   1  -3   1      43929.23      44638.81       804.01 o                         
   2  -3   1      13591.42      13711.25       288.13 o                         
   3  -3   1      14252.53      13817.22       488.33 o                         
   4  -3   1       2937.02       2543.00        96.51 o                         
   5  -3   1        339.42        221.90        26.09 o                         
   6  -3   1         60.87         39.73        25.06 o                         
   7  -3   1        276.55        319.25        16.13 o                         
   8  -3   1       2405.57       2452.25        49.70 o                         
   9  -3   1       4404.09       4536.63        86.74 o                         
  10  -3   1       2494.03       2520.32        66.59 o                         
  11  -3   1       4120.32       4424.84       262.83 o                         
 -11  -2   1       3460.03       3419.19       137.12 o                         
 -10  -2   1       2440.02       2603.40        66.52 o                         
  -9  -2   1       3990.14       4124.32        84.77 o                         
  -8  -2   1        829.90        843.73        38.70 o                         
  -7  -2   1        134.08        167.60        15.14 o                         
  -6  -2   1       2267.74       2189.71        66.59 o                         
  -5  -2   1       2336.04       2359.86        78.19 o                         
  -4  -2   1      20968.53      21042.16       372.58 o                         
  -3  -2   1      12016.00      12663.55       245.15 o                         
  -2  -2   1       5744.07       6166.63       134.64 o                         
  -1  -2   1       6023.54       5574.00       117.96 o                         
   0  -2   1         46.80         43.22         8.73 o                         
   1  -2   1       1650.90       1474.05        39.40 o                         
   2  -2   1       3332.99       3576.31        98.67 o                         
   3  -2   1       5241.18       5292.25       229.29 o                         
   4  -2   1      12718.28      10450.21       292.67 o                         
   5  -2   1       1050.26        936.70        59.36 o                         
   6  -2   1       5311.37       4645.81       227.05 o                         
   7  -2   1       1180.23       1024.24        29.51 o                         
   8  -2   1       2728.44       2736.55        58.77 o                         
   9  -2   1         35.60         61.04        17.45 o                         
  10  -2   1          8.60         29.34        15.64 o                         
  11  -2   1       1329.18       1382.95        79.33 o                         
 -11  -1   1        181.72        218.58        22.81 o                         
 -10  -1   1       2549.89       2655.39        74.84 o                         
  -9  -1   1       3726.23       3520.47        80.10 o                         
  -8  -1   1       8626.02       8417.89       134.58 o                         
  -7  -1   1       3517.88       3190.83        65.81 o                         
  -6  -1   1      10545.84       9776.26       233.82 o                         
  -5  -1   1       2384.17       2549.91        73.96 o                         
  -4  -1   1       1256.86       1281.57        53.75 o                         
  -3  -1   1       3037.52       2762.43        74.18 o                         
  -2  -1   1       2548.79       2329.96        67.44 o                         
  -1  -1   1       6899.99       7404.25       147.71 o                         
   0  -1   1      19404.54      20389.95       740.14 o                         
   1  -1   1      50504.59      54760.82      1736.18 o                         
   2  -1   1        983.69        901.70        41.71 o                         
   3  -1   1       3496.90       3009.12       136.42 o                         
   4  -1   1        107.59        183.75        29.49 o                         
   5  -1   1       2666.84       2417.06       107.25 o                         
   6  -1   1       1990.44       1587.73       141.89 o                         
   7  -1   1       8964.16       8802.80       151.45 o                         
   8  -1   1       4441.64       4210.17        74.14 o                         
   9  -1   1       3404.68       3627.08        97.23 o                         
  10  -1   1       2492.78       2579.88        63.73 o                         
  11  -1   1        917.78        956.73        44.99 o                         
 -11   0   1       1529.53       1449.48        61.17 o                         
 -10   0   1        322.64        304.55        24.39 o                         
  -9   0   1         79.29        128.60        19.12 o                         
  -8   0   1       2584.45       2583.45        56.69 o                         
  -7   0   1       3815.87       3650.35        65.70 o                         
  -6   0   1       5188.38       5237.72       145.34 o                         
  -5   0   1      10252.76      10232.50       232.47 o                         
  -4   0   1      12886.07      13011.82       328.47 o                         
  -3   0   1      11340.36      12379.05       429.86 o                         
  -2   0   1        117.92         51.91        15.89 o                         
  -1   0   1       2311.19       2556.21        56.67 o                         
   0   0   1      29745.47      29301.25       656.20 o                         
   1   0   1       6295.49       5867.77       115.81 o                         
   2   0   1      22382.40      23282.64       664.06 o                         
   3   0   1       5196.55       5286.41       113.38 o                         
   4   0   1      12581.87      11228.76       543.88 o                         
   5   0   1       6275.43       5785.94       205.14 o                         
   6   0   1       4354.29       3944.65       171.44 o                         
   7   0   1        280.03        297.89        18.31 o                         
   8   0   1        109.99        106.92        14.71 o                         
   9   0   1       1358.27       1411.54        42.81 o                         
  10   0   1       3413.35       3458.39       117.10 o                         
  11   0   1       2763.80       2968.46       102.78 o                         
 -11   1   1       1225.54       1068.54        83.55 o                         
 -10   1   1       4346.58       4595.15       114.68 o                         
  -9   1   1        996.18       1001.02        35.47 o                         
  -8   1   1       3865.10       3922.72        73.85 o                         
  -7   1   1        119.54        168.81        14.65 o                         
  -6   1   1       1206.44       1273.96        64.52 o                         
  -5   1   1       1098.66       1124.31        50.53 o                         
  -4   1   1       1162.82       1142.95        69.66 o                         
  -3   1   1      16237.86      18078.18       689.59 o                         
  -2   1   1        817.42       1119.94        93.95 o                         
  -1   1   1      45597.38      47695.03      1183.51 o                         
   0   1   1      18737.71      19259.46       483.60 o                         
   1   1   1      13131.86      12441.23       278.40 o                         
   2   1   1          6.51         51.12        13.63 o                         
   3   1   1       1090.29        734.62        62.95 o                         
   4   1   1       4369.93       4088.93       109.12 o                         
   5   1   1      10087.91      10250.62       282.57 o                         
   6   1   1       7764.90       7638.59       239.84 o                         
   7   1   1      13552.02      13869.17       282.25 o                         
   8   1   1        756.13        756.89        28.57 o                         
   9   1   1       2599.51       2684.87        68.15 o                         
  10   1   1         16.87          8.89        19.05 o                         
  11   1   1         30.74         34.08        29.74 o                         
 -11   2   1          7.56         27.19        23.31 o                         
 -10   2   1        693.66        715.98        33.62 o                         
  -9   2   1        249.50        301.66        20.90 o                         
  -8   2   1       5017.51       5158.92        94.54 o                         
  -7   2   1       9214.05       9261.80       115.57 o                         
  -6   2   1      10941.33      11938.83       330.60 o                         
  -5   2   1       6713.83       7138.83       223.75 o                         
  -4   2   1        896.51        875.01        84.86 o                         
  -3   2   1        225.64        234.83        94.49 o                         
  -2   2   1       5448.77       5157.06       159.11 o                         
  -1   2   1       3495.66       3216.27        87.39 o                         
   0   2   1      32322.36      34282.68       606.47 o                         
   1   2   1       9263.15      10384.70       242.04 o                         
   2   2   1      84280.08      88601.78      1678.09 o                         
   3   2   1      41282.34      41397.91       799.72 o                         
   4   2   1       6353.91       6263.72       237.69 o                         
   5   2   1         64.31         47.66        15.81 o                         
   6   2   1        737.44        706.22        43.60 o                         
   7   2   1       2046.61       2234.72        77.19 o                         
   8   2   1       3281.81       3230.62        63.63 o                         
   9   2   1       6808.12       6930.77       140.01 o                         
  10   2   1       3902.63       3938.69        88.28 o                         
  11   2   1       2328.50       2253.12        58.64 o                         
 -11   3   1       1557.76       1627.18       105.02 o                         
 -10   3   1       1325.13       1327.16        41.97 o                         
  -9   3   1       1365.78       1449.62        41.55 o                         
  -8   3   1        136.49        151.80        13.36 o                         
  -7   3   1       3505.21       3591.38        51.15 o                         
  -6   3   1       4622.40       4823.09       153.17 o                         
  -5   3   1       9860.82      10126.50       239.83 o                         
  -4   3   1       6947.82       7844.79       368.58 o                         
  -3   3   1      11258.77      10928.94       413.17 o                         
  -2   3   1      14529.06      13859.47       379.36 o                         
  -1   3   1       1861.90       1765.07        44.94 o                         
   0   3   1         20.45         40.47         8.27 o                         
   1   3   1       5303.24       4477.07       106.82 o                         
   2   3   1       2122.27       2129.20        62.36 o                         
   3   3   1       9576.72       9923.81       226.99 o                         
   4   3   1      18002.72      19214.16       395.16 o                         
   5   3   1       7110.17       7008.97       145.60 o                         
   6   3   1       1800.39       1958.52        69.40 o                         
   7   3   1       1427.29       1377.63        44.26 o                         
   8   3   1       1079.07       1068.84        36.83 o                         
   9   3   1         85.73        192.40        18.37 o                         
  10   3   1       1818.41       1892.06        59.16 o                         
  11   3   1       1219.99       1162.40        35.20 o                         
 -10   4   1       1271.81       1466.88       105.62 o                         
  -9   4   1       3745.21       3734.86        70.21 o                         
  -8   4   1       4572.48       4633.07        76.14 o                         
  -7   4   1       3311.27       3342.60        64.87 o                         
  -6   4   1         84.88         79.45        11.45 o                         
  -5   4   1         22.87         27.05        23.94 o                         
  -4   4   1        322.11        269.20        36.68 o                         
  -3   4   1        622.50        594.77        48.18 o                         
  -2   4   1       9459.22       8920.84       183.86 o                         
  -1   4   1      23202.96      22258.88       916.10 o                         
   0   4   1      16303.95      15335.09       274.83 o                         
   1   4   1       3177.86       2915.32        64.57 o                         
   2   4   1         38.56         65.04        12.50 o                         
   3   4   1       1340.50       1513.12        55.31 o                         
   4   4   1         17.05         37.77        11.41 o                         
   5   4   1        281.33        290.81        22.82 o                         
   6   4   1       2773.84       2839.82        60.18 o                         
   7   4   1       2279.37       2224.98        67.94 o                         
   8   4   1       3719.94       3632.20        79.74 o                         
   9   4   1       2569.68       2545.74        63.33 o                         
  10   4   1        539.03        562.69        31.32 o                         
  11   4   1        115.12        125.00        15.23 o                         
 -10   5   1        245.01        299.90        62.62 o                         
  -9   5   1       1342.75       1357.61        33.05 o                         
  -8   5   1       2607.11       2567.74        48.95 o                         
  -7   5   1       6084.67       6278.19       111.71 o                         
  -6   5   1       2879.01       2754.55        44.42 o                         
  -5   5   1       9761.89      10127.24       325.23 o                         
  -4   5   1       5836.14       5396.05       194.41 o                         
  -3   5   1       3210.90       2969.30        66.52 o                         
  -2   5   1         18.60         41.59        12.17 o                         
  -1   5   1        828.32        918.12        34.29 o                         
   0   5   1       5411.87       5530.01       110.16 o                         
   1   5   1       8464.75       8823.37       166.57 o                         
   2   5   1      14855.38      14605.39       283.25 o                         
   3   5   1       7293.47       6554.92       128.85 o                         
   4   5   1       2661.10       2402.45        58.11 o                         
   5   5   1       2606.17       2508.31        68.77 o                         
   6   5   1        256.69        230.25        17.56 o                         
   7   5   1        668.10        775.40        32.50 o                         
   8   5   1       2385.93       2353.25        68.73 o                         
   9   5   1       2298.75       2264.40        70.03 o                         
  10   5   1       3534.73       3500.01        76.47 o                         
  -9   6   1       2392.60       2460.06        55.97 o                         
  -8   6   1        989.47       1006.42        29.09 o                         
  -7   6   1          0.47         15.28        11.10 o                         
  -6   6   1       1573.27       1545.86        29.85 o                         
  -5   6   1       2551.45       2655.79        53.33 o                         
  -4   6   1      14386.71      12610.59       312.78 o                         
  -3   6   1       3978.45       3844.87        95.13 o                         
  -2   6   1       3337.23       2718.65        93.72 o                         
  -1   6   1       1564.71       1456.53        55.96 o                         
   0   6   1         67.99         54.57        12.80 o                         
   1   6   1        592.12        582.58        28.64 o                         
   2   6   1       1510.35       1593.53        48.52 o                         
   3   6   1       4760.32       4657.55        88.44 o                         
   4   6   1       7394.34       6917.77       125.65 o                         
   5   6   1       6604.29       6743.46       120.09 o                         
   6   6   1       3281.21       3445.93        61.64 o                         
   7   6   1       1304.06       1286.69        43.78 o                         
   8   6   1       1107.89       1023.85        44.92 o                         
   9   6   1         14.38         59.88        18.46 o                         
  10   6   1        357.07        333.05        27.53 o                         
  -9   7   1       3801.33       3855.30       165.57 o                         
  -8   7   1       4457.52       4451.88        71.19 o                         
  -7   7   1       4459.44       4635.28        70.79 o                         
  -6   7   1       3362.73       3419.23        52.93 o                         
  -5   7   1       1894.51       1918.67        37.81 o                         
  -4   7   1          0.53         40.88        17.98 o                         
  -3   7   1       3435.48       3261.99        99.03 o                         
  -2   7   1       7293.76       7314.05       165.94 o                         
  -1   7   1       6949.16       7040.82       195.38 o                         
   0   7   1       6352.32       6215.64       116.90 o                         
   1   7   1      12100.58      12379.35       212.13 o                         
   2   7   1       7446.16       8012.78       183.44 o                         
   3   7   1       4293.71       4344.55        83.85 o                         
   4   7   1        171.86        193.40        14.90 o                         
   5   7   1        254.85        289.42        18.57 o                         
   6   7   1       3816.45       3795.17        76.27 o                         
   7   7   1       2837.43       2890.09        68.22 o                         
   8   7   1       4555.57       4484.53       116.28 o                         
   9   7   1       1645.80       1663.87        51.31 o                         
  10   7   1       1002.23        862.89        46.16 o                         
  -9   8   1        122.09        143.85        51.04 o                         
  -8   8   1         49.30         88.78        15.30 o                         
  -7   8   1        614.34        646.91        23.49 o                         
  -6   8   1       8024.77       8178.96       128.13 o                         
  -5   8   1       4093.34       4048.68        72.05 o                         
  -4   8   1      11955.02      11100.70       222.17 o                         
  -3   8   1       2789.25       3093.87        99.93 o                         
  -2   8   1        670.13        739.25        45.35 o                         
  -1   8   1         10.45         24.61        13.77 o                         
   0   8   1       2095.33       2153.40        54.42 o                         
   1   8   1       7820.91       8270.17       139.68 o                         
   2   8   1       7238.18       7045.94       168.48 o                         
   3   8   1       7972.37       8190.53       150.03 o                         
   4   8   1       5147.06       5408.75        88.90 o                         
   5   8   1       3709.07       3704.91        74.91 o                         
   6   8   1       2034.03       1971.54        56.14 o                         
   7   8   1        218.71        205.09        18.88 o                         
   8   8   1        322.80        331.16        28.16 o                         
   9   8   1        769.72        728.41        38.22 o                         
  -9   9   1       2848.00       2396.51       155.93 o                         
  -8   9   1       1644.76       1539.49        48.59 o                         
  -7   9   1       1367.15       1451.54        41.10 o                         
  -6   9   1          1.01         13.07        12.91 o                         
  -5   9   1       1328.34       1334.31        49.99 o                         
  -4   9   1       2679.54       2605.45        66.07 o                         
  -3   9   1      13207.34      13449.14       190.48 o                         
  -2   9   1       5508.99       5372.78       101.21 o                         
  -1   9   1       5277.26       5477.09       135.52 o                         
   0   9   1       4617.16       4656.03        96.30 o                         
   1   9   1       6345.75       6418.78       113.54 o                         
   2   9   1        125.66        126.41        15.53 o                         
   3   9   1         81.28        112.80        11.32 o                         
   4   9   1       4169.21       4040.76        73.92 o                         
   5   9   1       2747.36       2660.00        72.52 o                         
   6   9   1       6898.09       6707.21       163.33 o                         
   7   9   1       3969.45       3788.60        87.66 o                         
   8   9   1       1515.93       1539.40        55.58 o                         
   9   9   1        164.69        182.71        20.04 o                         
  -8  10   1       2969.78       3158.17       147.41 o                         
  -7  10   1       1866.07       1827.49        64.42 o                         
  -6  10   1       3929.77       3853.35        92.31 o                         
  -5  10   1        262.36        393.56        18.25 o                         
  -4  10   1       1918.35       1989.65        47.40 o                         
  -3  10   1         23.43         37.39        12.12 o                         
  -2  10   1        214.73        252.69        17.72 o                         
  -1  10   1       3174.63       3212.18        63.38 o                         
   0  10   1       6250.88       6272.43       104.89 o                         
   1  10   1       8125.32       8303.30       124.67 o                         
   2  10   1       6094.59       6211.30       105.77 o                         
   3  10   1       1746.78       1811.99        44.82 o                         
   4  10   1       2554.99       2688.76        62.42 o                         
   5  10   1         15.87         25.30        13.47 o                         
   6  10   1        396.98        361.56        21.35 o                         
   7  10   1       2752.40       2766.76        66.18 o                         
   8  10   1       1678.61       1679.21        82.97 o                         
  -8  11   1          0.06         12.52        25.40 o                         
  -7  11   1        136.70        139.15        28.90 o                         
  -6  11   1       1863.68       1789.76        46.28 o                         
  -5  11   1       4088.22       3917.77        79.54 o                         
  -4  11   1       2789.45       2926.97        67.55 o                         
  -3  11   1       7232.62       7541.02       132.87 o                         
  -2  11   1       3281.91       3342.49        71.99 o                         
  -1  11   1       1441.25       1414.71        33.64 o                         
   0  11   1        308.54        334.05        18.78 o                         
   1  11   1       1002.89       1038.63        30.39 o                         
   2  11   1       5734.63       5788.92        99.28 o                         
   3  11   1       1461.33       1607.59        44.40 o                         
   4  11   1       6775.44       6629.13       155.16 o                         
   5  11   1       1501.69       1540.50        43.93 o                         
   6  11   1       1704.78       1901.22        48.94 o                         
   7  11   1        301.36        293.65        21.45 o                         
   8  11   1         54.61         66.57        12.29 o                         
  -7  12   1       1153.79       1206.13        62.19 o                         
  -6  12   1       1185.60       1137.75        52.65 o                         
  -5  12   1        245.93        187.46        20.06 o                         
  -4  12   1        373.74        317.37        31.99 o                         
  -3  12   1       2210.81       2149.70        85.19 o                         
  -2  12   1       3575.46       3670.31        99.25 o                         
  -1  12   1       4874.31       5042.74        88.89 o                         
   0  12   1       3297.02       3437.65        68.43 o                         
   1  12   1        335.83        341.32        21.27 o                         
   2  12   1        177.70        180.80        18.19 o                         
   3  12   1         46.40         60.51        16.44 o                         
   4  12   1        215.47        208.99        15.26 o                         
   5  12   1       2159.18       2118.70        51.93 o                         
   6  12   1       1918.59       1867.74        44.29 o                         
   7  12   1       1925.13       1825.19        53.70 o                         
  -7  13   1       2665.70       2328.09        98.99 o                         
  -6  13   1       2303.85       2407.64        88.09 o                         
  -5  13   1       2718.58       2744.59        91.50 o                         
  -4  13   1        841.97        875.38        41.03 o                         
  -3  13   1        536.46        497.27        27.83 o                         
  -2  13   1        285.56        256.70        23.20 o                         
  -1  13   1        165.53        150.87        16.90 o                         
   0  13   1       1745.01       1714.73        50.48 o                         
   1  13   1       1080.28       1185.48        31.79 o                         
   2  13   1       2825.14       3081.88        70.70 o                         
   3  13   1       2448.01       2460.78        56.21 o                         
   4  13   1       2302.58       2265.73        87.22 o                         
   5  13   1        421.99        462.62        21.58 o                         
   6  13   1         41.67         56.14        10.35 o                         
  -6  14   1        368.42        351.18        39.95 o                         
  -5  14   1        947.26        982.80        48.12 o                         
  -4  14   1       1472.06       1611.35        56.00 o                         
  -3  14   1       2806.13       2775.91        76.65 o                         
  -2  14   1       3137.10       3095.36        92.87 o                         
  -1  14   1       1222.76       1150.06        45.84 o                         
   0  14   1        724.96        745.72        31.71 o                         
   1  14   1         43.82         52.12        12.43 o                         
   2  14   1        127.21        179.27        13.72 o                         
   3  14   1       1105.80       1133.58        28.74 o                         
   4  14   1        838.42        903.96        30.56 o                         
   5  14   1       2329.05       2008.18        70.98 o                         
  -4  15   1         13.64         -6.39        20.83 o                         
  -3  15   1        176.64        201.76        21.73 o                         
  -2  15   1       2734.68       2684.09        70.74 o                         
  -1  15   1       2563.08       2512.34        68.06 o                         
   0  15   1       3394.74       3398.58        99.08 o                         
   1  15   1       1923.88       1789.15        42.37 o                         
   2  15   1       1681.50       1627.82        94.27 o                         
   3  15   1         39.79         37.02        12.96 o                         
   4  15   1         14.94         16.91        18.85 o                         
  -2  16   1        376.64        213.94        30.55 o                         
  -1  16   1          8.51         27.52        16.91 o                         
   0  16   1        201.58        132.47        39.56 o                         
   1  16   1       1183.80        907.31        47.09 o                         
  -2 -15   2        293.71        232.93        17.10 o                         
  -1 -15   2        526.19        453.68        26.16 o                         
   0 -15   2       1516.03       1206.01        86.71 o                         
   1 -15   2       1869.98       1511.14       127.32 o                         
   2 -15   2       2674.53       2165.38       271.17 o                         
   3 -15   2       3165.55       2971.94       163.95 o                         
  -4 -14   2       4010.23       3638.94       114.77 o                         
  -3 -14   2       3154.48       3013.88        79.34 o                         
  -2 -14   2       2735.03       2451.04        81.13 o                         
  -1 -14   2        534.01        531.16        32.24 o                         
   0 -14   2         82.91        112.10        14.52 o                         
   1 -14   2        248.80        287.52        22.32 o                         
   2 -14   2        101.35         78.44        25.40 o                         
   3 -14   2       3505.26       3338.01       114.64 o                         
   4 -14   2       3452.76       3220.76        98.01 o                         
   5 -14   2       3844.68       3289.60       180.15 o                         
  -5 -13   2        203.35        220.65        23.76 o                         
  -4 -13   2        118.97        104.20        17.71 o                         
  -3 -13   2        237.73        255.22        19.80 o                         
  -2 -13   2       1381.31       1270.88        57.36 o                         
  -1 -13   2       2022.19       2085.70        81.98 o                         
   0 -13   2       2412.28       2552.56       100.79 o                         
   1 -13   2       2979.24       3058.71        83.23 o                         
   2 -13   2       1328.60       1346.32        51.40 o                         
   3 -13   2        159.48        166.86        20.15 o                         
   4 -13   2        883.66        836.73        31.05 o                         
   5 -13   2       1008.35        987.31        37.99 o                         
   6 -13   2       1252.55       1106.85        45.52 o                         
  -6 -12   2       2726.90       2669.78        80.68 o                         
  -5 -12   2       2950.08       2823.74        82.68 o                         
  -4 -12   2       2262.43       2323.20        62.20 o                         
  -3 -12   2       1048.75       1121.19        38.59 o                         
  -2 -12   2       1041.75       1043.82        30.67 o                         
  -1 -12   2         32.18         36.20        11.59 o                         
   0 -12   2        314.50        324.20        17.84 o                         
   1 -12   2       4339.05       4303.84       117.84 o                         
   2 -12   2       3088.12       3112.18        90.98 o                         
   3 -12   2       4383.32       4608.40       134.77 o                         
   4 -12   2       1875.77       1860.16        60.52 o                         
   5 -12   2       1338.69       1301.43        43.12 o                         
   6 -12   2        515.09        518.49        33.25 o                         
   7 -12   2         23.65         45.04        18.45 o                         
  -7 -11   2        157.35        172.39        16.29 o                         
  -6 -11   2         73.28         60.53        16.13 o                         
  -5 -11   2       1227.35       1361.83        68.03 o                         
  -4 -11   2       4316.70       4821.27       120.35 o                         
  -3 -11   2       2797.22       2980.89        91.19 o                         
  -2 -11   2       1795.15       1890.35        46.11 o                         
  -1 -11   2       1036.95       1122.22        32.76 o                         
   0 -11   2        218.13        251.80        18.02 o                         
   1 -11   2        207.79        258.49        20.50 o                         
   2 -11   2        558.43        539.67        33.20 o                         
   3 -11   2        552.68        607.92        27.03 o                         
   4 -11   2       3581.13       3602.85        99.62 o                         
   5 -11   2       2067.93       2183.92        59.65 o                         
   6 -11   2       6699.59       7202.85       158.81 o                         
   7 -11   2       1807.56       2018.61        71.09 o                         
   8 -11   2       2128.83       2332.66       108.44 o                         
  -7 -10   2       1412.84       1275.03        43.87 o                         
  -6 -10   2       2123.62       2150.36        69.62 o                         
  -5 -10   2       3066.27       3130.36        71.17 o                         
  -4 -10   2        227.15        256.54        17.32 o                         
  -3 -10   2        409.44        451.73        33.81 o                         
  -2 -10   2         44.31         62.80        12.81 o                         
  -1 -10   2       6002.91       6230.11       108.20 o                         
   0 -10   2       2529.00       2545.35        57.42 o                         
   1 -10   2       2674.16       2590.05        58.29 o                         
   2 -10   2        786.78        743.74        25.63 o                         
   3 -10   2       3317.68       3300.35        65.18 o                         
   4 -10   2        745.22        854.72        29.92 o                         
   5 -10   2         46.48         76.77        15.79 o                         
   6 -10   2       2733.40       2837.29        60.59 o                         
   7 -10   2       2365.64       2455.27        65.12 o                         
   8 -10   2       2630.69       2767.03        88.82 o                         
  -8  -9   2         69.27         90.71        14.36 o                         
  -7  -9   2       1112.76       1180.42        96.29 o                         
  -6  -9   2       2897.35       2977.12        85.04 o                         
  -5  -9   2       4729.75       4795.39        95.72 o                         
  -4  -9   2       4836.12       4797.90        86.79 o                         
  -3  -9   2       4224.27       4511.30        85.44 o                         
  -2  -9   2       4665.59       4805.46        94.13 o                         
  -1  -9   2       1549.54       1596.92        41.69 o                         
   0  -9   2        725.84        739.58        23.80 o                         
   1  -9   2       2762.51       2684.31        60.80 o                         
   2  -9   2       5408.15       5261.83        89.51 o                         
   3  -9   2       2994.93       2943.05        56.86 o                         
   4  -9   2       8808.05       8656.06       124.91 o                         
   5  -9   2       2840.63       2834.48        51.25 o                         
   6  -9   2       1879.58       1987.14        51.39 o                         
   7  -9   2        177.45        211.80        18.14 o                         
   8  -9   2          4.15         19.78        15.71 o                         
   9  -9   2       1407.00       1572.64        76.70 o                         
  -9  -8   2       1837.72       1750.23        77.64 o                         
  -8  -8   2       2250.53       1983.51        60.29 o                         
  -7  -8   2       1149.05       1196.62        62.57 o                         
  -6  -8   2        159.84        187.74        16.61 o                         
  -5  -8   2        442.00        470.28        20.30 o                         
  -4  -8   2       2251.92       2343.04        53.61 o                         
  -3  -8   2       7810.83       8040.06       148.86 o                         
  -2  -8   2       7396.56       7411.93       118.09 o                         
  -1  -8   2      15021.97      15326.98       233.73 o                         
   0  -8   2       8075.23       8043.92       142.28 o                         
   1  -8   2       2025.45       1862.64        57.88 o                         
   2  -8   2         83.96        112.38        14.77 o                         
   3  -8   2        346.50        394.94        19.24 o                         
   4  -8   2       1773.63       1637.16        35.56 o                         
   5  -8   2       4868.22       4905.75        75.78 o                         
   6  -8   2       4577.97       4707.56        77.94 o                         
   7  -8   2       3824.65       3911.77        73.81 o                         
   8  -8   2       2267.04       2234.17        61.13 o                         
   9  -8   2       2083.43       2136.01        99.21 o                         
  -9  -7   2        554.51        539.07        33.84 o                         
  -8  -7   2       2716.73       2617.79        72.84 o                         
  -7  -7   2       5883.98       5444.68       148.70 o                         
  -6  -7   2       3777.67       3707.91        71.61 o                         
  -5  -7   2       1883.19       2016.25        47.28 o                         
  -4  -7   2       2672.84       2669.82        58.70 o                         
  -3  -7   2       1055.69        988.17        44.84 o                         
  -2  -7   2       3695.71       3509.14        73.89 o                         
  -1  -7   2        866.17        894.72        30.37 o                         
   0  -7   2       6349.31       6332.85       111.65 o                         
   1  -7   2       4145.91       4015.31        79.75 o                         
   2  -7   2       9619.74       8985.19       160.19 o                         
   3  -7   2       3483.42       3408.23        77.81 o                         
   4  -7   2       5135.87       5015.58        76.48 o                         
   5  -7   2         87.52        114.04        12.08 o                         
   6  -7   2         96.23        131.01        12.19 o                         
   7  -7   2       2185.96       2267.80        48.76 o                         
   8  -7   2       2517.93       2580.84        65.30 o                         
   9  -7   2       3917.73       4014.21       110.99 o                         
  10  -7   2       1289.51       1346.24        94.20 o                         
 -10  -6   2        902.42        849.47        43.96 o                         
  -9  -6   2        660.27        642.68        35.88 o                         
  -8  -6   2         21.87         42.72        16.73 o                         
  -7  -6   2        295.82        315.19        22.70 o                         
  -6  -6   2        911.69        869.77        28.29 o                         
  -5  -6   2       4537.17       4361.24        82.80 o                         
  -4  -6   2       6208.62       6179.82       139.06 o                         
  -3  -6   2      18679.89      19266.28       423.07 o                         
  -2  -6   2       5818.83       5975.52       107.47 o                         
  -1  -6   2       3203.02       3129.65        66.37 o                         
   0  -6   2        526.88        637.90        36.50 o                         
   1  -6   2          4.77          9.45        10.32 o                         
   2  -6   2       2836.76       2875.00        61.24 o                         
   3  -6   2      10974.38      10696.10       182.83 o                         
   4  -6   2       6644.84       6462.51       136.67 o                         
   5  -6   2       7478.00       7347.67        94.64 o                         
   6  -6   2       1890.16       1872.65        35.73 o                         
   7  -6   2       1919.01       2076.51        45.41 o                         
   8  -6   2        543.08        569.91        25.32 o                         
   9  -6   2         52.87         43.31        18.41 o                         
  10  -6   2        366.83        446.74        26.91 o                         
 -10  -5   2       2969.54       3191.70       106.70 o                         
  -9  -5   2       3277.40       3193.28        77.56 o                         
  -8  -5   2       3726.49       3660.37        80.94 o                         
  -7  -5   2       2891.37       3102.44        66.05 o                         
  -6  -5   2        141.35        150.70        16.28 o                         
  -5  -5   2        121.64        111.14        13.65 o                         
  -4  -5   2        706.22        781.66        34.57 o                         
  -3  -5   2       1445.90       1527.48        45.98 o                         
  -2  -5   2      13178.28      13115.69       221.06 o                         
  -1  -5   2       7306.69       7271.97       157.75 o                         
   0  -5   2      14152.04      13637.38       240.91 o                         
   1  -5   2       7934.83       7952.50       160.23 o                         
   2  -5   2       1323.40       1287.45        42.32 o                         
   3  -5   2       1616.74       1662.02        48.72 o                         
   4  -5   2        216.74        213.89        17.00 o                         
   5  -5   2       6355.43       6427.18       157.75 o                         
   6  -5   2       1004.53        955.28        25.78 o                         
   7  -5   2       6463.04       6411.82       101.05 o                         
   8  -5   2       7001.72       7100.88       119.56 o                         
   9  -5   2       4674.82       4662.47       101.82 o                         
  10  -5   2       1113.45       1165.25        42.33 o                         
 -10  -4   2         57.85         22.30        24.90 o                         
  -9  -4   2       1896.16       1712.57        51.51 o                         
  -8  -4   2       1351.96       1365.39        42.25 o                         
  -7  -4   2       2635.04       2674.95        58.98 o                         
  -6  -4   2       3584.31       3504.21        69.01 o                         
  -5  -4   2       9544.64       8974.79       183.18 o                         
  -4  -4   2       3089.92       2745.85        68.26 o                         
  -3  -4   2       2705.51       2627.90        63.27 o                         
  -2  -4   2         75.25         94.10        11.34 o                         
  -1  -4   2        383.57        445.20        25.34 o                         
   0  -4   2       3207.80       3340.48        75.95 o                         
   1  -4   2      30717.95      31441.01       576.47 o                         
   2  -4   2      17917.99      17264.07       308.70 o                         
   3  -4   2      11896.33      11612.46       209.21 o                         
   4  -4   2       9820.32       9902.00       160.87 o                         
   5  -4   2       3502.05       3517.16       102.93 o                         
   6  -4   2         42.94         69.29        11.05 o                         
   7  -4   2         52.03         50.70        12.03 o                         
   8  -4   2       1924.94       2046.66        44.06 o                         
   9  -4   2       4795.93       4880.74       109.01 o                         
  10  -4   2       4051.33       3946.34        92.62 o                         
 -10  -3   2       3903.05       3664.14       109.35 o                         
  -9  -3   2       2097.87       2065.35        71.36 o                         
  -8  -3   2       1047.97       1116.76        50.92 o                         
  -7  -3   2        624.62        662.17        28.59 o                         
  -6  -3   2       1451.68       1454.23        37.86 o                         
  -5  -3   2        121.05        156.14        19.96 o                         
  -4  -3   2       8323.96       7785.80       154.23 o                         
  -3  -3   2      10204.58      10701.15       215.94 o                         
  -2  -3   2      11127.78      11191.28       235.75 o                         
  -1  -3   2       2776.66       3254.83        74.18 o                         
   0  -3   2      13759.17      13487.03       239.88 o                         
   1  -3   2       2881.73       3193.58        84.25 o                         
   2  -3   2          4.29         14.75         7.51 o                         
   3  -3   2       2785.12       2788.12        67.60 o                         
   4  -3   2       3821.77       3865.73        80.81 o                         
   5  -3   2       9680.75       8783.27       222.97 o                         
   6  -3   2       6174.31       6129.73       178.23 o                         
   7  -3   2       5040.07       4994.20        76.97 o                         
   8  -3   2       1822.81       1912.36        45.40 o                         
   9  -3   2        250.19        276.71        18.83 o                         
  10  -3   2        113.09        137.45        29.65 o                         
  11  -3   2       1091.64        979.86        97.58 o                         
 -11  -2   2        275.56        274.05        18.38 o                         
 -10  -2   2        475.31        446.41        30.76 o                         
  -9  -2   2       3211.54       3043.85        89.00 o                         
  -8  -2   2       2486.54       2369.38        58.49 o                         
  -7  -2   2      10195.34       9993.63       167.01 o                         
  -6  -2   2       4660.74       4552.93        89.84 o                         
  -5  -2   2       4294.95       4409.07       120.73 o                         
  -4  -2   2       2680.06       3043.41        80.98 o                         
  -3  -2   2        358.18        281.80        20.95 o                         
  -2  -2   2       3187.54       2806.91        77.31 o                         
  -1  -2   2       9694.58       9596.94       182.36 o                         
   0  -2   2      11174.18      12461.51       267.87 o                         
   1  -2   2      85925.45      92730.03      1402.78 o                         
   2  -2   2       4145.74       4718.81        90.42 o                         
   3  -2   2       3891.83       4015.80       175.65 o                         
   4  -2   2         18.62          8.23        25.06 o                         
   5  -2   2       1206.14       1204.59        49.85 o                         
   6  -2   2       3143.75       2654.08        94.13 o                         
   7  -2   2       1739.41       1589.11        37.48 o                         
   8  -2   2       8121.97       7892.19       166.67 o                         
   9  -2   2       2253.06       2246.61        61.35 o                         
  10  -2   2       2814.16       2837.16        89.43 o                         
  11  -2   2        815.80        785.93        42.19 o                         
 -11  -1   2       1979.59       2011.45        69.56 o                         
 -10  -1   2        851.67        788.10        36.96 o                         
  -9  -1   2        734.77        737.24        37.31 o                         
  -8  -1   2        473.13        462.25        25.85 o                         
  -7  -1   2       1587.14       1574.27        42.58 o                         
  -6  -1   2       9313.24       8804.30       161.40 o                         
  -5  -1   2       6049.48       5736.48       151.63 o                         
  -4  -1   2      13293.26      12912.52       273.09 o                         
  -3  -1   2       5578.87       5377.31       118.65 o                         
  -2  -1   2      11026.84      10522.44       203.04 o                         
  -1  -1   2       4926.86       4854.49       188.70 o                         
   0  -1   2       1451.11       1936.25        44.90 o                         
   1  -1   2      12582.65      13375.97       196.24 o                         
   2  -1   2        577.08        532.72        25.20 o                         
   3  -1   2      20599.45      19849.54       510.97 o                         
   4  -1   2       8819.13       8662.52       250.79 o                         
   5  -1   2      15952.81      14682.57       330.72 o                         
   6  -1   2       1578.28       1331.63        69.95 o                         
   7  -1   2        464.53        447.98        19.11 o                         
   8  -1   2        597.23        594.23        26.76 o                         
   9  -1   2        531.32        558.89        27.69 o                         
  10  -1   2       2608.28       2799.08        67.79 o                         
  11  -1   2       3501.31       3577.91        97.02 o                         
 -11   0   2       1883.18       1794.82        59.69 o                         
 -10   0   2       4114.61       4140.84       105.88 o                         
  -9   0   2       7848.84       8089.91       155.71 o                         
  -8   0   2       2969.82       2859.32        56.74 o                         
  -7   0   2       2828.09       2652.33        57.29 o                         
  -6   0   2         16.62         37.96        19.42 o                         
  -5   0   2        793.27        678.32        33.14 o                         
  -4   0   2       1778.31       1531.09        62.24 o                         
  -3   0   2       7797.92       8661.49       234.46 o                         
  -2   0   2      10413.74      11084.25       302.46 o                         
  -1   0   2      11166.27      11052.50       318.80 o                         
   0   0   2       7561.36       8146.41       163.71 o                         
   1   0   2       9233.78       9383.28       161.60 o                         
   2   0   2       2312.21       2246.08        50.75 o                         
   3   0   2        633.11        655.75        32.27 o                         
   4   0   2       5483.96       5135.34       199.57 o                         
   5   0   2       9405.90       8817.93       239.32 o                         
   6   0   2      14680.44      12899.07       317.40 o                         
   7   0   2       3583.23       3292.58        77.25 o                         
   8   0   2       1252.17       1319.52        36.27 o                         
   9   0   2         32.13         45.90        17.41 o                         
  10   0   2        129.45        138.62        17.91 o                         
  11   0   2        191.29        199.70        20.69 o                         
 -11   1   2          1.93         -1.40        13.80 o                         
 -10   1   2       1427.93       1440.50        53.19 o                         
  -9   1   2       1969.79       2048.98        57.74 o                         
  -8   1   2       7535.87       7583.99       140.41 o                         
  -7   1   2       5458.69       5402.79        78.97 o                         
  -6   1   2      13022.82      12286.11       301.90 o                         
  -5   1   2       4270.43       3908.56        99.01 o                         
  -4   1   2        652.14        613.73        39.41 o                         
  -3   1   2         49.07         91.76        16.44 o                         
  -2   1   2        418.01        722.58        28.99 o                         
  -1   1   2      12851.85      13946.68       269.30 o                         
   0   1   2       7638.35       7398.57       157.59 o                         
   1   1   2      22938.66      23378.07       417.79 o                         
   2   1   2      14788.82      14393.98       287.62 o                         
   3   1   2       4937.23       4331.91       108.90 o                         
   4   1   2       2179.66       2067.71       103.95 o                         
   5   1   2        425.78        384.56        31.04 o                         
   6   1   2        344.87        349.89        31.32 o                         
   7   1   2        869.95        794.44        27.90 o                         
   8   1   2         82.73        109.41        17.51 o                         
   9   1   2       4771.41       4805.09       156.74 o                         
  10   1   2       2894.00       3062.34        88.27 o                         
  11   1   2       2613.20       2954.90       137.44 o                         
 -11   2   2       1201.61       1160.66        82.53 o                         
 -10   2   2        258.04        314.28        33.12 o                         
  -9   2   2        474.84        515.60        32.06 o                         
  -8   2   2        205.86        206.73        16.99 o                         
  -7   2   2        858.03        827.14        27.34 o                         
  -6   2   2       3291.51       3173.95        94.69 o                         
  -5   2   2       8025.80       8384.93       216.50 o                         
  -4   2   2       6485.62       6649.96       198.72 o                         
  -3   2   2      14326.54      15796.90       445.80 o                         
  -2   2   2       7063.47       6571.68       223.96 o                         
  -1   2   2      25155.25      25165.53       483.89 o                         
   0   2   2       3279.25       3440.57        80.15 o                         
   1   2   2         34.36         33.79         8.63 o                         
   2   2   2      56681.23      59111.14       984.82 o                         
   3   2   2      42554.96      42847.80       815.49 o                         
   4   2   2      14182.22      14251.86       381.52 o                         
   5   2   2       8135.75       7526.18       223.53 o                         
   6   2   2       7040.27       6425.63       156.43 o                         
   7   2   2       1367.62       1378.71        47.66 o                         
   8   2   2       2453.99       2703.51        75.87 o                         
   9   2   2        313.92        326.07        25.99 o                         
  10   2   2       1136.72       1172.63        40.94 o                         
  11   2   2       2920.91       3004.46       108.55 o                         
 -10   3   2       2111.53       2075.37        60.30 o                         
  -9   3   2       1346.35       1466.02        40.70 o                         
  -8   3   2       6067.40       5972.19        90.74 o                         
  -7   3   2       3450.77       3281.12        48.31 o                         
  -6   3   2       4627.41       4750.35        72.95 o                         
  -5   3   2         78.59         95.24        18.66 o                         
  -4   3   2       2351.88       2574.20        79.14 o                         
  -3   3   2       2503.90       2662.33        86.69 o                         
  -2   3   2       5676.54       6654.96       320.74 o                         
  -1   3   2      29535.07      31312.61       602.91 o                         
   0   3   2       2162.89       2288.20        56.64 o                         
   1   3   2      15306.16      14245.24       247.97 o                         
   2   3   2       1243.02       1249.61        40.80 o                         
   3   3   2        217.54        313.71        17.08 o                         
   4   3   2       1982.28       1787.41        76.52 o                         
   5   3   2       1561.99       1439.81        50.24 o                         
   6   3   2       6029.09       5933.11       158.67 o                         
   7   3   2       4316.59       4279.59       113.14 o                         
   8   3   2       4193.15       4261.90        95.64 o                         
   9   3   2       6060.24       6339.24       131.22 o                         
  10   3   2        645.47        759.85        29.47 o                         
  11   3   2         25.42         38.88        13.40 o                         
 -10   4   2         45.11         54.38        19.94 o                         
  -9   4   2        299.24        320.74        19.87 o                         
  -8   4   2       2374.53       2456.98        42.74 o                         
  -7   4   2       4662.53       4634.78        66.89 o                         
  -6   4   2       6054.30       5892.88        95.10 o                         
  -5   4   2      10287.57      10526.36       359.45 o                         
  -4   4   2       9734.16      10672.41       503.39 o                         
  -3   4   2       5484.08       5871.43       262.76 o                         
  -2   4   2        609.75        728.18        37.08 o                         
  -1   4   2        235.25        252.18        15.48 o                         
   0   4   2       9409.83       9397.61       225.62 o                         
   1   4   2       2239.67       2535.65        66.41 o                         
   2   4   2      12102.55      12309.79       253.31 o                         
   3   4   2      45519.11      46397.66       963.75 o                         
   4   4   2      13329.48      13751.94       291.51 o                         
   5   4   2      16019.64      17274.76       348.63 o                         
   6   4   2       1256.38       1353.19        44.66 o                         
   7   4   2       3910.59       3980.25        88.44 o                         
   8   4   2       3097.19       3397.44        79.20 o                         
   9   4   2       3381.87       3297.36        78.17 o                         
  10   4   2       2973.36       3088.49        73.73 o                         
  11   4   2       1361.44       1238.07        38.36 o                         
 -10   5   2       3129.74       3495.08       211.48 o                         
  -9   5   2       1200.80       1321.62        40.54 o                         
  -8   5   2        786.62        806.44        23.07 o                         
  -7   5   2          0.30         20.21        11.78 o                         
  -6   5   2        337.14        368.50        14.47 o                         
  -5   5   2       6462.41       6331.80       290.82 o                         
  -4   5   2      10902.61      10714.08       297.21 o                         
  -3   5   2      10633.83      10131.30       207.69 o                         
  -2   5   2       9130.34       8947.50       173.26 o                         
  -1   5   2       4862.25       4783.32        99.59 o                         
   0   5   2       2875.95       3025.44        68.81 o                         
   1   5   2         11.70         26.68        10.43 o                         
   2   5   2       3578.05       3703.70        91.15 o                         
   3   5   2       7081.61       7923.55       167.54 o                         
   4   5   2       7288.95       7270.52       142.62 o                         
   5   5   2       7888.29       8160.30       152.91 o                         
   6   5   2       6562.01       6554.03       145.64 o                         
   7   5   2       2296.74       2379.05        74.64 o                         
   8   5   2         82.92        150.40        39.43 o                         
   9   5   2        168.33        147.44        20.22 o                         
  10   5   2        301.13        349.27        21.05 o                         
  -9   6   2       4103.47       4160.87        84.15 o                         
  -8   6   2       4823.11       5072.19        86.61 o                         
  -7   6   2       5559.83       5575.45        80.61 o                         
  -6   6   2       1346.81       1387.01        28.65 o                         
  -5   6   2       3726.54       3648.72        61.39 o                         
  -4   6   2          8.25         40.75        22.13 o                         
  -3   6   2        362.83        299.15        22.67 o                         
  -2   6   2       2285.06       2040.49        59.84 o                         
  -1   6   2       3117.63       2575.65        81.43 o                         
   0   6   2       3120.95       2828.74        65.60 o                         
   1   6   2       6765.06       7015.58       152.00 o                         
   2   6   2      13511.98      13837.82       275.41 o                         
   3   6   2       1662.41       1620.31        45.83 o                         
   4   6   2         56.73         84.32        13.78 o                         
   5   6   2        258.86        250.98        18.22 o                         
   6   6   2       1205.86       1119.32        36.04 o                         
   7   6   2       3421.65       3369.34        85.62 o                         
   8   6   2       2324.35       2376.88       104.57 o                         
   9   6   2       3375.54       3416.60        93.72 o                         
  10   6   2       2029.27       2012.52        49.14 o                         
  -9   7   2          4.42         15.59        19.11 o                         
  -8   7   2        138.84        168.76        13.41 o                         
  -7   7   2       3857.17       3990.70        61.32 o                         
  -6   7   2       5358.27       5249.21        69.81 o                         
  -5   7   2      11415.92      11535.37       149.30 o                         
  -4   7   2       5426.77       5710.36       171.41 o                         
  -3   7   2      12605.74      12054.76       254.28 o                         
  -2   7   2       3672.77       3647.42        91.12 o                         
  -1   7   2         99.18         79.87        14.04 o                         
   0   7   2        364.93        321.34        18.43 o                         
   1   7   2       2654.44       2379.72        59.06 o                         
   2   7   2       4805.98       4618.85       101.34 o                         
   3   7   2       6535.91       6327.16       114.08 o                         
   4   7   2       4903.82       4892.19        96.21 o                         
   5   7   2       4579.07       4400.08        84.48 o                         
   6   7   2        543.39        611.38        30.96 o                         
   7   7   2        657.92        687.33        47.54 o                         
   8   7   2        736.68        875.79        43.58 o                         
   9   7   2        569.19        515.34        28.01 o                         
  10   7   2       1927.91       1867.63        55.30 o                         
  -9   8   2       4515.87       4366.50       219.61 o                         
  -8   8   2       2079.90       2036.32        54.20 o                         
  -7   8   2       3449.63       3319.77        62.58 o                         
  -6   8   2         20.44         62.71        12.01 o                         
  -5   8   2         76.57         78.45        10.97 o                         
  -4   8   2       6615.26       6422.67        92.04 o                         
  -3   8   2       5433.36       5532.63       166.29 o                         
  -2   8   2      23824.96      23583.77       831.23 o                         
  -1   8   2       4964.38       4690.44       115.19 o                         
   0   8   2       2720.56       2474.23        69.76 o                         
   1   8   2         30.56         38.07        11.86 o                         
   2   8   2       1556.07       1460.23        49.88 o                         
   3   8   2       1213.35       1223.28        40.62 o                         
   4   8   2       1397.32       1441.75        36.01 o                         
   5   8   2       3542.90       3633.07        70.56 o                         
   6   8   2       3906.85       4045.09        95.89 o                         
   7   8   2       5500.42       5559.62       121.29 o                         
   8   8   2       1733.41       1727.20        64.86 o                         
   9   8   2        664.07        677.75        32.50 o                         
  -8   9   2       1333.77       1281.46        49.06 o                         
  -7   9   2       3165.96       3208.97        71.18 o                         
  -6   9   2       4303.53       4423.45        82.15 o                         
  -5   9   2       4474.55       4601.67        80.18 o                         
  -4   9   2       1188.00       1199.65        31.85 o                         
  -3   9   2         66.15         48.19        10.71 o                         
  -2   9   2        681.36        658.02        27.48 o                         
  -1   9   2       3498.95       3432.68        97.39 o                         
   0   9   2       7599.70       7832.98       170.91 o                         
   1   9   2       9048.64       9176.87       195.13 o                         
   2   9   2       3117.14       3242.51        68.04 o                         
   3   9   2       6016.50       6093.44        92.72 o                         
   4   9   2        260.42        268.55        15.41 o                         
   5   9   2        714.41        733.75        35.23 o                         
   6   9   2         77.37        126.64        17.55 o                         
   7   9   2        979.95        980.69        38.81 o                         
   8   9   2       2573.30       2568.84        73.34 o                         
   9   9   2       1095.05        997.09        42.91 o                         
  -8  10   2        177.72        198.55        83.34 o                         
  -7  10   2         20.59         25.19        20.23 o                         
  -6  10   2       1443.42       1572.30        44.94 o                         
  -5  10   2        767.16        871.88        27.93 o                         
  -4  10   2       8071.55       8128.64       184.93 o                         
  -3  10   2       2603.82       2698.03        54.43 o                         
  -2  10   2       3733.61       3609.27        75.42 o                         
  -1  10   2       1315.53       1257.11        39.67 o                         
   0  10   2        711.87        778.84        27.62 o                         
   1  10   2        755.16        687.46        28.72 o                         
   2  10   2       2156.92       2216.34        51.81 o                         
   3  10   2       5702.68       5724.29       104.16 o                         
   4  10   2       5603.57       5758.41        99.41 o                         
   5  10   2       3278.26       3347.45        77.88 o                         
   6  10   2       2557.17       2497.17        69.33 o                         
   7  10   2        810.60        875.72        43.45 o                         
   8  10   2         62.54         88.98        16.23 o                         
   9  10   2        373.77        346.55        29.91 o                         
  -8  11   2        743.64        686.57        91.97 o                         
  -7  11   2        574.82        482.57        66.63 o                         
  -6  11   2        903.52        877.30        32.11 o                         
  -5  11   2          8.65         18.20        12.09 o                         
  -4  11   2        267.67        285.41        18.33 o                         
  -3  11   2       1922.57       1840.12        44.85 o                         
  -2  11   2       2520.76       2516.83        61.46 o                         
  -1  11   2       8494.77       8622.21       145.61 o                         
   0  11   2       7029.53       7242.99       140.61 o                         
   1  11   2       8175.48       8480.24       133.84 o                         
   2  11   2         17.06         37.61        11.86 o                         
   3  11   2       1603.77       1725.80        47.77 o                         
   4  11   2        949.02       1022.06        39.04 o                         
   5  11   2        925.96        857.14        32.11 o                         
   6  11   2       3578.01       3519.88        73.75 o                         
   7  11   2       2605.65       2464.56        62.50 o                         
   8  11   2       1993.34       2004.83        67.57 o                         
  -7  12   2       1026.19       1071.32        85.20 o                         
  -6  12   2       6386.49       6017.18       251.52 o                         
  -5  12   2       1725.36       1699.70        41.24 o                         
  -4  12   2       2134.20       2048.59        50.62 o                         
  -3  12   2         17.37         30.70        14.96 o                         
  -2  12   2          5.08         11.43        15.55 o                         
  -1  12   2       1335.73       1452.24        41.96 o                         
   0  12   2       2703.65       2820.07        63.91 o                         
   1  12   2       6837.24       7033.70       116.14 o                         
   2  12   2       2795.82       2983.90        65.69 o                         
   3  12   2       3487.54       3606.62       114.21 o                         
   4  12   2       2155.29       2224.95        61.04 o                         
   5  12   2        453.46        464.98        25.41 o                         
   6  12   2         40.76         30.83        10.46 o                         
   7  12   2         86.74         90.35        13.84 o                         
  -7  13   2          6.25         -2.66        33.17 o                         
  -6  13   2        328.49        378.79        27.84 o                         
  -5  13   2       1925.85       1953.49        61.14 o                         
  -4  13   2       2452.64       2496.90        90.28 o                         
  -3  13   2       2552.10       2491.79        72.58 o                         
  -2  13   2       2922.90       3142.58        87.80 o                         
  -1  13   2       1914.83       1864.84        54.84 o                         
   0  13   2        348.59        325.23        18.66 o                         
   1  13   2          4.27          4.00        13.16 o                         
   2  13   2        287.91        300.56        18.67 o                         
   3  13   2        897.80        949.25        32.50 o                         
   4  13   2       2784.89       2807.88        73.31 o                         
   5  13   2       2922.86       2939.24        63.43 o                         
   6  13   2       2520.81       2463.81        69.51 o                         
   7  13   2       1009.56        710.35        37.52 o                         
  -6  14   2        639.45        628.89        43.07 o                         
  -5  14   2        185.38        190.36        21.41 o                         
  -4  14   2         75.24         70.98        19.13 o                         
  -3  14   2        489.29        505.82        31.47 o                         
  -2  14   2       1422.35       1440.92        48.33 o                         
  -1  14   2       4429.82       4623.24       109.93 o                         
   0  14   2       3184.07       3150.66       105.12 o                         
   1  14   2       1251.56       1277.46        38.37 o                         
   2  14   2       2075.67       2081.52        48.37 o                         
   3  14   2        547.73        553.88        22.67 o                         
   4  14   2          9.71         17.84        10.52 o                         
   5  14   2        311.87        300.02        13.91 o                         
  -4  15   2       1149.26       1159.43        51.46 o                         
  -3  15   2       2318.00       2210.65        78.77 o                         
  -2  15   2        533.95        500.07        22.76 o                         
  -1  15   2         56.18         82.25        15.78 o                         
   0  15   2        457.03        483.19        23.19 o                         
   1  15   2        495.96        487.99        29.41 o                         
   2  15   2       2353.99       2205.77        70.36 o                         
   3  15   2       2031.78       1847.29        67.83 o                         
   4  15   2       2474.31       2181.53        69.99 o                         
  -2  16   2       1910.77       1899.49        79.05 o                         
  -1  16   2       3321.45       3260.20       114.14 o                         
   0  16   2       1375.82       1265.04        51.09 o                         
   1  16   2        223.31        197.75        16.60 o                         
  -1 -15   3       1300.43       1105.17        74.21 o                         
   0 -15   3        259.95        292.61        36.39 o                         
   1 -15   3         24.18         31.10        17.29 o                         
   2 -15   3        654.73        665.68        35.33 o                         
  -3 -14   3       1118.29       1118.66        33.72 o                         
  -2 -14   3       2401.05       2369.66       106.73 o                         
  -1 -14   3       1864.10       1920.75        89.24 o                         
   0 -14   3       2371.16       2362.46        78.43 o                         
   1 -14   3       1058.76        948.08        91.30 o                         
   2 -14   3       3431.73       3029.34       131.75 o                         
   3 -14   3         99.67         91.58        22.84 o                         
   4 -14   3         70.62         88.89        22.80 o                         
  -5 -13   3       2726.24       2507.53       145.12 o                         
  -4 -13   3       1070.36       1029.59        40.91 o                         
  -3 -13   3       1361.83       1400.27        44.39 o                         
  -2 -13   3        774.75        765.80        32.61 o                         
  -1 -13   3          0.50          9.04        13.18 o                         
   0 -13   3       2143.98       2052.15        78.93 o                         
   1 -13   3       1524.67       1582.88        69.83 o                         
   2 -13   3       3210.22       3103.07       101.02 o                         
   3 -13   3       2645.68       2687.51       101.48 o                         
   4 -13   3       3188.38       3142.36        98.42 o                         
   5 -13   3       1789.05       1632.94        54.09 o                         
   6 -13   3        507.00        510.87        50.27 o                         
  -6 -12   3          1.91          5.23        11.90 o                         
  -5 -12   3        377.90        348.98        27.01 o                         
  -4 -12   3       2443.53       2301.52       117.63 o                         
  -3 -12   3       3130.91       2900.21        91.23 o                         
  -2 -12   3       7347.24       7368.63       278.10 o                         
  -1 -12   3       6150.52       6582.68       261.03 o                         
   0 -12   3       3819.67       3898.79       136.40 o                         
   1 -12   3         42.21         49.52        15.86 o                         
   2 -12   3          5.91         32.46        13.99 o                         
   3 -12   3       1674.85       1606.28        54.03 o                         
   4 -12   3       1172.32       1141.79        42.68 o                         
   5 -12   3       3351.76       3215.86       133.81 o                         
   6 -12   3       3286.77       3318.69       100.82 o                         
   7 -12   3       3415.49       3081.81       107.51 o                         
  -7 -11   3       2025.29       1910.85        77.19 o                         
  -6 -11   3       2085.22       1916.82        63.42 o                         
  -5 -11   3       3789.29       3544.52        93.01 o                         
  -4 -11   3        378.11        465.06        32.88 o                         
  -3 -11   3        769.44        755.14        32.80 o                         
  -2 -11   3       1114.78       1171.11        33.77 o                         
  -1 -11   3       2050.70       2258.68        63.45 o                         
   0 -11   3       4752.66       4843.28       105.97 o                         
   1 -11   3       3570.73       3505.32        73.58 o                         
   2 -11   3       2134.31       2168.95        59.99 o                         
   3 -11   3       1784.73       1851.86        55.66 o                         
   4 -11   3        249.01        264.33        22.51 o                         
   5 -11   3        138.46        121.63        16.79 o                         
   6 -11   3       1269.00       1257.09        45.15 o                         
   7 -11   3       1831.46       1705.24        74.18 o                         
   8 -11   3       2297.56       2145.00       128.18 o                         
  -7 -10   3        195.53        196.03        16.31 o                         
  -6 -10   3       1990.12       1923.69        77.88 o                         
  -5 -10   3       2960.05       3204.49        82.19 o                         
  -4 -10   3       5533.43       6073.16       151.59 o                         
  -3 -10   3       1182.27       1218.57        32.74 o                         
  -2 -10   3        992.63       1132.96        39.74 o                         
  -1 -10   3         47.45         87.97        15.01 o                         
   0 -10   3       1004.03        974.49        27.69 o                         
   1 -10   3        208.92        275.92        28.43 o                         
   2 -10   3        174.92        223.55        23.32 o                         
   3 -10   3       5329.04       5395.78       100.18 o                         
   4 -10   3       3152.89       3235.16        67.64 o                         
   5 -10   3       6330.07       6291.48       133.72 o                         
   6 -10   3       1067.79       1043.17        31.94 o                         
   7 -10   3        378.18        416.96        25.61 o                         
   8 -10   3          0.62          7.58        19.16 o                         
  -8  -9   3       1609.62       1516.34        55.68 o                         
  -7  -9   3        692.62        689.09        34.87 o                         
  -6  -9   3         87.04        131.78        17.12 o                         
  -5  -9   3         66.13         71.63        16.38 o                         
  -4  -9   3       1427.45       1511.56        42.15 o                         
  -3  -9   3        789.60        854.10        27.54 o                         
  -2  -9   3       4975.99       5050.54       123.72 o                         
  -1  -9   3       5858.01       6061.13       113.72 o                         
   0  -9   3       5106.94       5013.87        90.71 o                         
   1  -9   3       1365.75       1327.29        33.08 o                         
   2  -9   3        216.42        201.33        17.12 o                         
   3  -9   3        325.40        275.29        17.08 o                         
   4  -9   3       1458.03       1500.20        40.41 o                         
   5  -9   3       3020.03       3085.04        62.53 o                         
   6  -9   3       4849.25       4882.46        89.33 o                         
   7  -9   3       2218.96       2372.82        57.87 o                         
   8  -9   3       2433.36       2700.05        67.82 o                         
   9  -9   3        628.99        611.24        45.56 o                         
  -8  -8   3       1217.11       1259.01        55.94 o                         
  -7  -8   3       2914.03       2894.78       130.64 o                         
  -6  -8   3       2249.19       2314.49        71.18 o                         
  -5  -8   3        615.79        629.47        24.92 o                         
  -4  -8   3        698.18        762.74        29.76 o                         
  -3  -8   3        852.06        883.56        25.57 o                         
  -2  -8   3        509.72        534.42        23.10 o                         
  -1  -8   3       2250.88       2380.87        53.73 o                         
   0  -8   3       4488.46       4614.70       130.25 o                         
   1  -8   3       7737.57       7663.07       145.78 o                         
   2  -8   3       2714.28       2436.67        57.36 o                         
   3  -8   3       3542.87       3438.81        58.09 o                         
   4  -8   3        952.54        914.30        27.64 o                         
   5  -8   3        470.24        463.37        19.91 o                         
   6  -8   3        128.07        167.99        16.63 o                         
   7  -8   3         59.00         44.94        15.45 o                         
   8  -8   3       1508.64       1590.58        57.92 o                         
   9  -8   3       3346.70       3608.32       115.38 o                         
  -9  -7   3        999.65        938.01        41.56 o                         
  -8  -7   3        453.74        386.88        28.54 o                         
  -7  -7   3         26.17         50.94        19.45 o                         
  -6  -7   3        332.66        325.94        21.91 o                         
  -5  -7   3       3437.62       3317.73        72.50 o                         
  -4  -7   3       6604.99       6822.97       124.74 o                         
  -3  -7   3      11891.10      11778.05       178.93 o                         
  -2  -7   3       6797.40       6814.34       132.06 o                         
  -1  -7   3       5516.77       5730.12        93.76 o                         
   0  -7   3        128.59        131.74        15.53 o                         
   1  -7   3        102.36         77.72        12.15 o                         
   2  -7   3       2576.54       2493.20        56.95 o                         
   3  -7   3       5870.38       5934.42       135.63 o                         
   4  -7   3      11267.53      10670.01       147.44 o                         
   5  -7   3       4566.98       4406.80        74.50 o                         
   6  -7   3       6406.16       6390.91        94.87 o                         
   7  -7   3       2060.87       2256.25        56.79 o                         
   8  -7   3        787.08        866.47        31.24 o                         
   9  -7   3         24.24         35.68        18.59 o                         
  10  -7   3        508.96        449.80        31.45 o                         
  -9  -6   3       2291.78       2362.60        75.58 o                         
  -8  -6   3       5424.82       4917.31       153.07 o                         
  -7  -6   3       4285.56       4168.93       166.22 o                         
  -6  -6   3       1425.56       1472.26        41.32 o                         
  -5  -6   3        294.81        340.52        28.99 o                         
  -4  -6   3        290.53        265.40        17.37 o                         
  -3  -6   3      14270.56      15283.99       304.59 o                         
  -2  -6   3       5486.36       5724.86       100.46 o                         
  -1  -6   3      15856.41      15808.96       251.82 o                         
   0  -6   3       6975.94       6404.15       115.32 o                         
   1  -6   3       4078.04       3733.16        68.52 o                         
   2  -6   3        969.85        896.07        31.64 o                         
   3  -6   3       3972.74       3988.57        93.35 o                         
   4  -6   3        117.12        125.23        15.75 o                         
   5  -6   3       1863.54       1836.33        36.18 o                         
   6  -6   3       3248.08       3195.50        52.96 o                         
   7  -6   3       4458.59       4523.81       107.69 o                         
   8  -6   3       5232.94       5158.45       107.07 o                         
   9  -6   3       3142.49       3259.03        76.23 o                         
  10  -6   3       1076.37       1132.06        44.86 o                         
 -10  -5   3          4.03         28.28        13.20 o                         
  -9  -5   3         64.48         60.71        17.47 o                         
  -8  -5   3       1794.25       1797.23        58.57 o                         
  -7  -5   3       2286.12       2228.17        60.44 o                         
  -6  -5   3       4625.44       4647.73       100.80 o                         
  -5  -5   3       5821.62       5720.10       108.96 o                         
  -4  -5   3       9020.00       9470.82       185.17 o                         
  -3  -5   3       7842.90       8200.10       172.28 o                         
  -2  -5   3        560.42        666.30        25.68 o                         
  -1  -5   3        156.56        156.37        14.98 o                         
   0  -5   3       1378.87       1220.72        44.33 o                         
   1  -5   3      15460.95      15998.01       294.10 o                         
   2  -5   3      15353.23      14971.45       300.14 o                         
   3  -5   3       6088.00       5929.39       120.49 o                         
   4  -5   3      13049.81      12793.40       243.32 o                         
   5  -5   3        822.68        812.39        47.54 o                         
   6  -5   3        181.14        153.56        12.90 o                         
   7  -5   3        187.66        224.53        16.99 o                         
   8  -5   3       1314.75       1322.81        38.02 o                         
   9  -5   3       2716.45       2798.30        92.79 o                         
  10  -5   3       2365.32       2366.68        69.35 o                         
 -10  -4   3       2430.22       2545.40        76.13 o                         
  -9  -4   3        821.84        836.31        38.82 o                         
  -8  -4   3        817.25        906.58        37.79 o                         
  -7  -4   3          8.38         26.62        14.83 o                         
  -6  -4   3         21.26         68.90        15.89 o                         
  -5  -4   3       5114.27       4837.03        99.11 o                         
  -4  -4   3        763.36        757.12        31.95 o                         
  -3  -4   3      21775.21      20970.92       353.95 o                         
  -2  -4   3       6407.92       6371.11       161.24 o                         
  -1  -4   3      13852.64      13166.03       229.37 o                         
   0  -4   3       8642.45       8744.03       176.02 o                         
   1  -4   3        376.77        370.19        23.04 o                         
   2  -4   3       1581.02       1718.76        52.27 o                         
   3  -4   3       2071.50       1951.40        57.37 o                         
   4  -4   3       6546.16       6964.95       131.74 o                         
   5  -4   3      10713.47      10735.56       229.11 o                         
   6  -4   3       4350.67       4235.73        84.08 o                         
   7  -4   3       4867.09       5014.67        83.84 o                         
   8  -4   3       1667.82       1732.71        44.46 o                         
   9  -4   3        848.98        913.51        49.19 o                         
  10  -4   3          4.59         23.43        20.51 o                         
  11  -4   3        214.13        230.83        34.77 o                         
 -10  -3   3        588.32        588.60        31.78 o                         
  -9  -3   3       3096.40       3254.74        80.50 o                         
  -8  -3   3       4553.53       4462.09        91.06 o                         
  -7  -3   3       5228.34       5371.88       100.34 o                         
  -6  -3   3       5020.40       5276.00        97.84 o                         
  -5  -3   3       4144.28       4041.08       124.09 o                         
  -4  -3   3        499.80        501.96        27.31 o                         
  -3  -3   3        655.57        726.48        30.43 o                         
  -2  -3   3       5962.07       5670.16       229.80 o                         
  -1  -3   3        250.17        240.50        16.75 o                         
   0  -3   3       9585.38       9848.35       167.82 o                         
   1  -3   3      45993.19      45260.75       762.87 o                         
   2  -3   3      20732.07      20967.47       366.11 o                         
   3  -3   3       2178.26       2267.33        50.26 o                         
   4  -3   3        700.33        679.95        26.62 o                         
   5  -3   3       3267.34       3362.20        78.62 o                         
   6  -3   3       1366.59       1448.53        50.22 o                         
   7  -3   3       6844.02       6989.77        99.04 o                         
   8  -3   3       8331.83       8514.40       171.62 o                         
   9  -3   3       5320.45       5470.20       134.01 o                         
  10  -3   3       2552.53       2543.11        75.23 o                         
  11  -3   3       1639.93       1588.49       105.76 o                         
 -10  -2   3       1793.35       1598.12        85.42 o                         
  -9  -2   3          5.74         10.49        16.94 o                         
  -8  -2   3         11.39         13.97        13.71 o                         
  -7  -2   3       9177.86       8993.65       136.38 o                         
  -6  -2   3       3766.68       3652.46        73.30 o                         
  -5  -2   3      13489.39      12510.92       280.89 o                         
  -4  -2   3       5529.31       5428.93       118.83 o                         
  -3  -2   3      10504.80      10516.43       216.13 o                         
  -2  -2   3        241.49        204.45        14.83 o                         
  -1  -2   3       3077.33       3018.23        77.47 o                         
   0  -2   3       1523.55       1506.29        39.58 o                         
   1  -2   3       1407.11       1174.53        33.35 o                         
   2  -2   3      12885.31      12674.93       216.20 o                         
   3  -2   3      19212.81      19028.24       336.79 o                         
   4  -2   3       3570.22       3211.46        83.36 o                         
   5  -2   3       9894.72      10078.55       188.18 o                         
   6  -2   3       2530.25       2674.72        98.83 o                         
   7  -2   3       2438.08       2481.80        54.95 o                         
   8  -2   3         85.84        175.90        19.44 o                         
   9  -2   3        754.52        789.78        38.46 o                         
  10  -2   3       2518.52       2318.20       109.93 o                         
  11  -2   3       2334.79       2377.05       142.16 o                         
 -10  -1   3       2524.21       2419.43        94.28 o                         
  -9  -1   3       2898.92       2884.00       124.88 o                         
  -8  -1   3       3409.41       3398.73       113.07 o                         
  -7  -1   3       2958.91       2880.45        58.64 o                         
  -6  -1   3          7.04         13.09        12.30 o                         
  -5  -1   3        295.10        384.29        25.98 o                         
  -4  -1   3       3546.65       3479.65        91.30 o                         
  -3  -1   3       1742.80       1691.80        51.25 o                         
  -2  -1   3      16624.12      16984.80       323.40 o                         
  -1  -1   3       1272.90       1334.06        64.65 o                         
   0  -1   3      45708.91      43895.99      1127.86 o                         
   1  -1   3      15258.40      15681.88       234.39 o                         
   2  -1   3       8813.09       8461.04       135.25 o                         
   3  -1   3       1845.84       1750.33        53.89 o                         
   4  -1   3         29.54         58.06        14.36 o                         
   5  -1   3       6296.53       6060.95       138.53 o                         
   6  -1   3       4055.55       3930.45       108.88 o                         
   7  -1   3      10086.32       9980.78       140.34 o                         
   8  -1   3       6277.60       6238.12       106.74 o                         
   9  -1   3        785.90        821.73        29.63 o                         
  10  -1   3        383.84        376.65        24.37 o                         
  11  -1   3         37.53         52.62        18.28 o                         
 -11   0   3        156.36        170.66        31.79 o                         
 -10   0   3        149.16        166.26        16.77 o                         
  -9   0   3       1993.84       1942.45        58.09 o                         
  -8   0   3        898.26        995.70        39.81 o                         
  -7   0   3       9861.96       9512.13       143.41 o                         
  -6   0   3       5301.23       5087.31        93.36 o                         
  -5   0   3      16914.84      16413.13       325.25 o                         
  -4   0   3       1039.32        887.33        34.01 o                         
  -3   0   3        140.59        201.80        19.71 o                         
  -2   0   3        933.46        755.23        26.85 o                         
  -1   0   3        583.86        493.42        19.10 o                         
   0   0   3       2453.09       3478.33        93.38 o                         
   1   0   3       5470.48       4952.05        96.36 o                         
   2   0   3       7161.18       7787.02       123.80 o                         
   3   0   3      13581.65      13860.91       247.13 o                         
   4   0   3       6176.64       6250.03       133.10 o                         
   5   0   3       4149.79       4141.03       100.87 o                         
   6   0   3       1045.73       1117.61        50.78 o                         
   7   0   3        494.41        496.80        21.70 o                         
   8   0   3        883.80        907.51        29.77 o                         
   9   0   3        748.78        721.13        27.43 o                         
  10   0   3       5200.82       5244.05       120.11 o                         
  11   0   3       1313.32       1352.87        48.72 o                         
 -10   1   3       1579.85       1586.44        48.55 o                         
  -9   1   3       1108.88       1029.65        40.43 o                         
  -8   1   3        184.76        215.09        26.82 o                         
  -7   1   3          6.61         47.60        13.02 o                         
  -6   1   3       3997.07       3822.69        97.05 o                         
  -5   1   3       6231.98       6044.79       138.51 o                         
  -4   1   3       7308.98       6824.01       196.47 o                         
  -3   1   3      12814.00      12268.56       241.12 o                         
  -2   1   3      12603.17      11972.91       212.94 o                         
  -1   1   3      14682.01      15266.05       237.16 o                         
   0   1   3      11418.02      12697.33       234.33 o                         
   1   1   3       1344.88       1373.93        40.15 o                         
   2   1   3        854.88        832.55        25.70 o                         
   3   1   3       3977.28       3750.49        99.23 o                         
   4   1   3      13609.61      13086.36       297.36 o                         
   5   1   3      11466.46      11043.47       211.50 o                         
   6   1   3       6733.28       6276.28       147.70 o                         
   7   1   3        864.35        844.74        26.98 o                         
   8   1   3         16.83         28.86        12.37 o                         
   9   1   3        155.75        158.69        22.07 o                         
  10   1   3        796.98        768.82        30.97 o                         
  11   1   3       2059.33       2275.44        77.84 o                         
 -10   2   3        721.03        739.84        34.30 o                         
  -9   2   3       2223.02       2344.76       101.56 o                         
  -8   2   3       2990.25       3136.43        63.73 o                         
  -7   2   3       7867.43       7544.96       109.35 o                         
  -6   2   3       2678.95       2506.51        49.56 o                         
  -5   2   3        405.09        506.94        33.58 o                         
  -4   2   3       1698.28       1718.48        69.34 o                         
  -3   2   3       5784.00       5704.34       161.06 o                         
  -2   2   3      11608.48      13439.12       296.94 o                         
  -1   2   3      66861.03      71570.76      1359.19 o                         
   0   2   3      12437.68      12822.64       339.66 o                         
   1   2   3       3323.62       3296.72        75.53 o                         
   2   2   3        365.57        369.38        21.75 o                         
   3   2   3       5248.40       5363.99       125.37 o                         
   4   2   3       1219.93       1397.51        49.28 o                         
   5   2   3       2595.40       2628.92        69.12 o                         
   6   2   3       7133.30       6349.07       149.49 o                         
   7   2   3        889.95        979.69        29.85 o                         
   8   2   3       2972.16       2825.98        83.80 o                         
   9   2   3       2353.92       2157.51        67.14 o                         
  10   2   3        774.54        852.92        37.99 o                         
  11   2   3         28.15         18.36        28.35 o                         
 -10   3   3         68.61         63.54        17.59 o                         
  -9   3   3          3.29          7.19        15.73 o                         
  -8   3   3       3722.32       3813.21        70.28 o                         
  -7   3   3       4128.10       3991.95        58.54 o                         
  -6   3   3      11240.40      11388.74       138.79 o                         
  -5   3   3       5309.34       5032.52       147.84 o                         
  -4   3   3       7758.92       7086.23       190.83 o                         
  -3   3   3       4234.69       4376.25       151.53 o                         
  -2   3   3        503.61        668.00        39.28 o                         
  -1   3   3      22161.56      22458.69       520.38 o                         
   0   3   3       9384.27       9887.37       177.76 o                         
   1   3   3       6663.96       7126.77       132.54 o                         
   2   3   3       8497.46       8307.46       161.38 o                         
   3   3   3      15604.87      14971.49       270.32 o                         
   4   3   3      16655.74      15537.46       304.06 o                         
   5   3   3       1976.50       1717.88        59.33 o                         
   6   3   3        516.27        535.27        30.20 o                         
   7   3   3        335.31        317.30        21.07 o                         
   8   3   3        868.18        857.94        41.08 o                         
   9   3   3       3276.49       3382.39        96.99 o                         
  10   3   3       2484.52       2436.07       103.30 o                         
  11   3   3       2332.99       2326.78        88.93 o                         
 -10   4   3       1308.91       1377.15        61.73 o                         
  -9   4   3       2316.91       2389.09        57.53 o                         
  -8   4   3        179.69        204.68        14.00 o                         
  -7   4   3        142.45        167.44        12.86 o                         
  -6   4   3       1038.71        991.74        23.01 o                         
  -5   4   3       2999.66       3174.45        85.82 o                         
  -4   4   3       9885.09      10946.06       286.14 o                         
  -3   4   3       9107.86       8779.66       274.78 o                         
  -2   4   3      14603.10      14032.27       288.85 o                         
  -1   4   3       1600.33       1351.44        45.15 o                         
   0   4   3       2613.41       2597.71        60.09 o                         
   1   4   3       3283.37       3853.63        86.28 o                         
   2   4   3        764.37        949.64        31.66 o                         
   3   4   3      17177.29      18464.14       323.02 o                         
   4   4   3      11719.98      11573.52       248.00 o                         
   5   4   3      33831.40      34508.74      1368.53 o                         
   6   4   3      15584.44      14875.93       355.92 o                         
   7   4   3       2674.55       2774.91        71.49 o                         
   8   4   3       2338.20       2344.11        77.68 o                         
   9   4   3         71.19         76.01        22.59 o                         
  10   4   3         20.62         48.64        17.22 o                         
  11   4   3        652.16        722.77        33.57 o                         
 -10   5   3        924.70        788.51        41.32 o                         
  -9   5   3       3732.69       3702.22        89.43 o                         
  -8   5   3       6182.82       6239.40        90.47 o                         
  -7   5   3       4078.84       3921.94        65.70 o                         
  -6   5   3       3731.44       3491.66        51.46 o                         
  -5   5   3        871.92        838.83        46.37 o                         
  -4   5   3        692.80        623.15        60.89 o                         
  -3   5   3         36.91         42.30        12.79 o                         
  -2   5   3       7134.50       8029.83       186.22 o                         
  -1   5   3       4854.66       4860.02       111.33 o                         
   0   5   3       7369.68       6840.60       128.33 o                         
   1   5   3      14516.25      14110.40       242.45 o                         
   2   5   3      20355.46      20765.15       389.95 o                         
   3   5   3       5916.84       6767.09       124.24 o                         
   4   5   3        234.85        254.32        23.22 o                         
   5   5   3          4.99          5.16        17.08 o                         
   6   5   3       1669.60       1651.42        50.27 o                         
   7   5   3       7682.68       7785.59       166.17 o                         
   8   5   3       3463.46       3537.09       164.85 o                         
   9   5   3       4269.61       4472.14       109.96 o                         
  10   5   3       1566.55       1716.42        48.44 o                         
  11   5   3        662.93        593.91        32.79 o                         
  -9   6   3         87.36         97.99        19.81 o                         
  -8   6   3         90.67        101.43        12.94 o                         
  -7   6   3       1028.68        992.66        25.50 o                         
  -6   6   3       3544.94       3555.61        51.96 o                         
  -5   6   3       7472.13       7443.54        98.42 o                         
  -4   6   3       6601.94       6710.22       173.71 o                         
  -3   6   3       9625.21       9971.82       201.11 o                         
  -2   6   3       5448.32       5528.96       118.55 o                         
  -1   6   3       3728.93       3963.91        98.74 o                         
   0   6   3         40.63         24.87        10.75 o                         
   1   6   3       2303.70       2373.24        67.82 o                         
   2   6   3      16278.80      16124.87       268.23 o                         
   3   6   3      12317.27      12483.01       213.86 o                         
   4   6   3       2284.66       1971.56        72.57 o                         
   5   6   3       6457.20       6538.01       137.18 o                         
   6   6   3       8865.41       9215.02       188.80 o                         
   7   6   3       2082.79       2267.78        78.97 o                         
   8   6   3        641.76        650.99        45.74 o                         
   9   6   3       1788.87       1846.82        63.24 o                         
  10   6   3       1206.89       1195.76        38.60 o                         
  -9   7   3       2854.47       2772.90        85.83 o                         
  -8   7   3       3594.65       3683.44        71.83 o                         
  -7   7   3       1241.24       1282.43        31.81 o                         
  -6   7   3       1979.93       2060.12        37.21 o                         
  -5   7   3       2217.71       2157.12        37.42 o                         
  -4   7   3       1293.13       1264.29        36.62 o                         
  -3   7   3       6624.76       7021.59       167.44 o                         
  -2   7   3      15687.71      16649.47       332.92 o                         
  -1   7   3       7750.89       8099.74       157.91 o                         
   0   7   3       3599.87       3501.31        70.53 o                         
   1   7   3       1624.52       1458.38        40.00 o                         
   2   7   3        270.25        248.08        16.54 o                         
   3   7   3        220.29        221.48        17.42 o                         
   4   7   3       2241.43       2150.18        78.05 o                         
   5   7   3       4359.02       4577.41        81.63 o                         
   6   7   3       2171.52       2195.11        64.57 o                         
   7   7   3       7149.77       7409.80       146.39 o                         
   8   7   3       2320.40       2468.80        70.42 o                         
   9   7   3       1564.80       1696.07        69.49 o                         
  10   7   3          7.89         21.28        17.34 o                         
  -8   8   3       2056.28       2167.35        64.97 o                         
  -7   8   3       2977.14       2871.67        56.49 o                         
  -6   8   3       6348.82       6479.91        90.67 o                         
  -5   8   3       6552.80       6871.23        90.04 o                         
  -4   8   3        614.33        571.46        18.36 o                         
  -3   8   3       1162.12       1274.06        66.78 o                         
  -2   8   3        124.24        155.21        19.86 o                         
  -1   8   3       1529.38       1380.97        41.88 o                         
   0   8   3       4528.67       4231.92        85.40 o                         
   1   8   3       2394.84       2193.02        67.35 o                         
   2   8   3       4893.23       4399.81        89.71 o                         
   3   8   3       1025.69       1152.46        37.64 o                         
   4   8   3       5122.70       5135.01        86.73 o                         
   5   8   3          3.02         25.50        11.36 o                         
   6   8   3         13.84         37.71        14.44 o                         
   7   8   3       1708.40       1894.23        61.07 o                         
   8   8   3       1303.03       1255.60        48.99 o                         
   9   8   3       1120.46       1158.25        46.98 o                         
  10   8   3        746.34        735.92        31.62 o                         
  -8   9   3        162.20        143.54        19.74 o                         
  -7   9   3         12.02         24.74        15.14 o                         
  -6   9   3        601.74        614.97        24.30 o                         
  -5   9   3       8938.79       8869.12       125.76 o                         
  -4   9   3       5390.59       5416.82        86.97 o                         
  -3   9   3      14323.48      14985.48       227.77 o                         
  -2   9   3       5069.14       5429.70       113.77 o                         
  -1   9   3       2238.53       2187.20        58.81 o                         
   0   9   3        361.62        401.91        26.83 o                         
   1   9   3        909.63        920.97        35.01 o                         
   2   9   3       1265.06       1148.60        38.69 o                         
   3   9   3       5502.61       5471.08       103.16 o                         
   4   9   3       3017.86       3257.67        65.31 o                         
   5   9   3       7364.18       7423.47       128.17 o                         
   6   9   3       1292.45       1380.50        47.04 o                         
   7   9   3       2092.16       2056.11        68.56 o                         
   8   9   3         10.09         37.03        14.88 o                         
   9   9   3         19.96         20.65        18.61 o                         
  -8  10   3       2577.82       2612.13        83.06 o                         
  -7  10   3       1622.70       1633.51        50.93 o                         
  -6  10   3        801.69        767.53        27.23 o                         
  -5  10   3       1719.91       1660.49        42.77 o                         
  -4  10   3       1220.10       1385.60        42.67 o                         
  -3  10   3       1228.68       1269.44        43.40 o                         
  -2  10   3       5881.50       6020.57       111.54 o                         
  -1  10   3       5986.84       5945.29       155.64 o                         
   0  10   3       7975.18       7840.16       145.41 o                         
   1  10   3       3049.53       3002.47        68.50 o                         
   2  10   3       2444.84       2321.67        53.86 o                         
   3  10   3       1100.16       1139.38        41.42 o                         
   4  10   3         16.77         32.95        12.20 o                         
   5  10   3       1990.26       2042.87        49.92 o                         
   6  10   3       2633.28       2676.69        98.85 o                         
   7  10   3       4107.01       4094.72       101.26 o                         
   8  10   3       2194.18       2077.75        61.07 o                         
   9  10   3        946.31        805.18        47.44 o                         
  -8  11   3       1736.20       1744.29        73.63 o                         
  -7  11   3       3791.01       3628.85       136.04 o                         
  -6  11   3       3328.51       3367.97       133.25 o                         
  -5  11   3       3785.23       3843.08        84.86 o                         
  -4  11   3       2189.41       2285.58        54.03 o                         
  -3  11   3       1036.54       1010.59        41.44 o                         
  -2  11   3        141.25        170.74        14.12 o                         
  -1  11   3        594.64        570.77        29.57 o                         
   0  11   3       1259.75       1282.03        36.74 o                         
   1  11   3       5833.25       6046.04       112.58 o                         
   2  11   3       3196.45       3419.54        79.18 o                         
   3  11   3       7872.01       8079.50       167.58 o                         
   4  11   3       1242.29       1355.01        41.93 o                         
   5  11   3       1508.74       1573.14        56.21 o                         
   6  11   3          6.26         13.55        14.13 o                         
   7  11   3         11.39         14.96        13.61 o                         
   8  11   3        987.04        930.15        43.38 o                         
  -7  12   3        133.86        167.13        30.75 o                         
  -6  12   3        721.37        673.93        36.92 o                         
  -5  12   3        424.35        464.85        23.99 o                         
  -4  12   3       2612.23       2650.62        62.86 o                         
  -3  12   3        409.39        467.95        22.17 o                         
  -2  12   3       3890.57       3958.23        88.39 o                         
  -1  12   3       3263.96       3488.62        74.73 o                         
   0  12   3       1814.81       1898.85        52.27 o                         
   1  12   3          5.47         42.67        13.82 o                         
   2  12   3          4.37         67.34        22.56 o                         
   3  12   3       1479.87       1581.61        45.86 o                         
   4  12   3       2436.09       2387.13        83.63 o                         
   5  12   3       3229.89       3373.23       106.12 o                         
   6  12   3       3221.48       3286.15        77.56 o                         
   7  12   3       1816.15       1808.32        47.64 o                         
   8  12   3        641.60        457.46        30.92 o                         
  -6  13   3       1659.27       1791.96        87.92 o                         
  -5  13   3        968.00        963.80        56.77 o                         
  -4  13   3         64.79         70.51        15.51 o                         
  -3  13   3        342.31        342.62        22.17 o                         
  -2  13   3       1152.30       1128.73        40.86 o                         
  -1  13   3       4276.58       4460.72       125.89 o                         
   0  13   3       7423.15       7779.36       182.66 o                         
   1  13   3       4268.59       4471.97       115.03 o                         
   2  13   3        975.25        975.63        34.20 o                         
   3  13   3       2472.17       2556.74        62.56 o                         
   4  13   3         97.00        132.64        18.76 o                         
   5  13   3         45.03         39.80        11.83 o                         
   6  13   3        676.13        634.63        20.45 o                         
   7  13   3        995.13        907.26        39.05 o                         
  -6  14   3       1093.87       1038.35        77.01 o                         
  -5  14   3       2001.42       1892.24        71.07 o                         
  -4  14   3       3820.74       3390.77       113.29 o                         
  -3  14   3       1475.60       1429.65        45.18 o                         
  -2  14   3        658.64        673.04        33.51 o                         
  -1  14   3         15.06         27.33        14.00 o                         
   0  14   3        799.49        687.48        33.21 o                         
   1  14   3        809.72        853.62        36.95 o                         
   2  14   3       1845.42       1903.46        49.31 o                         
   3  14   3       3210.40       3097.10        76.10 o                         
   4  14   3       2388.80       2259.91        61.29 o                         
   5  14   3       1636.63       1522.66        40.92 o                         
   6  14   3        403.48        343.15        49.75 o                         
  -4  15   3        624.96        561.77        48.04 o                         
  -3  15   3       2543.02       2582.47        84.68 o                         
  -2  15   3       2361.82       2367.23        92.54 o                         
  -1  15   3       4466.99       4557.63       148.22 o                         
   0  15   3       1745.65       1761.89        59.10 o                         
   1  15   3        775.29        814.60        40.73 o                         
   2  15   3         41.90         81.56        12.71 o                         
   3  15   3         34.10         56.51        11.69 o                         
   4  15   3       1563.69       1532.62        39.81 o                         
   5  15   3       1145.34        792.77        56.50 o                         
  -3  16   3          2.82          6.59        16.64 o                         
  -2  16   3         16.80         25.79        17.14 o                         
  -1  16   3        514.77        544.57        34.93 o                         
   0  16   3       1109.22       1081.15        50.32 o                         
   1  16   3       2413.96       2494.88       159.25 o                         
   2  16   3       2234.90       2176.77        74.49 o                         
   0 -15   4        858.54        552.02        42.62 o                         
  -3 -14   4        599.69        480.43        40.64 o                         
  -2 -14   4        230.86        238.59        24.29 o                         
  -1 -14   4         86.14        108.43        16.85 o                         
   0 -14   4        525.98        487.00        54.79 o                         
   1 -14   4        820.54        738.59        64.33 o                         
   2 -14   4       2470.19       2157.26       140.08 o                         
   3 -14   4       1732.76       1520.21        88.10 o                         
   4 -14   4       1636.48       1598.50        69.31 o                         
  -4 -13   4       1669.31       1613.34        51.75 o                         
  -3 -13   4       3267.92       3312.43        80.77 o                         
  -2 -13   4       2468.50       2421.05        61.03 o                         
  -1 -13   4       3344.65       3389.56        94.55 o                         
   0 -13   4        359.83        364.45        33.24 o                         
   1 -13   4        514.16        456.38        30.98 o                         
   2 -13   4         19.50         24.26        24.31 o                         
   3 -13   4        168.78        152.46        38.75 o                         
   4 -13   4       1358.06       1220.56       219.09 o                         
   5 -13   4       3086.08       3225.80       132.34 o                         
   6 -13   4       2654.81       2626.04       147.57 o                         
  -5 -12   4       1467.81       1399.39        93.20 o                         
  -4 -12   4        581.57        528.95        27.25 o                         
  -3 -12   4         77.56        107.14        17.78 o                         
  -2 -12   4       1158.15       1090.53        39.67 o                         
  -1 -12   4       2923.54       2974.58        92.31 o                         
   0 -12   4       6558.12       6695.28       159.16 o                         
   1 -12   4       3640.54       3841.51       145.86 o                         
   2 -12   4       3403.43       3618.88       117.10 o                         
   3 -12   4        346.13        356.57        32.81 o                         
   4 -12   4       1063.58       1152.39        68.43 o                         
   5 -12   4         10.42         13.20        15.65 o                         
   6 -12   4        545.66        540.18        31.48 o                         
   7 -12   4       3386.17       3569.42       197.02 o                         
  -6 -11   4        581.61        600.94        32.37 o                         
  -5 -11   4       2946.28       2748.51        79.71 o                         
  -4 -11   4       2198.78       2253.57        73.88 o                         
  -3 -11   4       2533.74       2386.55        64.00 o                         
  -2 -11   4       1428.70       1351.76        42.74 o                         
  -1 -11   4       1226.23       1194.81        48.80 o                         
   0 -11   4        199.42        183.24        16.88 o                         
   1 -11   4        148.85        195.46        25.99 o                         
   2 -11   4       3054.55       2953.40        72.48 o                         
   3 -11   4       2816.87       2867.67        99.20 o                         
   4 -11   4       2773.75       2782.41        73.46 o                         
   5 -11   4       2713.34       2947.25        91.70 o                         
   6 -11   4       2359.64       2400.48        98.99 o                         
   7 -11   4        469.52        471.52        28.07 o                         
   8 -11   4         16.01          5.27        27.72 o                         
  -7 -10   4       1120.23       1087.47        42.73 o                         
  -6 -10   4        398.32        428.87        35.90 o                         
  -5 -10   4        179.78        219.32        18.79 o                         
  -4 -10   4        253.72        258.68        20.11 o                         
  -3 -10   4       2298.29       2451.49        77.79 o                         
  -2 -10   4       3689.07       3780.09        74.55 o                         
  -1 -10   4       5887.61       6198.36        99.00 o                         
   0 -10   4      10646.12      10523.60       237.75 o                         
   1 -10   4       5167.83       5449.52       117.40 o                         
   2 -10   4       5507.46       5684.58       111.75 o                         
   3 -10   4         54.32        106.70        20.20 o                         
   4 -10   4        401.38        385.27        23.43 o                         
   5 -10   4       2888.81       3014.70        79.58 o                         
   6 -10   4       4384.05       4568.37       148.06 o                         
   7 -10   4       4029.76       4363.05       240.95 o                         
   8 -10   4       2130.65       1900.97        75.32 o                         
  -8  -9   4        822.75        793.73        56.77 o                         
  -7  -9   4       3034.43       3019.45        80.48 o                         
  -6  -9   4       3024.16       2651.16        83.07 o                         
  -5  -9   4       2078.71       2133.52        59.38 o                         
  -4  -9   4        665.97        670.77        36.17 o                         
  -3  -9   4       1079.53       1216.00        37.56 o                         
  -2  -9   4          6.01         26.59        11.47 o                         
  -1  -9   4       1461.70       1541.73        39.15 o                         
   0  -9   4       3171.01       3081.59        60.74 o                         
   1  -9   4       3334.31       3298.83        74.31 o                         
   2  -9   4       1579.14       1433.91        40.50 o                         
   3  -9   4       3003.78       2861.28        56.80 o                         
   4  -9   4       2285.26       2347.78        59.25 o                         
   5  -9   4        710.33        804.14        32.28 o                         
   6  -9   4        499.89        508.15        26.16 o                         
   7  -9   4        141.21        165.21        19.68 o                         
   8  -9   4       2290.20       2314.04        94.46 o                         
   9  -9   4       1829.79       1641.42        79.37 o                         
  -8  -8   4        313.47        304.04        19.70 o                         
  -7  -8   4         38.59         92.22        16.47 o                         
  -6  -8   4        169.09        157.66        20.82 o                         
  -5  -8   4       1069.20       1072.08        49.20 o                         
  -4  -8   4       2146.66       2253.63        61.44 o                         
  -3  -8   4       4968.51       4916.40        96.68 o                         
  -2  -8   4       9426.88       9702.42       148.24 o                         
  -1  -8   4       2590.68       2724.74        62.07 o                         
   0  -8   4       1268.26       1262.64        32.53 o                         
   1  -8   4        353.15        373.80        17.26 o                         
   2  -8   4         20.34         32.44        11.35 o                         
   3  -8   4        781.11        871.45        25.95 o                         
   4  -8   4       1113.20       1087.71        32.38 o                         
   5  -8   4       4610.67       4396.06        87.33 o                         
   6  -8   4       1322.30       1312.31        42.34 o                         
   7  -8   4       1941.55       2010.95        49.73 o                         
   8  -8   4        294.09        327.03        27.46 o                         
   9  -8   4         36.42         89.48        23.78 o                         
  -9  -7   4       3148.08       2958.48       161.76 o                         
  -8  -7   4       2827.80       2892.56        88.43 o                         
  -7  -7   4       3534.78       3211.39       106.48 o                         
  -6  -7   4       2799.58       2694.41        74.78 o                         
  -5  -7   4         37.24         64.59        18.47 o                         
  -4  -7   4        344.13        409.26        36.69 o                         
  -3  -7   4       1410.82       1511.21        40.67 o                         
  -2  -7   4       8126.95       8700.54       128.36 o                         
  -1  -7   4       6038.12       6150.37       113.32 o                         
   0  -7   4       6642.84       6156.27       123.24 o                         
   1  -7   4       6185.75       5893.78        99.41 o                         
   2  -7   4        285.58        270.55        18.42 o                         
   3  -7   4        175.76        187.95        18.72 o                         
   4  -7   4         22.04         30.24        10.26 o                         
   5  -7   4        538.29        547.72        21.66 o                         
   6  -7   4        951.43        842.15        28.38 o                         
   7  -7   4       1455.01       1494.90        46.63 o                         
   8  -7   4       4161.19       4451.59       112.56 o                         
   9  -7   4       2900.93       2986.13       111.44 o                         
  10  -7   4       2082.59       2300.23        71.92 o                         
  -9  -6   4          4.86         24.79        13.53 o                         
  -8  -6   4        877.68        867.38        42.58 o                         
  -7  -6   4       1904.10       1829.87        62.38 o                         
  -6  -6   4       4255.58       4170.92       137.52 o                         
  -5  -6   4       3139.53       3123.96        75.19 o                         
  -4  -6   4       7665.56       7499.42       136.58 o                         
  -3  -6   4        162.65        227.49        16.25 o                         
  -2  -6   4        541.32        516.98        23.88 o                         
  -1  -6   4       2010.27       2229.21        52.80 o                         
   0  -6   4         69.81        113.70        12.91 o                         
   1  -6   4       3012.43       2798.83        54.16 o                         
   2  -6   4      15951.77      15630.62       242.91 o                         
   3  -6   4      13817.15      13400.47       236.08 o                         
   4  -6   4       3476.61       3304.38        79.51 o                         
   5  -6   4       3124.44       2992.65        53.53 o                         
   6  -6   4        292.98        311.30        16.14 o                         
   7  -6   4          0.01         20.96        15.67 o                         
   8  -6   4        441.80        471.23        28.86 o                         
   9  -6   4       2533.33       2730.54        75.85 o                         
  10  -6   4       2422.32       2644.25        94.61 o                         
  -9  -5   4       3544.56       3682.59       109.39 o                         
  -8  -5   4       1428.42       1385.14        60.19 o                         
  -7  -5   4        924.27       1032.57        50.82 o                         
  -6  -5   4        320.72        387.50        37.02 o                         
  -5  -5   4       1190.35       1165.42        35.10 o                         
  -4  -5   4       4669.06       4608.95       101.71 o                         
  -3  -5   4       9246.83       9186.15       186.31 o                         
  -2  -5   4      12283.82      12283.50       270.28 o                         
  -1  -5   4      11734.85      11925.97       220.94 o                         
   0  -5   4       6303.05       6740.05       115.73 o                         
   1  -5   4       2364.84       2674.38        56.91 o                         
   2  -5   4       1012.31        997.46        39.01 o                         
   3  -5   4       1482.72       1411.56        44.16 o                         
   4  -5   4       9022.73       8719.00       169.08 o                         
   5  -5   4       6435.70       6228.72       109.68 o                         
   6  -5   4      10166.61       9856.09       138.71 o                         
   7  -5   4       3959.32       4189.72        79.13 o                         
   8  -5   4       2012.25       2115.28        56.17 o                         
   9  -5   4        114.12        125.81        22.57 o                         
  10  -5   4        199.83        234.99        22.72 o                         
 -10  -4   4        309.62        324.28        21.46 o                         
  -9  -4   4        974.31        957.72        39.52 o                         
  -8  -4   4       3193.49       3237.87        97.75 o                         
  -7  -4   4       2686.25       2649.89        75.86 o                         
  -6  -4   4       5405.04       5322.15       122.96 o                         
  -5  -4   4       2134.42       2023.61        50.49 o                         
  -4  -4   4       3681.35       3464.37        67.90 o                         
  -3  -4   4        787.96        807.99        33.75 o                         
  -2  -4   4         39.81         61.21        13.94 o                         
  -1  -4   4      18498.66      18582.16       304.06 o                         
   0  -4   4      18161.71      18546.78       315.26 o                         
   1  -4   4      37387.58      38976.24       632.89 o                         
   2  -4   4      27065.59      27322.60       550.55 o                         
   3  -4   4       6803.09       6671.38       164.73 o                         
   4  -4   4        630.30        703.51        31.52 o                         
   5  -4   4          2.73         27.38        17.99 o                         
   6  -4   4       2412.41       2303.60        44.21 o                         
   7  -4   4       3244.41       3436.98        73.50 o                         
   8  -4   4       4692.83       4973.79        95.17 o                         
   9  -4   4       3662.10       3806.12        95.01 o                         
  10  -4   4       2133.34       2401.89        82.19 o                         
  11  -4   4       1620.43       1681.09       106.67 o                         
 -10  -3   4       1019.42        973.74        32.83 o                         
  -9  -3   4        160.28        216.95        23.53 o                         
  -8  -3   4        279.78        312.20        26.04 o                         
  -7  -3   4       1311.32       1348.84        46.53 o                         
  -6  -3   4       4892.51       5064.55       120.06 o                         
  -5  -3   4       4675.92       4388.92       124.02 o                         
  -4  -3   4       7923.92       7449.46       139.41 o                         
  -3  -3   4      10222.35      11017.93       190.10 o                         
  -2  -3   4       2597.13       2694.67       129.02 o                         
  -1  -3   4       4264.69       4140.91       164.22 o                         
   0  -3   4         31.27         40.37        12.26 o                         
   1  -3   4       4178.75       4413.72        91.37 o                         
   2  -3   4       7941.17       7508.05       145.31 o                         
   3  -3   4       6936.99       7515.54       195.78 o                         
   4  -3   4      23597.05      23146.54       341.09 o                         
   5  -3   4       2186.82       2068.78        61.66 o                         
   6  -3   4       9665.31      10063.68       146.46 o                         
   7  -3   4         57.11         88.76        14.06 o                         
   8  -3   4         44.57         68.18        14.30 o                         
   9  -3   4        201.08        259.36        22.05 o                         
  10  -3   4        880.14        930.01        39.93 o                         
  11  -3   4       3931.08       3892.11       220.71 o                         
 -10  -2   4       2989.69       2958.05        79.98 o                         
  -9  -2   4       2379.60       2283.57       102.60 o                         
  -8  -2   4       3950.27       3825.07       104.96 o                         
  -7  -2   4        268.00        318.26        23.44 o                         
  -6  -2   4        420.67        366.19        21.52 o                         
  -5  -2   4        884.84        854.08        38.92 o                         
  -4  -2   4        308.89        366.97        24.65 o                         
  -3  -2   4       5083.35       4263.99        93.37 o                         
  -2  -2   4       3551.66       3424.34        99.20 o                         
  -1  -2   4      11428.88      11670.16       315.59 o                         
   0  -2   4       2245.82       2203.42        54.27 o                         
   1  -2   4      14581.97      14368.99       241.71 o                         
   2  -2   4      13281.10      13619.58       202.93 o                         
   3  -2   4        151.55        196.52        16.39 o                         
   4  -2   4       2812.25       2844.75        68.82 o                         
   5  -2   4       6195.43       6543.87       139.95 o                         
   6  -2   4       9193.99       9858.46       255.23 o                         
   7  -2   4       8711.67       8696.31       122.38 o                         
   8  -2   4       6722.23       6935.99       111.07 o                         
   9  -2   4       1904.33       1987.18        64.17 o                         
  10  -2   4         66.22         78.76        19.66 o                         
  11  -2   4          9.46         43.97        26.76 o                         
 -10  -1   4        284.90        301.14        67.41 o                         
  -9  -1   4        353.50        445.23        35.57 o                         
  -8  -1   4       2019.68       2170.49        56.72 o                         
  -7  -1   4       6452.55       6472.81       116.60 o                         
  -6  -1   4       8247.57       8248.68       137.36 o                         
  -5  -1   4      12080.17      12742.00       264.28 o                         
  -4  -1   4       7353.39       7301.53       168.07 o                         
  -3  -1   4       2215.87       1897.78        56.15 o                         
  -2  -1   4        274.84        204.53        15.39 o                         
  -1  -1   4       2327.16       2031.66        54.77 o                         
   0  -1   4      11375.19      10598.75       280.87 o                         
   1  -1   4        126.02        158.38        11.47 o                         
   2  -1   4       8482.19       8281.54       134.58 o                         
   3  -1   4       4527.84       4754.72        96.48 o                         
   4  -1   4       4418.71       3708.24        93.91 o                         
   5  -1   4         27.42         39.68        15.73 o                         
   6  -1   4       1001.47       1006.00        43.39 o                         
   7  -1   4       3147.18       3288.48        56.50 o                         
   8  -1   4       1595.62       1636.22        40.49 o                         
   9  -1   4       2423.96       2481.62        69.86 o                         
  10  -1   4       4145.88       4304.97       109.18 o                         
  11  -1   4       2751.88       2880.93       169.29 o                         
 -10   0   4       1977.93       1890.36        98.10 o                         
  -9   0   4        935.34        891.95        43.27 o                         
  -8   0   4       1522.09       1441.24        39.83 o                         
  -7   0   4        374.46        435.40        20.38 o                         
  -6   0   4        813.47        727.29        25.51 o                         
  -5   0   4      17358.70      17461.23       346.67 o                         
  -4   0   4      15774.77      14872.94       276.74 o                         
  -3   0   4       9647.63       9147.60       208.19 o                         
  -2   0   4       7563.29       6965.91       131.03 o                         
  -1   0   4       3137.14       2714.48        58.37 o                         
   0   0   4       1271.03       1221.69        49.61 o                         
   1   0   4        182.00        105.21        10.21 o                         
   2   0   4       5077.78       4546.30        85.80 o                         
   3   0   4       7675.66       7634.46       158.27 o                         
   4   0   4       5126.14       5043.71       130.70 o                         
   5   0   4      12675.73      12488.04       243.93 o                         
   6   0   4       4507.19       4609.34       117.60 o                         
   7   0   4       6785.77       6730.37       101.65 o                         
   8   0   4        300.11        337.13        18.96 o                         
   9   0   4        232.12        261.67        18.52 o                         
  10   0   4        816.96        853.93        49.54 o                         
  11   0   4        725.63        627.82        37.61 o                         
 -10   1   4       2355.12       2160.13        87.27 o                         
  -9   1   4       3986.83       4185.05       119.87 o                         
  -8   1   4       4028.46       4174.04       104.19 o                         
  -7   1   4       4507.41       4497.68        88.95 o                         
  -6   1   4       3309.62       3090.30        52.02 o                         
  -5   1   4       1335.14       1220.94        67.56 o                         
  -4   1   4       2279.52       2416.71        69.19 o                         
  -3   1   4       6005.52       6001.51       143.20 o                         
  -2   1   4       1365.72       1254.45        35.37 o                         
  -1   1   4        146.69        209.74        13.35 o                         
   0   1   4      48873.30      47658.62       844.04 o                         
   1   1   4        141.56        167.01        14.41 o                         
   2   1   4      13809.24      13217.12       247.19 o                         
   3   1   4         10.21         26.09         8.98 o                         
   4   1   4        160.25        156.84        20.46 o                         
   5   1   4       1542.71       1514.80        48.27 o                         
   6   1   4       3246.50       3224.43        88.73 o                         
   7   1   4      10468.13      10376.76       169.28 o                         
   8   1   4        561.12        549.42        24.10 o                         
   9   1   4       3556.75       3473.87        84.48 o                         
  10   1   4       1812.38       1857.47        70.53 o                         
  11   1   4        389.26        459.30        41.53 o                         
 -10   2   4       1047.98        966.55        41.73 o                         
  -9   2   4        100.48         85.37        23.83 o                         
  -8   2   4       1135.84       1145.12        46.81 o                         
  -7   2   4       7162.32       7167.62       126.01 o                         
  -6   2   4       6613.58       6238.26        85.75 o                         
  -5   2   4       6538.35       6556.60       154.92 o                         
  -4   2   4       6845.23       6250.13       136.20 o                         
  -3   2   4       5795.59       5582.95       121.21 o                         
  -2   2   4      11077.92      12651.13       238.42 o                         
  -1   2   4       3944.71       4343.77        98.05 o                         
   0   2   4       1445.93       1643.04        49.62 o                         
   1   2   4      13174.37      12938.73       259.75 o                         
   2   2   4      10080.10       9797.85       191.05 o                         
   3   2   4       9275.23       8750.02       156.05 o                         
   4   2   4      12715.40      12823.47       257.59 o                         
   5   2   4       6595.63       6407.69       125.03 o                         
   6   2   4       1257.19       1363.43        52.43 o                         
   7   2   4        184.94        224.50        17.76 o                         
   8   2   4       2022.02       2041.98        52.41 o                         
   9   2   4       1850.40       1719.97        71.02 o                         
  10   2   4       1617.19       1699.23        49.99 o                         
  11   2   4       1265.12       1329.96        47.34 o                         
 -10   3   4       1028.82       1182.56        63.47 o                         
  -9   3   4        852.80        871.06        34.83 o                         
  -8   3   4        461.94        521.58        27.78 o                         
  -7   3   4        758.87        737.07        23.40 o                         
  -6   3   4        491.69        501.20        18.75 o                         
  -5   3   4       1894.07       1941.35        86.97 o                         
  -4   3   4       6774.65       6768.09       131.68 o                         
  -3   3   4      14862.87      14778.25       336.30 o                         
  -2   3   4      27395.45      26445.77       569.13 o                         
  -1   3   4      26094.66      26589.21       517.97 o                         
   0   3   4      17192.77      18031.63       314.55 o                         
   1   3   4       2360.91       2438.56        59.14 o                         
   2   3   4         75.42        120.26        12.43 o                         
   3   3   4       4679.98       4794.70       100.20 o                         
   4   3   4      11149.00      11393.15       199.79 o                         
   5   3   4       4770.65       4351.24       105.62 o                         
   6   3   4       7154.84       7196.83       199.34 o                         
   7   3   4       3907.74       3831.80        79.69 o                         
   8   3   4       1963.14       1953.39        62.54 o                         
   9   3   4        485.84        515.05        32.27 o                         
  10   3   4          1.31          1.53        17.80 o                         
  11   3   4        695.92        718.21        43.64 o                         
 -10   4   4         21.01         55.42        22.08 o                         
  -9   4   4        881.54        870.21        55.95 o                         
  -8   4   4       1427.71       1460.88        36.43 o                         
  -7   4   4       6346.50       6394.15       128.16 o                         
  -6   4   4       6184.90       5991.86        82.04 o                         
  -5   4   4       3017.46       2878.18        93.35 o                         
  -4   4   4        611.90        582.16        32.97 o                         
  -3   4   4         11.06         26.68        16.04 o                         
  -2   4   4       8510.92       8659.35       185.01 o                         
  -1   4   4      30246.26      33864.74       610.47 o                         
   0   4   4       4700.55       4886.18       112.33 o                         
   1   4   4      12700.17      12415.98       238.68 o                         
   2   4   4       9947.45       9702.71       172.77 o                         
   3   4   4       6634.87       7109.08       163.87 o                         
   4   4   4        254.80        259.21        17.20 o                         
   5   4   4       6969.75       7922.20       190.74 o                         
   6   4   4       4010.86       4009.76       113.04 o                         
   7   4   4       2608.56       2465.48        58.10 o                         
   8   4   4       9215.82       9137.08       189.24 o                         
   9   4   4       2812.40       2510.28       100.87 o                         
  10   4   4       3890.32       3902.33       118.83 o                         
  11   4   4        622.79        672.93        34.50 o                         
 -10   5   4       1251.41       1186.17        63.07 o                         
  -9   5   4        339.94        369.44        26.47 o                         
  -8   5   4        898.08        948.72        28.58 o                         
  -7   5   4        820.61        839.12        26.15 o                         
  -6   5   4       8217.09       7999.49       107.75 o                         
  -5   5   4       8262.55       8243.61       118.07 o                         
  -4   5   4      11482.99      10527.39       255.51 o                         
  -3   5   4       7477.60       7571.98       176.59 o                         
  -2   5   4       3204.50       3272.85        83.33 o                         
  -1   5   4        677.09        632.64        32.30 o                         
   0   5   4         89.70         88.00        13.44 o                         
   1   5   4       3436.36       4053.30       100.83 o                         
   2   5   4       3202.21       3195.08        86.83 o                         
   3   5   4       9391.79       8955.52       157.52 o                         
   4   5   4       8921.65       8350.95       202.47 o                         
   5   5   4       4644.35       4597.26       115.38 o                         
   6   5   4       2587.14       2619.84        98.61 o                         
   7   5   4        744.30        728.18        49.25 o                         
   8   5   4        107.47        186.29        30.69 o                         
   9   5   4       1052.66       1104.29        65.25 o                         
  10   5   4       1515.51       1416.66        49.59 o                         
  11   5   4       1155.01       1017.64        39.57 o                         
  -9   6   4       6367.60       6366.52       161.70 o                         
  -8   6   4       2342.52       2273.18        49.50 o                         
  -7   6   4        609.20        582.04        21.00 o                         
  -6   6   4        182.73        189.69        12.98 o                         
  -5   6   4        177.16        207.98        12.12 o                         
  -4   6   4       2162.48       2155.60        72.34 o                         
  -3   6   4       8843.26       9142.94       236.63 o                         
  -2   6   4      14266.18      14831.40       276.12 o                         
  -1   6   4      15657.36      15870.60       304.29 o                         
   0   6   4       3877.80       3850.55        95.30 o                         
   1   6   4       3827.63       4015.81        98.48 o                         
   2   6   4       1152.58       1296.06        40.72 o                         
   3   6   4          0.52         46.07        13.64 o                         
   4   6   4        106.00         95.26        14.36 o                         
   5   6   4       7699.07       7321.21       159.63 o                         
   6   6   4      10181.78      10180.69       300.59 o                         
   7   6   4       8489.25       8446.78       191.43 o                         
   8   6   4      12211.21      12145.76       305.26 o                         
   9   6   4       1125.42       1187.70        60.31 o                         
  10   6   4        420.87        483.99        25.54 o                         
  -9   7   4        592.38        544.65        43.51 o                         
  -8   7   4       3015.66       3029.63        65.48 o                         
  -7   7   4       1254.41       1364.11        33.27 o                         
  -6   7   4       4994.87       4803.36        71.47 o                         
  -5   7   4       3055.92       2921.23        47.66 o                         
  -4   7   4       5610.14       5509.27        87.20 o                         
  -3   7   4          9.32         17.75        17.06 o                         
  -2   7   4         36.36         47.87        16.96 o                         
  -1   7   4       3761.70       3649.80        88.21 o                         
   0   7   4       4425.01       4369.85        79.09 o                         
   1   7   4      13825.58      13931.58       338.17 o                         
   2   7   4       8235.74       8101.74       143.05 o                         
   3   7   4       4446.26       4276.93       101.17 o                         
   4   7   4       2846.51       2843.75        75.81 o                         
   5   7   4        623.84        681.48        27.78 o                         
   6   7   4         37.02         58.68        14.74 o                         
   7   7   4        391.11        407.63        25.76 o                         
   8   7   4       2067.84       2207.69        88.36 o                         
   9   7   4       3710.83       3937.47       115.79 o                         
  10   7   4       1295.73       1310.19        40.86 o                         
  -8   8   4         75.45         72.81        16.00 o                         
  -7   8   4         25.46         25.45        15.01 o                         
  -6   8   4        163.65        204.80        20.00 o                         
  -5   8   4       5417.83       5429.18        79.05 o                         
  -4   8   4       4151.12       3929.54        56.35 o                         
  -3   8   4       8540.46       8503.67       120.15 o                         
  -2   8   4       5353.56       5488.17       134.79 o                         
  -1   8   4       4916.11       4991.97       116.70 o                         
   0   8   4        922.33        975.58        31.80 o                         
   1   8   4       1299.47       1552.17        45.02 o                         
   2   8   4       2862.96       2769.66        58.36 o                         
   3   8   4        924.38        799.99        35.35 o                         
   4   8   4       9320.10       9284.84       168.56 o                         
   5   8   4       3432.32       3302.70        64.33 o                         
   6   8   4       3317.23       3532.79       111.97 o                         
   7   8   4        496.10        572.69        36.76 o                         
   8   8   4       1958.51       2047.33        82.68 o                         
   9   8   4         30.67         32.01        21.59 o                         
  10   8   4         16.10         44.22        17.62 o                         
  -8   9   4       3539.84       3631.55       110.89 o                         
  -7   9   4       1212.16       1276.97        39.48 o                         
  -6   9   4       1963.13       1960.00        50.76 o                         
  -5   9   4         23.65         43.93        11.66 o                         
  -4   9   4         31.77         53.13        12.74 o                         
  -3   9   4       3005.88       3112.83        57.22 o                         
  -2   9   4       1883.65       1808.03        42.77 o                         
  -1   9   4       6506.14       6684.23       145.77 o                         
   0   9   4       9794.63      10304.29       191.90 o                         
   1   9   4       8377.75       8265.75       144.18 o                         
   2   9   4       1977.14       1899.14        44.13 o                         
   3   9   4        286.01        256.06        17.97 o                         
   4   9   4         13.55         29.94        11.67 o                         
   5   9   4        704.34        776.42        32.93 o                         
   6   9   4       1110.03       1205.34        38.26 o                         
   7   9   4       4971.37       4830.17       123.60 o                         
   8   9   4       1407.90       1583.97        57.21 o                         
   9   9   4       1458.86       1399.24        46.68 o                         
  -8  10   4        638.97        607.60        32.45 o                         
  -7  10   4       2495.19       2433.04        98.11 o                         
  -6  10   4       3575.61       3494.67        71.94 o                         
  -5  10   4       6894.79       6828.59       118.36 o                         
  -4  10   4       3147.06       3169.19        63.12 o                         
  -3  10   4       2797.41       2865.34        68.37 o                         
  -2  10   4         36.10         59.14        11.62 o                         
  -1  10   4         48.01         47.21        13.29 o                         
   0  10   4       3705.54       3628.04        68.82 o                         
   1  10   4       2738.55       2665.85        55.62 o                         
   2  10   4       8698.97       8833.22       149.99 o                         
   3  10   4        371.86        390.41        20.80 o                         
   4  10   4       3948.65       3764.61        98.78 o                         
   5  10   4        310.21        336.86        27.23 o                         
   6  10   4       1428.87       1439.48        52.16 o                         
   7  10   4        139.78        155.55        23.31 o                         
   8  10   4        350.30        413.61        26.16 o                         
   9  10   4       2073.36       1987.42        93.87 o                         
  -8  11   4       1599.96       1502.71        59.42 o                         
  -7  11   4        150.48        123.49        22.46 o                         
  -6  11   4        173.17        219.53        16.35 o                         
  -5  11   4       1125.81       1099.61        36.48 o                         
  -4  11   4       1862.91       1901.25        48.04 o                         
  -3  11   4       6787.88       6973.19       135.86 o                         
  -2  11   4       2962.34       3007.21        75.80 o                         
  -1  11   4       7033.03       6829.38       122.93 o                         
   0  11   4       1452.94       1491.46        43.06 o                         
   1  11   4        356.98        422.22        19.14 o                         
   2  11   4        151.86        143.05        15.39 o                         
   3  11   4       1441.04       1415.83        53.18 o                         
   4  11   4       2010.71       2064.94        93.19 o                         
   5  11   4       4315.28       4123.13       117.10 o                         
   6  11   4       3629.77       3388.25       120.30 o                         
   7  11   4       2807.33       2829.59        69.82 o                         
   8  11   4        697.12        680.73        32.83 o                         
  -7  12   4       4312.54       4754.16       182.17 o                         
  -6  12   4       2293.10       2426.24        64.54 o                         
  -5  12   4       1830.51       1742.60        50.50 o                         
  -4  12   4         84.83         75.48        15.82 o                         
  -3  12   4        129.54        113.73        16.82 o                         
  -2  12   4       1350.50       1410.83        46.44 o                         
  -1  12   4       3827.05       4077.19       101.60 o                         
   0  12   4       8929.29       8924.65       204.41 o                         
   1  12   4       5966.41       5941.59       108.98 o                         
   2  12   4       3738.43       3808.95        84.96 o                         
   3  12   4        749.89        753.40        37.71 o                         
   4  12   4        238.60        246.78        51.70 o                         
   5  12   4       1450.66       1402.35        50.64 o                         
   6  12   4       1779.94       1737.66        46.74 o                         
   7  12   4       1291.65       1211.25        35.47 o                         
   8  12   4       1343.53       1235.87        37.43 o                         
  -7  13   4       1238.12       1059.68        73.55 o                         
  -6  13   4       1756.13       1724.56       153.43 o                         
  -5  13   4       3139.63       3158.21        86.04 o                         
  -4  13   4       3131.97       3180.18        81.78 o                         
  -3  13   4       2346.54       2234.17        57.63 o                         
  -2  13   4       1057.30       1069.03        45.03 o                         
  -1  13   4        234.87        230.49        23.48 o                         
   0  13   4        683.01        675.15        28.39 o                         
   1  13   4       2005.41       2138.62        66.57 o                         
   2  13   4       1244.76       1285.74        47.72 o                         
   3  13   4       5485.85       5402.63       162.04 o                         
   4  13   4       2304.70       2347.98        96.22 o                         
   5  13   4       2701.12       2731.76        68.84 o                         
   6  13   4        608.35        571.04        20.50 o                         
   7  13   4        170.42        166.34        14.41 o                         
  -5  14   4          3.41         28.93        21.92 o                         
  -4  14   4       1464.85       1412.11        51.04 o                         
  -3  14   4       1647.65       1790.93        55.75 o                         
  -2  14   4       2393.53       2408.16        62.86 o                         
  -1  14   4       1346.32       1397.64        50.77 o                         
   0  14   4       2195.88       2339.99        87.70 o                         
   1  14   4        135.60        164.46        17.72 o                         
   2  14   4        498.96        538.21        35.16 o                         
   3  14   4        167.25        177.16        18.62 o                         
   4  14   4        541.81        526.51        24.68 o                         
   5  14   4       1885.82       1834.19        50.30 o                         
   6  14   4       1381.12       1471.68        50.67 o                         
  -4  15   4        596.39        589.96        35.80 o                         
  -3  15   4        133.72        134.70        14.56 o                         
  -2  15   4         30.52         21.59        13.95 o                         
  -1  15   4        225.88        259.88        20.09 o                         
   0  15   4        496.79        493.26        34.36 o                         
   1  15   4       1149.19       1230.74        69.69 o                         
   2  15   4       3256.53       3250.44       103.66 o                         
   3  15   4       3231.44       3315.56        98.26 o                         
   4  15   4       1034.44       1103.48        37.41 o                         
   5  15   4        199.49        160.83        17.55 o                         
  -3  16   4       1466.03       1118.41        56.57 o                         
  -2  16   4       2095.78       1996.64        75.52 o                         
  -1  16   4       1216.02       1147.15        53.19 o                         
   0  16   4        645.25        683.40        41.10 o                         
   1  16   4        267.51        283.96        33.39 o                         
   2  16   4       1327.60       1208.64        89.46 o                         
   3  16   4       1652.51       1446.67        54.74 o                         
  -2 -14   5       1910.98       1597.91        94.43 o                         
  -1 -14   5       2203.13       2044.71       118.09 o                         
   0 -14   5       1295.13       1383.90        96.85 o                         
   1 -14   5        351.80        438.85        48.75 o                         
   2 -14   5         39.39         30.28        22.15 o                         
   3 -14   5         64.11         48.57        24.99 o                         
  -4 -13   5       1650.28       1442.83        50.21 o                         
  -3 -13   5         11.47         33.06         9.67 o                         
  -2 -13   5        243.41        265.62        15.61 o                         
  -1 -13   5       1981.51       2032.37        65.59 o                         
   0 -13   5       1680.16       1714.11       107.79 o                         
   1 -13   5       4412.33       4012.76       139.80 o                         
   2 -13   5       1964.26       2013.89       100.54 o                         
   3 -13   5       2516.12       2436.44       154.37 o                         
   4 -13   5        224.40        243.43        41.56 o                         
   5 -13   5         84.46         88.13        29.30 o                         
  -5 -12   5       1338.65       1354.77        62.00 o                         
  -4 -12   5       2739.89       2837.26        95.44 o                         
  -3 -12   5       2084.76       2158.00        60.79 o                         
  -2 -12   5       1606.21       1678.78        49.56 o                         
  -1 -12   5        235.34        217.79        21.34 o                         
   0 -12   5         21.34         15.03        13.15 o                         
   1 -12   5        156.53        145.34        23.74 o                         
   2 -12   5       2287.37       2044.57       111.55 o                         
   3 -12   5       2064.55       1866.40        99.38 o                         
   4 -12   5       3669.24       3471.54       534.72 o                         
   5 -12   5       2071.01       2070.13       138.68 o                         
   6 -12   5       1782.73       1747.11       110.90 o                         
  -6 -11   5        676.87        642.21        30.98 o                         
  -5 -11   5          0.05         -4.76        12.12 o                         
  -4 -11   5         48.57         64.44        14.99 o                         
  -3 -11   5       1435.87       1385.85        46.00 o                         
  -2 -11   5       2533.59       2390.46        73.12 o                         
  -1 -11   5       4540.62       4424.45       162.82 o                         
   0 -11   5       4427.61       4717.21       132.53 o                         
   1 -11   5       5708.13       5643.73       128.24 o                         
   2 -11   5         16.00         23.49        18.34 o                         
   3 -11   5          9.55          7.85        37.46 o                         
   4 -11   5       1132.25       1012.49        56.14 o                         
   5 -11   5        603.98        634.01        33.78 o                         
   6 -11   5       2523.29       2530.84        96.36 o                         
   7 -11   5       3747.09       3225.48       190.15 o                         
  -7 -10   5        997.06        909.44        61.39 o                         
  -6 -10   5       3753.88       3736.56       126.22 o                         
  -5 -10   5       2139.34       2080.95        55.53 o                         
  -4 -10   5        830.11        847.64        37.81 o                         
  -3 -10   5        304.58        314.15        24.48 o                         
  -2 -10   5          0.22         10.51        15.37 o                         
  -1 -10   5        796.49        736.77        31.94 o                         
   0 -10   5       3194.69       3302.72       128.09 o                         
   1 -10   5       6452.92       6575.10       134.71 o                         
   2 -10   5       7501.28       7998.51       177.17 o                         
   3 -10   5       1394.26       1379.13        83.52 o                         
   4 -10   5       1563.00       1567.92        65.44 o                         
   5 -10   5       1216.73       1288.67        39.61 o                         
   6 -10   5        105.62        130.58        19.01 o                         
   7 -10   5         66.12         77.78        17.16 o                         
   8 -10   5        654.23        598.76        62.64 o                         
  -7  -9   5          1.72         19.39        12.24 o                         
  -6  -9   5        245.57        292.87        33.16 o                         
  -5  -9   5       1309.73       1293.40        47.96 o                         
  -4  -9   5       1950.39       1849.01        52.11 o                         
  -3  -9   5       3290.81       3454.01        98.83 o                         
  -2  -9   5       2834.89       2781.26        64.22 o                         
  -1  -9   5       1939.75       1776.24        47.43 o                         
   0  -9   5        338.41        372.91        28.87 o                         
   1  -9   5        360.95        398.69        19.44 o                         
   2  -9   5         64.67        128.20        16.69 o                         
   3  -9   5        292.80        352.74        23.44 o                         
   4  -9   5       3281.16       3330.61        70.41 o                         
   5  -9   5       6960.18       6953.08       146.63 o                         
   6  -9   5       4494.92       4901.08       141.12 o                         
   7  -9   5       1934.04       1960.86        94.78 o                         
   8  -9   5        520.36        553.98        30.62 o                         
  -8  -8   5       2405.50       2228.27       108.46 o                         
  -7  -8   5       2902.16       3008.95        80.88 o                         
  -6  -8   5       2572.60       2417.91        60.58 o                         
  -5  -8   5        240.04        210.50        20.97 o                         
  -4  -8   5        293.95        296.58        23.25 o                         
  -3  -8   5         67.00        119.68        16.55 o                         
  -2  -8   5       3223.95       3305.78        80.52 o                         
  -1  -8   5       3380.00       3542.66        73.21 o                         
   0  -8   5       6129.65       5971.53       114.75 o                         
   1  -8   5       3745.93       3684.51        81.50 o                         
   2  -8   5       5944.13       6008.49       103.24 o                         
   3  -8   5       1284.21       1179.01        35.97 o                         
   4  -8   5       5116.84       5057.53        87.09 o                         
   5  -8   5       1431.28       1540.29        39.76 o                         
   6  -8   5       3157.65       3371.03        95.68 o                         
   7  -8   5       3503.12       3571.72       114.03 o                         
   8  -8   5       2451.21       2536.37       108.70 o                         
   9  -8   5       3236.59       3726.92       146.29 o                         
  -8  -7   5        184.13        216.47        18.46 o                         
  -7  -7   5       2406.06       2387.27        60.99 o                         
  -6  -7   5       2538.47       2403.77        59.95 o                         
  -5  -7   5       5484.79       5716.40       198.94 o                         
  -4  -7   5       2458.05       2543.42        92.97 o                         
  -3  -7   5       8993.89       8946.38       250.99 o                         
  -2  -7   5       1268.13       1411.98        39.29 o                         
  -1  -7   5        708.17        728.19        33.93 o                         
   0  -7   5       1808.70       2046.52        51.55 o                         
   1  -7   5       3061.24       3192.99        65.57 o                         
   2  -7   5      10629.67      10821.61       167.54 o                         
   3  -7   5       9266.08       8982.33       147.80 o                         
   4  -7   5       3977.63       4112.34        73.15 o                         
   5  -7   5        463.55        432.01        21.00 o                         
   6  -7   5         36.53         51.39        14.58 o                         
   7  -7   5        164.82        180.23        19.15 o                         
   8  -7   5        378.67        423.16        27.33 o                         
   9  -7   5       1004.77       1046.17        56.70 o                         
  10  -7   5       3121.40       2923.54        97.67 o                         
  -9  -6   5       2494.98       2545.90        82.09 o                         
  -8  -6   5       1705.58       1567.40        51.38 o                         
  -7  -6   5        697.14        599.70        27.83 o                         
  -6  -6   5        100.98         79.86        15.78 o                         
  -5  -6   5        878.09        851.46        43.10 o                         
  -4  -6   5       2733.72       2790.04        70.19 o                         
  -3  -6   5       4758.91       4554.84        91.39 o                         
  -2  -6   5      14631.71      14267.46       284.57 o                         
  -1  -6   5       3727.13       3473.06        79.63 o                         
   0  -6   5       6437.50       6875.72       127.77 o                         
   1  -6   5       1373.09       1480.54        37.09 o                         
   2  -6   5       1114.00       1176.31        32.69 o                         
   3  -6   5       2633.78       2979.62        72.82 o                         
   4  -6   5       1756.62       1664.89        47.46 o                         
   5  -6   5       1502.65       1483.72        38.53 o                         
   6  -6   5        627.66        633.76        26.95 o                         
   7  -6   5       1731.22       1849.62        48.02 o                         
   8  -6   5       2574.86       2584.45        67.81 o                         
   9  -6   5        883.24       1088.02        63.32 o                         
  10  -6   5        142.07        177.45        24.56 o                         
  -9  -5   5       1752.49       1841.33        59.18 o                         
  -8  -5   5       3211.24       3226.19        92.62 o                         
  -7  -5   5       6067.49       5400.35       213.50 o                         
  -6  -5   5       2226.68       2154.60        62.23 o                         
  -5  -5   5       5131.46       4662.74       114.75 o                         
  -4  -5   5       1279.51       1374.88        44.21 o                         
  -3  -5   5        496.72        541.40        33.65 o                         
  -2  -5   5       3549.64       3556.29       131.91 o                         
  -1  -5   5       6916.75       7339.20       169.19 o                         
   0  -5   5       4673.25       4280.61       105.81 o                         
   1  -5   5       8156.53       7731.48       136.72 o                         
   2  -5   5      19017.01      20081.23       317.69 o                         
   3  -5   5       8183.49       7937.48       139.06 o                         
   4  -5   5        526.35        491.92        40.24 o                         
   5  -5   5        207.15        211.92        14.03 o                         
   6  -5   5       1723.66       1648.15        41.56 o                         
   7  -5   5       2186.53       2230.91        48.92 o                         
   8  -5   5       4774.31       4970.80       105.18 o                         
   9  -5   5       4532.82       4675.56       145.00 o                         
  10  -5   5       3072.07       3368.83       118.86 o                         
  -9  -4   5        584.33        600.79        31.79 o                         
  -8  -4   5         37.92         40.61        18.07 o                         
  -7  -4   5        339.12        335.38        29.73 o                         
  -6  -4   5       5127.93       5216.95       148.65 o                         
  -5  -4   5       2670.13       2813.33        78.10 o                         
  -4  -4   5      15674.61      15535.79       274.15 o                         
  -3  -4   5       1722.81       1751.15        52.95 o                         
  -2  -4   5      11377.86      11843.45       235.55 o                         
  -1  -4   5       1101.97       1191.43        32.91 o                         
   0  -4   5        144.54         99.72        12.92 o                         
   1  -4   5       2382.89       2369.14        66.40 o                         
   2  -4   5       3903.20       3896.79        98.28 o                         
   3  -4   5       6053.54       5577.85       127.49 o                         
   4  -4   5       6105.96       5905.64       131.22 o                         
   5  -4   5      11504.96      10985.14       256.49 o                         
   6  -4   5       3808.52       3735.67        94.19 o                         
   7  -4   5       1061.69       1101.81        34.74 o                         
   8  -4   5        184.16        232.46        20.61 o                         
   9  -4   5        460.54        455.30        26.25 o                         
  10  -4   5        481.56        534.41        34.35 o                         
  11  -4   5       2126.96       2231.57       132.40 o                         
 -10  -3   5       1294.69       1191.52        45.35 o                         
  -9  -3   5       3074.60       3053.57        86.47 o                         
  -8  -3   5       1299.71       1240.66        47.01 o                         
  -7  -3   5       2988.99       2791.12        81.02 o                         
  -6  -3   5        376.99        429.16        30.33 o                         
  -5  -3   5        202.11        208.81        22.43 o                         
  -4  -3   5       3821.40       3735.51        91.38 o                         
  -3  -3   5        837.00        664.93        28.89 o                         
  -2  -3   5       6749.88       6206.78       113.79 o                         
  -1  -3   5      12104.27      11531.64       218.70 o                         
   0  -3   5      16389.58      18128.86       308.57 o                         
   1  -3   5      11962.27      12793.55       233.24 o                         
   2  -3   5      11656.26      12349.49       217.77 o                         
   3  -3   5          4.76         31.27        14.76 o                         
   4  -3   5       2558.27       2620.89        57.30 o                         
   5  -3   5        688.64        610.14        38.56 o                         
   6  -3   5      11258.76      11694.96       180.44 o                         
   7  -3   5       7118.46       7132.66       116.42 o                         
   8  -3   5       5675.05       5634.11        92.07 o                         
   9  -3   5       2832.50       3017.62        70.81 o                         
  10  -3   5        545.12        573.15        26.31 o                         
  11  -3   5        142.95        158.91        26.31 o                         
 -10  -2   5          6.86         25.04        11.52 o                         
  -9  -2   5        418.22        406.51        31.15 o                         
  -8  -2   5       1346.63       1492.38        52.88 o                         
  -7  -2   5       1358.57       1330.04        49.72 o                         
  -6  -2   5       6484.50       6110.32       173.06 o                         
  -5  -2   5       2154.44       2090.77        76.29 o                         
  -4  -2   5       8130.22       7998.45       157.70 o                         
  -3  -2   5        698.88        869.92        32.93 o                         
  -2  -2   5        281.58        233.32        18.69 o                         
  -1  -2   5       1812.93       1469.66        41.42 o                         
   0  -2   5      15020.07      14347.32       245.50 o                         
   1  -2   5      15419.21      15653.03       446.19 o                         
   2  -2   5      14554.69      15476.77       243.52 o                         
   3  -2   5      20645.12      20372.15       346.13 o                         
   4  -2   5       1625.28       1504.11        37.53 o                         
   5  -2   5       2033.90       2184.40       100.24 o                         
   6  -2   5         65.47         80.15        16.84 o                         
   7  -2   5        985.47        924.89        27.50 o                         
   8  -2   5       2331.17       2578.73        55.82 o                         
   9  -2   5       1452.57       1502.67        43.30 o                         
  10  -2   5       2631.90       2758.71        71.83 o                         
  11  -2   5       3194.17       3440.30       101.78 o                         
 -10  -1   5       1170.88       1185.67        43.38 o                         
  -9  -1   5       1566.53       1554.33        68.67 o                         
  -8  -1   5        922.20       1027.51        44.71 o                         
  -7  -1   5         43.61         38.11        15.16 o                         
  -6  -1   5       2620.55       2493.16        64.35 o                         
  -5  -1   5       3728.63       3656.56       107.01 o                         
  -4  -1   5      10049.73       9349.38       190.61 o                         
  -3  -1   5       3635.30       3458.01        96.36 o                         
  -2  -1   5       7271.10       7353.93       130.14 o                         
  -1  -1   5      10183.25       8986.39       158.22 o                         
   0  -1   5       2285.66       2293.46        94.66 o                         
   1  -1   5         75.24         99.35        10.94 o                         
   2  -1   5         50.76         47.65         7.37 o                         
   3  -1   5       6439.11       6240.82       114.79 o                         
   4  -1   5      13816.01      13784.24       294.65 o                         
   5  -1   5       5311.66       5153.93       124.64 o                         
   6  -1   5      13333.49      13506.34       278.53 o                         
   7  -1   5       1646.20       1637.84        36.72 o                         
   8  -1   5       1295.14       1470.48        37.41 o                         
   9  -1   5         44.34         35.76        15.50 o                         
  10  -1   5        486.35        541.95        28.80 o                         
  11  -1   5       1761.89       1902.95        66.57 o                         
 -10   0   5       1339.46       1403.31        58.65 o                         
  -9   0   5       1620.69       1633.45        70.83 o                         
  -8   0   5       4849.34       5320.67       128.01 o                         
  -7   0   5       2641.28       2790.86        69.65 o                         
  -6   0   5       5768.87       5809.42       107.25 o                         
  -5   0   5        297.33        246.88        23.41 o                         
  -4   0   5        280.77        297.33        28.61 o                         
  -3   0   5       7482.02       7847.69       162.95 o                         
  -2   0   5       4227.58       4105.55        85.89 o                         
  -1   0   5       9572.42       9574.32       279.37 o                         
   0   0   5      17869.33      18963.37       448.07 o                         
   1   0   5      10517.21       9524.38       164.58 o                         
   2   0   5       5825.80       5097.94       106.57 o                         
   3   0   5       1534.78       1398.39        45.22 o                         
   4   0   5         25.64         18.47        18.84 o                         
   5   0   5       1212.19       1174.17        42.39 o                         
   6   0   5       2821.09       2908.67        81.76 o                         
   7   0   5       7793.02       7632.61       115.10 o                         
   8   0   5       2464.44       2621.80        53.94 o                         
   9   0   5       2506.43       2713.90        57.90 o                         
  10   0   5       2493.52       2553.98        68.91 o                         
  11   0   5        752.45        757.09        44.65 o                         
 -10   1   5        528.39        579.10        35.84 o                         
  -9   1   5         14.45         24.54        27.68 o                         
  -8   1   5       1153.92       1169.22        53.30 o                         
  -7   1   5       2486.11       2521.28        64.45 o                         
  -6   1   5       6677.37       6624.84       133.31 o                         
  -5   1   5      11226.28      11340.45       291.11 o                         
  -4   1   5       9925.74      10075.41       219.77 o                         
  -3   1   5       7862.74       7849.20       188.39 o                         
  -2   1   5       3655.10       3802.98       133.07 o                         
  -1   1   5         90.67        143.10        12.63 o                         
   0   1   5        665.64        766.17        35.07 o                         
   1   1   5       5077.05       5254.72       146.89 o                         
   2   1   5      10447.65      10950.32       202.13 o                         
   3   1   5       8181.15       7899.94       154.74 o                         
   4   1   5      15675.15      15097.69       298.01 o                         
   5   1   5       3996.10       4064.99        92.41 o                         
   6   1   5       3974.91       3809.27        99.51 o                         
   7   1   5        865.92        875.52        28.99 o                         
   8   1   5        522.35        547.35        23.16 o                         
   9   1   5       2256.37       2291.59        59.49 o                         
  10   1   5       2818.32       2899.58        88.02 o                         
  11   1   5       3154.41       2949.80       181.09 o                         
 -10   2   5       8463.91       8458.62       260.26 o                         
  -9   2   5       4377.56       4092.23       183.92 o                         
  -8   2   5       1946.40       2131.16        87.42 o                         
  -7   2   5          8.97         23.79        12.58 o                         
  -6   2   5        412.29        422.45        17.65 o                         
  -5   2   5       2899.56       3064.83       105.96 o                         
  -4   2   5       5604.08       5296.04       132.10 o                         
  -3   2   5      17448.99      16892.57       362.42 o                         
  -2   2   5      16743.28      16542.33       303.97 o                         
  -1   2   5      16028.17      15553.36       274.26 o                         
   0   2   5        100.09         96.90        12.57 o                         
   1   2   5       5408.80       5547.93       124.95 o                         
   2   2   5        235.36        155.94        17.19 o                         
   3   2   5       3287.15       3142.14        87.57 o                         
   4   2   5      12103.06      12841.95       247.96 o                         
   5   2   5       7052.47       6756.89       137.39 o                         
   6   2   5       9297.75       9096.55       194.73 o                         
   7   2   5       4779.33       4824.85        81.50 o                         
   8   2   5        693.04        696.25        25.68 o                         
   9   2   5        922.78        907.60        37.56 o                         
  10   2   5          8.85         52.94        20.40 o                         
  11   2   5          7.07          5.28        18.37 o                         
 -10   3   5        832.91        842.40        41.49 o                         
  -9   3   5       1001.04       1003.34        47.86 o                         
  -8   3   5       4243.38       4183.42       111.12 o                         
  -7   3   5       5266.72       5207.99        94.86 o                         
  -6   3   5       6627.05       6713.42       102.09 o                         
  -5   3   5       2341.16       2251.39       108.03 o                         
  -4   3   5       1450.75       1503.80        50.74 o                         
  -3   3   5        158.12        151.66        20.42 o                         
  -2   3   5         39.07         43.36        16.65 o                         
  -1   3   5      19796.23      21270.88       395.86 o                         
   0   3   5      12987.01      12458.75       212.31 o                         
   1   3   5        581.64        670.33        26.30 o                         
   2   3   5       7721.23       7103.17       139.47 o                         
   3   3   5      10484.56      10412.04       244.88 o                         
   4   3   5       1252.51       1367.04        39.76 o                         
   5   3   5        264.93        311.42        21.12 o                         
   6   3   5        442.46        489.83        35.37 o                         
   7   3   5       1262.67       1312.13        34.33 o                         
   8   3   5       4081.77       3972.59        85.66 o                         
   9   3   5       5159.47       5097.67       126.83 o                         
  10   3   5       2211.31       2181.87       114.55 o                         
  11   3   5       1468.31       1526.12       105.51 o                         
 -10   4   5       1202.90       1175.46        50.05 o                         
  -9   4   5        641.69        667.61        35.24 o                         
  -8   4   5       1090.14       1088.80        44.25 o                         
  -7   4   5        205.57        213.14        16.73 o                         
  -6   4   5       1975.62       1955.47        41.06 o                         
  -5   4   5      12294.77      11601.22       285.10 o                         
  -4   4   5      10022.75       9949.75       239.83 o                         
  -3   4   5       7047.14       6588.32       190.45 o                         
  -2   4   5      13591.87      14356.38       359.61 o                         
  -1   4   5         54.51         88.92        14.05 o                         
   0   4   5         14.80         37.43        10.14 o                         
   1   4   5       4759.43       4465.09        88.39 o                         
   2   4   5       4898.74       5174.42       116.57 o                         
   3   4   5       9567.57       9330.47       204.69 o                         
   4   4   5       9401.02       9025.54       157.39 o                         
   5   4   5       3787.19       3515.99        84.85 o                         
   6   4   5       2318.77       2414.29        59.37 o                         
   7   4   5       5274.40       5371.98       104.49 o                         
   8   4   5        101.30        180.19        20.24 o                         
   9   4   5        181.76        163.53        24.78 o                         
  10   4   5       2396.16       2486.28        71.21 o                         
  11   4   5       1267.76       1270.41        87.84 o                         
 -10   5   5       1162.67       1178.79        93.32 o                         
  -9   5   5       3617.41       3817.25       146.38 o                         
  -8   5   5       2960.13       3024.98        66.21 o                         
  -7   5   5       1961.00       1867.94        40.19 o                         
  -6   5   5        472.87        442.37        19.08 o                         
  -5   5   5          1.04         17.59        10.02 o                         
  -4   5   5       3174.65       3180.19        99.59 o                         
  -3   5   5       4665.67       4523.12       117.37 o                         
  -2   5   5      16970.37      17244.04       357.91 o                         
  -1   5   5      13655.39      13003.82       301.44 o                         
   0   5   5      19729.38      20077.40       434.01 o                         
   1   5   5       1790.10       2025.04        62.52 o                         
   2   5   5       2452.99       2606.91        66.75 o                         
   3   5   5        907.82       1096.98        39.73 o                         
   4   5   5        724.14        733.86        32.25 o                         
   5   5   5       4632.85       4382.99        98.08 o                         
   6   5   5       7377.75       7227.38       134.80 o                         
   7   5   5       8513.01       8746.58       168.04 o                         
   8   5   5       4590.74       4480.81       120.48 o                         
   9   5   5       2030.96       2097.10        86.53 o                         
  10   5   5        385.11        364.68        23.86 o                         
  11   5   5          6.44         -3.49        15.80 o                         
  -9   6   5       2817.88       2746.76       118.46 o                         
  -8   6   5       1356.52       1363.58        41.19 o                         
  -7   6   5       4040.05       4021.48        79.01 o                         
  -6   6   5        780.55        753.52        22.09 o                         
  -5   6   5       4454.68       4233.09        59.88 o                         
  -4   6   5       2302.78       2237.99        77.54 o                         
  -3   6   5       4188.04       4046.02       106.49 o                         
  -2   6   5         72.13         80.34        15.04 o                         
  -1   6   5        271.53        280.42        23.48 o                         
   0   6   5       3938.33       4053.18       100.64 o                         
   1   6   5      15100.01      14522.02       347.79 o                         
   2   6   5      13351.64      13018.10       301.50 o                         
   3   6   5       6610.17       6599.59       131.80 o                         
   4   6   5       4697.83       4743.39       110.11 o                         
   5   6   5        855.43        853.89        40.76 o                         
   6   6   5       1741.88       2050.73        56.97 o                         
   7   6   5       2674.26       2682.65        65.26 o                         
   8   6   5       9329.75       9261.21       259.42 o                         
   9   6   5       2153.67       2252.62        80.25 o                         
  10   6   5       1598.04       1525.89        70.69 o                         
  11   6   5        756.42        738.28        55.77 o                         
  -9   7   5       1603.89       1332.77        72.24 o                         
  -8   7   5         72.88         77.15        16.63 o                         
  -7   7   5        147.63        169.59        17.13 o                         
  -6   7   5        744.92        721.85        25.58 o                         
  -5   7   5       2023.98       1969.51        39.22 o                         
  -4   7   5      10178.37       9914.26       122.93 o                         
  -3   7   5       6253.81       6121.91       160.87 o                         
  -2   7   5      13075.57      13397.93       273.92 o                         
  -1   7   5       4167.81       4396.86       100.93 o                         
   0   7   5       1567.37       1512.37        40.91 o                         
   1   7   5        202.75        265.40        16.64 o                         
   2   7   5       2211.53       2550.61        77.43 o                         
   3   7   5       5373.49       5491.98       130.84 o                         
   4   7   5       5044.69       5045.87       108.86 o                         
   5   7   5       5160.58       5010.51       100.95 o                         
   6   7   5       2173.43       2289.90        59.63 o                         
   7   7   5       1191.60       1255.19        37.81 o                         
   8   7   5        740.75        756.80        38.72 o                         
   9   7   5          0.26         13.06        24.61 o                         
  10   7   5         81.35         72.33        20.28 o                         
  -8   8   5       2525.92       2607.33        74.46 o                         
  -7   8   5       3018.32       2845.92        68.53 o                         
  -6   8   5        753.77        732.34        29.77 o                         
  -5   8   5        436.41        467.47        18.48 o                         
  -4   8   5        117.79        113.86        11.25 o                         
  -3   8   5       1828.44       1857.86        38.12 o                         
  -2   8   5       1741.04       1674.80        62.29 o                         
  -1   8   5       5928.29       5855.00       131.16 o                         
   0   8   5       5495.11       5759.52       113.19 o                         
   1   8   5      11683.85      12073.88       341.42 o                         
   2   8   5       1336.46       1381.73        42.07 o                         
   3   8   5       1379.01       1277.87        50.83 o                         
   4   8   5        557.44        597.42        24.09 o                         
   5   8   5        373.31        376.23        22.27 o                         
   6   8   5       2172.10       2274.77        61.90 o                         
   7   8   5        997.64       1032.74        48.35 o                         
   8   8   5      10779.10      10103.46       405.99 o                         
   9   8   5       3656.71       3777.87       145.35 o                         
  10   8   5       3802.32       3317.39       131.61 o                         
  -8   9   5       1239.59       1198.06        45.24 o                         
  -7   9   5       1283.29       1305.35        48.72 o                         
  -6   9   5       5154.18       5111.16       101.57 o                         
  -5   9   5       4118.14       4110.52        73.90 o                         
  -4   9   5       8176.72       8448.35       126.69 o                         
  -3   9   5        852.04        812.88        24.62 o                         
  -2   9   5        878.49        939.01        29.63 o                         
  -1   9   5        355.28        363.94        22.28 o                         
   0   9   5       1014.71       1019.95        55.02 o                         
   1   9   5       6809.86       7127.99       187.98 o                         
   2   9   5       3751.98       3734.92        74.40 o                         
   3   9   5       6840.15       6846.95       125.43 o                         
   4   9   5       3281.68       3463.57        72.41 o                         
   5   9   5       1493.29       1489.70        41.14 o                         
   6   9   5        304.55        388.63        37.21 o                         
   7   9   5         33.79         57.08        17.19 o                         
   8   9   5        285.60        313.29        30.85 o                         
   9   9   5       1897.68       1983.11        84.25 o                         
  -8  10   5       1151.75       1059.87        68.30 o                         
  -7  10   5        169.32        154.47        28.32 o                         
  -6  10   5        867.05        867.63        34.19 o                         
  -5  10   5        542.58        540.66        23.37 o                         
  -4  10   5       3075.05       3124.17        60.57 o                         
  -3  10   5       9699.95       9909.03       155.52 o                         
  -2  10   5       2989.39       2846.21        55.26 o                         
  -1  10   5       5160.34       5116.27        92.34 o                         
   0  10   5       1890.40       1781.98        39.80 o                         
   1  10   5       1246.59       1326.97        36.00 o                         
   2  10   5         39.37         36.15        11.89 o                         
   3  10   5        202.19        286.85        19.90 o                         
   4  10   5       2987.35       2967.04        66.18 o                         
   5  10   5        534.17        599.75        31.26 o                         
   6  10   5       5912.13       5583.14       142.76 o                         
   7  10   5       1939.57       1799.96        65.09 o                         
   8  10   5       1573.95       1617.77        53.94 o                         
   9  10   5         11.24         15.78        30.09 o                         
  -7  11   5       3260.79       3131.34       294.29 o                         
  -6  11   5       4654.27       4571.86        90.02 o                         
  -5  11   5       1392.68       1417.88        39.37 o                         
  -4  11   5       1088.39       1059.01        34.40 o                         
  -3  11   5        979.68       1063.88        33.54 o                         
  -2  11   5       1813.57       1941.61        43.56 o                         
  -1  11   5       4602.66       4720.56        94.44 o                         
   0  11   5       6519.73       6691.85       123.24 o                         
   1  11   5       9202.24       9485.59       153.45 o                         
   2  11   5       3953.69       3984.91        99.28 o                         
   3  11   5       2184.56       2147.74        52.94 o                         
   4  11   5        529.41        550.85        23.93 o                         
   5  11   5         18.56         28.41        13.97 o                         
   6  11   5        427.32        452.75        36.68 o                         
   7  11   5       1413.63       1489.43        56.10 o                         
   8  11   5       1383.13       1364.81        74.62 o                         
  -7  12   5        941.61        911.54        38.36 o                         
  -6  12   5       2164.98       2173.02        66.57 o                         
  -5  12   5       2532.45       2546.60        61.39 o                         
  -4  12   5       3546.84       3665.11        78.47 o                         
  -3  12   5       2749.25       2754.12        72.27 o                         
  -2  12   5       2680.84       2716.67        76.74 o                         
  -1  12   5       1213.87       1336.54        51.94 o                         
   0  12   5          1.75         47.94        20.31 o                         
   1  12   5       1080.62       1120.64        47.00 o                         
   2  12   5       2831.11       2987.82        73.35 o                         
   3  12   5       2007.67       2026.49        60.20 o                         
   4  12   5       5696.46       5218.89       153.24 o                         
   5  12   5       1193.34       1158.22        49.57 o                         
   6  12   5        920.73        884.41        39.90 o                         
   7  12   5         29.17         38.22        11.66 o                         
   8  12   5          1.15         17.52        19.61 o                         
  -6  13   5        615.69        593.05        48.86 o                         
  -5  13   5        163.87        135.46        12.32 o                         
  -4  13   5        324.60        288.11        17.91 o                         
  -3  13   5       1382.14       1519.86        42.95 o                         
  -2  13   5       2558.65       2687.09        74.19 o                         
  -1  13   5       5686.42       6243.26       155.91 o                         
   0  13   5       9365.45       9478.65       219.27 o                         
   1  13   5       2623.32       2750.50        87.79 o                         
   2  13   5        183.67        177.75        21.06 o                         
   3  13   5         16.77         27.22        14.64 o                         
   4  13   5        693.29        674.65        44.92 o                         
   5  13   5       3384.36       3262.25       107.64 o                         
   6  13   5       2258.59       2101.24        55.48 o                         
   7  13   5       1504.73       1517.62        46.82 o                         
  -5  14   5       1805.35       1811.88        76.08 o                         
  -4  14   5        539.25        521.57        23.50 o                         
  -3  14   5        410.09        448.74        25.67 o                         
  -2  14   5         59.34         82.72        16.88 o                         
  -1  14   5        235.73        264.69        23.82 o                         
   0  14   5       2116.21       2250.89        68.47 o                         
   1  14   5       1607.51       1691.39        42.26 o                         
   2  14   5       3915.28       3886.87       108.24 o                         
   3  14   5       1983.87       1973.87        75.57 o                         
   4  14   5       2019.72       1896.61        76.27 o                         
   5  14   5        182.98        182.47        18.41 o                         
   6  14   5         14.04         22.18        12.69 o                         
  -4  15   5       1365.34       1430.61        75.49 o                         
  -3  15   5       3300.91       3110.82        86.70 o                         
  -2  15   5       1381.65       1315.79        42.65 o                         
  -1  15   5        467.89        480.87        26.34 o                         
   0  15   5         64.62         84.96        13.97 o                         
   1  15   5         14.58         20.73        12.99 o                         
   2  15   5        743.51        861.24        37.54 o                         
   3  15   5       1879.16       1950.88        61.75 o                         
   4  15   5       1803.92       1700.99        61.19 o                         
   5  15   5       2306.85       2021.33        74.40 o                         
  -2  16   5       2152.72       2101.31       132.41 o                         
  -1  16   5       1177.06       1083.24        69.90 o                         
   0  16   5        272.21        353.41        40.64 o                         
   1  16   5        406.62        416.01        27.87 o                         
   2  16   5        914.25        880.80        44.78 o                         
   3  16   5         17.65         31.10        16.62 o                         
   0 -14   6       1605.25       1477.49        92.05 o                         
   1 -14   6       2069.85       1817.64        62.44 o                         
   2 -14   6       2221.82       1964.64       113.69 o                         
   3 -14   6       1275.92       1172.62        71.05 o                         
  -3 -13   6       1607.36       1438.96        49.92 o                         
  -2 -13   6       2113.50       2225.94        65.95 o                         
  -1 -13   6        556.62        691.95        44.13 o                         
   0 -13   6        131.42        148.75        19.66 o                         
   1 -13   6        287.38        315.00        37.86 o                         
   2 -13   6        244.47        264.44        44.26 o                         
   3 -13   6       2099.21       1990.98        87.82 o                         
   4 -13   6       1160.34       1053.98        54.54 o                         
  -4 -12   6        102.92        137.33        17.91 o                         
  -3 -12   6        367.08        379.58        18.98 o                         
  -2 -12   6       2841.93       3036.68        73.03 o                         
  -1 -12   6       3335.53       3446.01        82.23 o                         
   0 -12   6       3474.42       3497.08        96.55 o                         
   1 -12   6       3077.22       2971.21        97.94 o                         
   2 -12   6       1402.00       1395.77        81.83 o                         
   3 -12   6        374.42        355.92        29.50 o                         
   4 -12   6         53.38         80.52        41.54 o                         
   5 -12   6        747.37        784.33        50.29 o                         
   6 -12   6       1421.71       1355.90        86.48 o                         
  -5 -11   6       1375.26       1321.15        53.13 o                         
  -4 -11   6        694.56        722.20        26.13 o                         
  -3 -11   6        383.47        373.30        25.70 o                         
  -2 -11   6         23.58         15.42        14.69 o                         
  -1 -11   6        482.65        456.79        25.53 o                         
   0 -11   6        781.04        858.18        66.42 o                         
   1 -11   6       4367.87       4096.33       115.82 o                         
   2 -11   6       2935.89       2856.44       116.73 o                         
   3 -11   6       2658.16       2669.09       108.13 o                         
   4 -11   6       1318.32       1359.18        80.66 o                         
   5 -11   6       1375.64       1432.05        59.08 o                         
   6 -11   6         63.39         36.88        21.76 o                         
   7 -11   6        112.21         47.81        29.88 o                         
  -6 -10   6        327.55        309.93        26.09 o                         
  -5 -10   6        342.57        375.01        18.98 o                         
  -4 -10   6       1190.23       1335.88        40.06 o                         
  -3 -10   6       3239.86       3283.07        91.79 o                         
  -2 -10   6       4610.10       4323.01       119.38 o                         
  -1 -10   6       1869.13       1772.05        65.18 o                         
   0 -10   6       1283.79       1281.53        48.72 o                         
   1 -10   6          2.49         20.32        13.42 o                         
   2 -10   6       1270.21       1104.64        65.22 o                         
   3 -10   6       1893.42       1852.06       109.64 o                         
   4 -10   6       3161.40       3288.72       179.35 o                         
   5 -10   6       2883.92       3169.92        87.70 o                         
   6 -10   6       3664.74       3826.34        98.78 o                         
   7 -10   6       1334.83       1401.15        49.09 o                         
   8 -10   6        856.66        792.82        67.28 o                         
  -7  -9   6       2058.61       1886.48       115.65 o                         
  -6  -9   6       2979.42       3242.74       113.90 o                         
  -5  -9   6        648.71        691.67        26.81 o                         
  -4  -9   6        254.69        205.36        18.54 o                         
  -3  -9   6        771.89        752.97        33.43 o                         
  -2  -9   6       2709.54       2687.11        84.83 o                         
  -1  -9   6       4493.12       4299.27       141.66 o                         
   0  -9   6       3792.30       3861.94       110.66 o                         
   1  -9   6       6531.89       6650.40       140.38 o                         
   2  -9   6       2003.66       2190.34        59.35 o                         
   3  -9   6        518.95        658.03        33.88 o                         
   4  -9   6         29.37         27.93        15.19 o                         
   5  -9   6        166.06        165.10        21.94 o                         
   6  -9   6       1975.54       2262.05        60.54 o                         
   7  -9   6       1063.71       1123.38        40.14 o                         
   8  -9   6       1873.18       1979.85       103.74 o                         
  -7  -8   6        803.35        871.15        38.01 o                         
  -6  -8   6       2512.99       2651.79        79.20 o                         
  -5  -8   6       3075.53       2888.01        71.21 o                         
  -4  -8   6       2188.26       2217.98        75.55 o                         
  -3  -8   6       1745.08       1725.42        46.00 o                         
  -2  -8   6        948.55        981.53        38.79 o                         
  -1  -8   6         71.64         83.25        14.90 o                         
   0  -8   6        824.60        815.82        30.34 o                         
   1  -8   6       1505.70       1635.90        63.65 o                         
   2  -8   6       8446.16       9071.39       182.30 o                         
   3  -8   6       8571.75       8459.58       149.90 o                         
   4  -8   6      13296.20      13529.02       322.30 o                         
   5  -8   6       4845.67       5085.79       125.02 o                         
   6  -8   6        551.28        586.96        26.03 o                         
   7  -8   6         17.33         25.06        18.27 o                         
   8  -8   6         39.90         52.23        17.64 o                         
   9  -8   6       1037.22       1024.21        41.68 o                         
  -8  -7   6       2747.20       2692.10       157.99 o                         
  -7  -7   6        420.30        437.04        20.31 o                         
  -6  -7   6        186.01        172.32        14.57 o                         
  -5  -7   6       1260.20       1289.53        49.11 o                         
  -4  -7   6        439.80        485.29        34.39 o                         
  -3  -7   6       2403.95       2592.36        61.23 o                         
  -2  -7   6       4154.05       4308.64       138.45 o                         
  -1  -7   6       8497.96       8209.89       167.10 o                         
   0  -7   6       2861.57       2852.68        87.01 o                         
   1  -7   6       2700.81       2776.62        68.16 o                         
   2  -7   6        682.41        777.84        32.47 o                         
   3  -7   6        414.05        437.05        21.21 o                         
   4  -7   6        767.67        851.84        31.52 o                         
   5  -7   6       1953.42       1837.74        52.37 o                         
   6  -7   6       3014.02       2990.99        68.18 o                         
   7  -7   6       3249.64       3338.30        95.86 o                         
   8  -7   6       1555.30       1689.54        85.82 o                         
   9  -7   6        992.75       1109.15        50.25 o                         
  10  -7   6         13.55         19.49        16.56 o                         
  -8  -6   6       2745.99       2723.29        80.95 o                         
  -7  -6   6       3539.12       3416.37        97.61 o                         
  -6  -6   6       4237.91       3987.61        96.60 o                         
  -5  -6   6       1321.65       1338.16        50.16 o                         
  -4  -6   6       3850.19       4198.35       149.28 o                         
  -3  -6   6       1993.21       2275.10        53.53 o                         
  -2  -6   6         59.33         59.92        13.95 o                         
  -1  -6   6       1169.88       1061.45        45.97 o                         
   0  -6   6       7827.59       7819.80       189.78 o                         
   1  -6   6       3882.68       3915.69        86.63 o                         
   2  -6   6      15227.43      15879.72       271.69 o                         
   3  -6   6       6254.13       6763.17       135.49 o                         
   4  -6   6       3799.08       3577.94        76.84 o                         
   5  -6   6        695.77        638.95        28.11 o                         
   6  -6   6       1311.39       1262.09        40.82 o                         
   7  -6   6       1191.78       1174.93        43.09 o                         
   8  -6   6       2197.83       2182.08        89.56 o                         
   9  -6   6       5981.21       6743.53       173.22 o                         
  10  -6   6       2525.54       2411.01        75.94 o                         
  -9  -5   6        673.11        581.50        27.02 o                         
  -8  -5   6        318.67        260.03        22.62 o                         
  -7  -5   6        453.50        436.32        33.44 o                         
  -6  -5   6       2517.22       2415.94        92.32 o                         
  -5  -5   6       6091.31       5435.55       122.94 o                         
  -4  -5   6       5964.13       6206.88       172.19 o                         
  -3  -5   6      15189.46      15440.57       245.25 o                         
  -2  -5   6       2751.41       2754.48        80.28 o                         
  -1  -5   6       1430.65       1469.32        63.52 o                         
   0  -5   6        197.42        226.93        16.57 o                         
   1  -5   6        182.25        265.50        20.22 o                         
   2  -5   6       2179.61       2422.84        63.24 o                         
   3  -5   6      10283.29       9547.84       164.98 o                         
   4  -5   6       7023.56       6758.22       148.27 o                         
   5  -5   6       5829.94       5760.10       105.67 o                         
   6  -5   6       2200.56       2161.16        52.00 o                         
   7  -5   6       1100.11       1055.70        33.37 o                         
   8  -5   6         27.81         40.31        16.29 o                         
   9  -5   6        363.67        386.63        31.21 o                         
  10  -5   6        857.67        893.20        37.57 o                         
  -9  -4   6       2358.39       2412.81        73.23 o                         
  -8  -4   6       3460.55       3459.40       109.34 o                         
  -7  -4   6       3306.31       3247.20       110.51 o                         
  -6  -4   6        522.20        555.10        32.29 o                         
  -5  -4   6        119.18        187.87        19.87 o                         
  -4  -4   6       3198.19       3222.27        76.82 o                         
  -3  -4   6       1335.22       1235.25        51.99 o                         
  -2  -4   6       7314.76       6725.73       207.02 o                         
  -1  -4   6       1305.66       1110.59        33.30 o                         
   0  -4   6       5415.62       4757.07        90.05 o                         
   1  -4   6       2031.82       2148.38        62.52 o                         
   2  -4   6       9317.77       9045.44       170.45 o                         
   3  -4   6       1140.80       1173.25        37.48 o                         
   4  -4   6       1044.66       1065.84        42.46 o                         
   5  -4   6       7313.19       7127.13       174.55 o                         
   6  -4   6       3427.44       3402.63        78.71 o                         
   7  -4   6       4719.41       4816.62        98.32 o                         
   8  -4   6       1490.94       1681.71        49.48 o                         
   9  -4   6       1700.06       1829.65        52.52 o                         
  10  -4   6        582.47        631.14        30.11 o                         
  11  -4   6         24.11         32.68        18.58 o                         
  -9  -3   6       1317.34       1305.13        49.05 o                         
  -8  -3   6       1162.54       1192.54        48.37 o                         
  -7  -3   6       3974.97       3812.52       104.92 o                         
  -6  -3   6       3788.86       3767.54        96.62 o                         
  -5  -3   6      14107.07      12505.53       274.17 o                         
  -4  -3   6       2731.51       2567.23        75.11 o                         
  -3  -3   6       4094.56       4213.09       105.00 o                         
  -2  -3   6        403.33        500.08        31.56 o                         
  -1  -3   6         18.05         54.55         9.28 o                         
   0  -3   6       5258.95       5086.46       108.06 o                         
   1  -3   6      16446.20      16555.22       413.91 o                         
   2  -3   6      10279.15      10184.48       200.00 o                         
   3  -3   6      10765.05      11054.65       265.20 o                         
   4  -3   6       3927.81       3845.05        86.70 o                         
   5  -3   6       1511.61       1476.99        66.23 o                         
   6  -3   6         43.73         51.31        13.77 o                         
   7  -3   6        126.85        111.45        16.55 o                         
   8  -3   6       2716.59       2758.81        59.35 o                         
   9  -3   6        760.70        933.54        34.37 o                         
  10  -3   6       2537.01       2734.94        65.09 o                         
  11  -3   6       1650.07       1716.67        66.17 o                         
 -10  -2   6       2304.52       2124.85        69.60 o                         
  -9  -2   6        745.29        803.00        34.85 o                         
  -8  -2   6        544.91        576.34        39.74 o                         
  -7  -2   6        183.44        229.70        25.93 o                         
  -6  -2   6        311.30        318.82        24.45 o                         
  -5  -2   6       1664.23       1727.05        54.49 o                         
  -4  -2   6      12709.14      12447.84       244.27 o                         
  -3  -2   6       5570.07       5174.39       116.93 o                         
  -2  -2   6      10254.11       9867.83       165.79 o                         
  -1  -2   6       5829.88       5947.33       156.17 o                         
   0  -2   6       4060.33       3526.65       137.16 o                         
   1  -2   6        239.30        295.04        18.22 o                         
   2  -2   6       3891.95       4386.22        96.21 o                         
   3  -2   6      10848.65      11302.86       218.68 o                         
   4  -2   6       4705.24       4495.97        96.57 o                         
   5  -2   6       9075.82       9237.28       214.23 o                         
   6  -2   6       5722.42       5564.64        86.84 o                         
   7  -2   6       6647.51       6361.26       106.59 o                         
   8  -2   6       1467.46       1504.85        47.76 o                         
   9  -2   6        371.23        372.79        23.28 o                         
  10  -2   6        570.61        604.04        29.40 o                         
  11  -2   6       1075.45       1132.45        43.50 o                         
 -10  -1   6        718.95        685.82        31.04 o                         
  -9  -1   6       3066.44       3171.64       100.32 o                         
  -8  -1   6       2817.22       2849.61       241.12 o                         
  -7  -1   6       2942.28       2930.70       137.75 o                         
  -6  -1   6       1351.79       1292.74        44.99 o                         
  -5  -1   6       1981.25       2052.11        60.81 o                         
  -4  -1   6         92.25         87.28        18.19 o                         
  -3  -1   6       1435.04       1332.11        49.47 o                         
  -2  -1   6       5744.89       4976.04       139.24 o                         
  -1  -1   6      10806.12      10465.48       229.60 o                         
   0  -1   6       8333.24       8060.81       194.73 o                         
   1  -1   6      12600.46      11495.03       329.95 o                         
   2  -1   6       8036.09       8057.92       211.95 o                         
   3  -1   6       3438.74       3330.86        80.58 o                         
   4  -1   6       1309.85       1421.86        56.10 o                         
   5  -1   6          8.18         44.38        16.28 o                         
   6  -1   6       6501.58       5955.87       157.67 o                         
   7  -1   6       4386.49       4440.36        74.62 o                         
   8  -1   6       6647.08       6444.58       102.89 o                         
   9  -1   6       1626.84       1641.16        43.10 o                         
  10  -1   6       2645.86       2732.12        72.14 o                         
  11  -1   6        426.08        454.20        23.28 o                         
 -10   0   6        156.79        151.58        13.65 o                         
  -9   0   6         24.38         49.23        18.13 o                         
  -8   0   6        430.00        455.06        28.31 o                         
  -7   0   6       1902.76       1976.67        63.12 o                         
  -6   0   6       4458.49       4352.39       148.07 o                         
  -5   0   6       3997.68       3917.03       104.29 o                         
  -4   0   6       3441.85       3127.61        98.13 o                         
  -3   0   6       1482.91       1216.59        56.63 o                         
  -2   0   6       3885.24       3732.77        93.15 o                         
  -1   0   6        615.63        728.31        38.00 o                         
   0   0   6       3873.76       3960.56       108.72 o                         
   1   0   6       2211.76       2149.82        87.67 o                         
   2   0   6       7201.77       6836.70       116.75 o                         
   3   0   6      10128.50      10046.09       173.69 o                         
   4   0   6       6708.56       5864.14       141.96 o                         
   5   0   6      14238.88      13946.28       284.84 o                         
   6   0   6       1130.91       1096.91        46.96 o                         
   7   0   6        142.74        147.40        15.34 o                         
   8   0   6       2627.76       2603.99        55.70 o                         
   9   0   6       1905.20       1989.15        46.86 o                         
  10   0   6       3139.79       3109.51        79.03 o                         
  11   0   6       2653.36       2939.62        92.50 o                         
 -10   1   6       1354.14       1327.12        40.37 o                         
  -9   1   6       2694.41       2760.98        83.34 o                         
  -8   1   6        931.11        955.02        45.74 o                         
  -7   1   6        517.69        583.30        49.62 o                         
  -6   1   6        375.20        381.79        22.48 o                         
  -5   1   6       1208.09       1028.43        34.18 o                         
  -4   1   6       7492.04       7530.40       176.50 o                         
  -3   1   6      11819.46      12379.48       286.89 o                         
  -2   1   6      13606.19      13133.70       256.03 o                         
  -1   1   6      14312.68      12989.33       539.22 o                         
   0   1   6       5426.13       5341.44       147.51 o                         
   1   1   6       1976.44       2069.14        51.29 o                         
   2   1   6          9.07         53.97        10.24 o                         
   3   1   6        265.45        346.07        21.19 o                         
   4   1   6       4333.00       3791.30       107.96 o                         
   5   1   6       3132.60       3137.61        78.31 o                         
   6   1   6      12518.04      11812.98       235.17 o                         
   7   1   6       5340.50       5327.54        96.87 o                         
   8   1   6       2454.90       2569.13        54.46 o                         
   9   1   6        345.82        392.34        26.82 o                         
  10   1   6         80.40        104.67        19.23 o                         
  11   1   6        532.50        575.20        33.39 o                         
 -10   2   6        594.90        592.73        30.42 o                         
  -9   2   6       1367.26       1497.36        54.99 o                         
  -8   2   6       4488.57       4513.07       131.87 o                         
  -7   2   6       4085.32       4045.43        88.35 o                         
  -6   2   6       9817.50       9549.55       153.53 o                         
  -5   2   6       4381.06       4320.73        80.72 o                         
  -4   2   6        437.35        406.75        27.82 o                         
  -3   2   6        160.44        231.15        24.35 o                         
  -2   2   6       5324.64       5432.19       136.25 o                         
  -1   2   6       9982.59      10032.53       300.09 o                         
   0   2   6      20533.50      20260.19       352.62 o                         
   1   2   6      10273.33       9976.41       220.42 o                         
   2   2   6       4268.82       4075.19        85.28 o                         
   3   2   6       9866.18       9962.88       221.48 o                         
   4   2   6       6718.78       7224.45       162.42 o                         
   5   2   6        882.57        911.20        36.42 o                         
   6   2   6       1786.04       1534.72        61.81 o                         
   7   2   6       2677.15       2831.33        58.40 o                         
   8   2   6       4137.71       4087.52        74.82 o                         
   9   2   6       6297.50       6495.77       131.84 o                         
  10   2   6       3130.35       3303.80        88.89 o                         
  11   2   6       2656.40       2532.17        82.65 o                         
 -10   3   6       1696.24       1834.45       114.74 o                         
  -9   3   6       2257.02       2358.54        90.13 o                         
  -8   3   6          0.90         16.53        24.98 o                         
  -7   3   6        606.14        671.96        26.98 o                         
  -6   3   6       4116.39       4220.18        75.80 o                         
  -5   3   6       7685.51       7168.91       140.09 o                         
  -4   3   6       8472.64       8353.12       287.69 o                         
  -3   3   6       8869.57       8961.73       244.05 o                         
  -2   3   6      16641.44      16897.27       410.64 o                         
  -1   3   6       7247.08       8182.94       168.59 o                         
   0   3   6        411.93        440.34        24.18 o                         
   1   3   6        201.51        247.05        18.15 o                         
   2   3   6       5333.35       5349.49       112.06 o                         
   3   3   6       9267.54       9292.10       196.24 o                         
   4   3   6      13280.37      13266.91       255.06 o                         
   5   3   6       6579.83       6654.63       133.04 o                         
   6   3   6       3172.31       3396.02        89.13 o                         
   7   3   6        112.26        133.95        14.16 o                         
   8   3   6       1275.68       1337.15        39.89 o                         
   9   3   6       1133.98       1384.91        45.74 o                         
  10   3   6       1075.07       1148.70        42.54 o                         
  11   3   6       1765.89       1800.84        98.90 o                         
 -10   4   6       3051.52       2934.60        96.34 o                         
  -9   4   6       4693.99       4441.31       544.55 o                         
  -8   4   6      10934.07      10152.55       313.71 o                         
  -7   4   6       4795.73       4901.41        94.40 o                         
  -6   4   6       2241.93       2153.40        51.90 o                         
  -5   4   6          0.21          4.68        12.41 o                         
  -4   4   6       2070.47       2153.03        76.56 o                         
  -3   4   6       2427.61       2161.74        86.47 o                         
  -2   4   6      16354.95      16462.03       404.83 o                         
  -1   4   6      41170.17      43360.53       841.10 o                         
   0   4   6      14111.61      14783.19       271.95 o                         
   1   4   6      16094.55      15321.10       258.19 o                         
   2   4   6        491.46        612.29        31.36 o                         
   3   4   6         62.77         82.75        16.01 o                         
   4   4   6        696.77        573.53        30.22 o                         
   5   4   6       2516.75       2854.77        81.41 o                         
   6   4   6       3533.24       3473.91        74.91 o                         
   7   4   6       1730.27       1670.75        43.60 o                         
   8   4   6       5137.91       5462.07       108.62 o                         
   9   4   6       2828.45       2817.14       109.50 o                         
  10   4   6        604.31        679.83        39.95 o                         
  11   4   6         65.98        122.21        30.18 o                         
  -9   5   6        535.18        487.75        28.70 o                         
  -8   5   6       1620.80       1586.96        58.65 o                         
  -7   5   6       1692.70       1632.73        60.18 o                         
  -6   5   6       1959.42       2012.26        52.76 o                         
  -5   5   6       5578.59       5480.14        93.05 o                         
  -4   5   6       2761.55       2655.76        91.01 o                         
  -3   5   6       2233.29       2071.61        66.86 o                         
  -2   5   6       1143.05       1265.64        68.99 o                         
  -1   5   6        926.04       1139.43        48.42 o                         
   0   5   6       8422.69       7728.49       164.88 o                         
   1   5   6       2181.15       2246.21        63.16 o                         
   2   5   6      17926.06      16503.18       272.97 o                         
   3   5   6       6195.02       5783.98       125.07 o                         
   4   5   6       2401.42       2460.69        67.12 o                         
   5   5   6       1343.77       1440.18        59.15 o                         
   6   5   6        677.25        636.68        26.23 o                         
   7   5   6         28.08        107.45        15.78 o                         
   8   5   6        288.51        368.64        38.54 o                         
   9   5   6       3179.65       3222.22       136.26 o                         
  10   5   6       2161.99       2334.83        98.64 o                         
  11   5   6       1194.96       1063.35        72.44 o                         
  -9   6   6        477.50        508.93        31.48 o                         
  -8   6   6       1092.39       1058.00        36.89 o                         
  -7   6   6          5.26         27.49        17.19 o                         
  -6   6   6       1265.25       1228.35        35.86 o                         
  -5   6   6        283.25        324.82        15.02 o                         
  -4   6   6       4179.17       3890.03        73.63 o                         
  -3   6   6      12835.57      12498.09       259.33 o                         
  -2   6   6       4175.60       4105.38       104.19 o                         
  -1   6   6       4071.43       3913.51        89.97 o                         
   0   6   6       1026.50       1022.30        44.18 o                         
   1   6   6        139.78        108.93        15.90 o                         
   2   6   6        646.34        654.20        28.86 o                         
   3   6   6       4701.36       4899.66       130.36 o                         
   4   6   6       6995.89       6572.15       154.87 o                         
   5   6   6       7319.16       7482.78       145.50 o                         
   6   6   6       4397.88       4457.36        88.64 o                         
   7   6   6       2891.54       3100.32        65.30 o                         
   8   6   6         17.85         23.70        24.05 o                         
   9   6   6        167.56        222.57        30.28 o                         
  10   6   6        363.35        407.24        30.16 o                         
  11   6   6        280.51        263.04        37.45 o                         
  -9   7   6       2521.18       2247.80       126.75 o                         
  -8   7   6       3417.60       3414.06        96.70 o                         
  -7   7   6       2749.55       2735.61        59.38 o                         
  -6   7   6        221.47        250.72        18.98 o                         
  -5   7   6        241.54        217.39        14.57 o                         
  -4   7   6         40.70         52.24        11.14 o                         
  -3   7   6       1454.47       1477.25        60.71 o                         
  -2   7   6       6532.22       6421.52       150.73 o                         
  -1   7   6       1240.83       1067.81        40.17 o                         
   0   7   6      17613.73      16945.38       319.91 o                         
   1   7   6       4838.98       5207.57       106.86 o                         
   2   7   6      11867.73      12781.57       305.30 o                         
   3   7   6        262.71        214.86        21.24 o                         
   4   7   6        262.23        294.27        26.62 o                         
   5   7   6       1038.38       1101.57        38.19 o                         
   6   7   6       1174.22       1201.14        43.45 o                         
   7   7   6       6163.47       6469.46       122.16 o                         
   8   7   6       3921.41       4022.86       119.67 o                         
   9   7   6       3273.10       3289.21        96.46 o                         
  10   7   6        411.72        391.49        37.45 o                         
  -8   8   6        123.34         98.23        16.85 o                         
  -7   8   6       3364.37       3546.78        87.59 o                         
  -6   8   6       3109.17       3177.80        73.86 o                         
  -5   8   6       5088.55       5054.37        75.13 o                         
  -4   8   6       2349.65       2207.90        42.20 o                         
  -3   8   6       2551.74       2558.13        50.94 o                         
  -2   8   6        387.83        426.37        33.13 o                         
  -1   8   6          5.94         10.93        15.23 o                         
   0   8   6       1862.03       1840.32        61.14 o                         
   1   8   6       8903.40       9538.90       160.51 o                         
   2   8   6       9603.71       9435.96       298.75 o                         
   3   8   6       7082.24       7048.12       170.49 o                         
   4   8   6       4783.17       4826.20        97.45 o                         
   5   8   6       4084.86       4132.95        84.87 o                         
   6   8   6        159.28        207.31        20.62 o                         
   7   8   6        399.44        450.64        26.86 o                         
   8   8   6       2760.08       2674.73       119.74 o                         
   9   8   6       1731.56       1661.50        65.58 o                         
  10   8   6       5057.73       5032.84       272.44 o                         
  -8   9   6       1286.81       1248.53        50.24 o                         
  -7   9   6       1281.53       1285.44        46.68 o                         
  -6   9   6        916.52       1020.89        40.00 o                         
  -5   9   6        834.05        836.35        25.97 o                         
  -4   9   6       3374.64       3386.35        59.92 o                         
  -3   9   6       2572.04       2529.88        54.04 o                         
  -2   9   6      10100.99       9821.84       156.54 o                         
  -1   9   6       2106.37       2030.26        54.21 o                         
   0   9   6       7772.50       7698.58       159.83 o                         
   1   9   6        153.42        200.81        17.27 o                         
   2   9   6        150.93        137.27        20.26 o                         
   3   9   6       1190.31       1248.68        40.83 o                         
   4   9   6       1475.92       1426.24        41.44 o                         
   5   9   6       4903.72       4897.55       119.49 o                         
   6   9   6       2493.26       2726.06        66.50 o                         
   7   9   6       4245.77       4147.92       111.64 o                         
   8   9   6       1132.46       1087.39        69.46 o                         
   9   9   6        523.67        529.96        28.15 o                         
  10   9   6          9.06         16.16        21.63 o                         
  -8  10   6       2135.03       1723.68        87.30 o                         
  -7  10   6       4193.89       4396.24       170.10 o                         
  -6  10   6       4509.71       4411.38       102.94 o                         
  -5  10   6       4013.06       4140.59        82.54 o                         
  -4  10   6       1552.83       1536.33        36.83 o                         
  -3  10   6        126.68        123.65        14.84 o                         
  -2  10   6        745.73        745.48        25.87 o                         
  -1  10   6       2980.37       2997.77        65.72 o                         
   0  10   6       5085.96       5147.70        95.84 o                         
   1  10   6       8129.14       8411.90       134.34 o                         
   2  10   6       4283.55       4379.14        81.04 o                         
   3  10   6       5006.15       5221.94       101.21 o                         
   4  10   6        437.85        493.35        38.25 o                         
   5  10   6        106.64        137.11        15.05 o                         
   6  10   6       1551.13       1480.68        55.92 o                         
   7  10   6        820.00        772.83        33.62 o                         
   8  10   6       2017.13       2034.72        91.04 o                         
   9  10   6        968.25       1027.55        71.93 o                         
  -7  11   6        697.83        675.19        43.15 o                         
  -6  11   6       3935.97       3918.73        87.18 o                         
  -5  11   6       1906.43       1928.01        47.02 o                         
  -4  11   6       7572.52       7554.46       134.50 o                         
  -3  11   6       3043.42       3235.20        66.59 o                         
  -2  11   6       3002.51       3094.68        58.69 o                         
  -1  11   6        571.94        665.22        28.72 o                         
   0  11   6         55.33         95.10        12.53 o                         
   1  11   6       2026.15       2110.56        57.48 o                         
   2  11   6        986.28       1058.64        39.90 o                         
   3  11   6       5611.72       5975.63       105.69 o                         
   4  11   6       3385.69       3445.06        81.63 o                         
   5  11   6       2960.94       2932.65        73.55 o                         
   6  11   6       1664.57       1680.01        64.83 o                         
   7  11   6        397.20        408.56        27.77 o                         
   8  11   6         32.75         46.84        13.61 o                         
   9  11   6        189.15        133.88        31.70 o                         
  -7  12   6       1790.66       1685.57        65.26 o                         
  -6  12   6        917.82        853.67        31.19 o                         
  -5  12   6          3.20         17.23        10.98 o                         
  -4  12   6        979.35       1012.75        36.91 o                         
  -3  12   6       2546.82       2631.01        65.11 o                         
  -2  12   6       3208.04       3145.25        66.60 o                         
  -1  12   6       4129.48       4367.48        97.12 o                         
   0  12   6       5219.82       5336.26        92.84 o                         
   1  12   6       4956.46       5089.69       106.13 o                         
   2  12   6         58.74        131.00        23.58 o                         
   3  12   6         25.22         53.46        17.66 o                         
   4  12   6        708.01        742.08        33.93 o                         
   5  12   6        599.17        618.08        28.93 o                         
   6  12   6       2011.70       1827.55        65.85 o                         
   7  12   6       1008.13       1033.66        34.67 o                         
   8  12   6       1884.59       1656.92        56.51 o                         
  -6  13   6       2771.90       2844.13       145.73 o                         
  -5  13   6       1042.82       1035.69        28.47 o                         
  -4  13   6       1435.39       1428.41        37.72 o                         
  -3  13   6         89.79         92.14        12.72 o                         
  -2  13   6         47.03         65.89        14.51 o                         
  -1  13   6        410.25        413.11        29.90 o                         
   0  13   6       1480.38       1613.40        77.86 o                         
   1  13   6       3909.46       4140.54       101.74 o                         
   2  13   6       2452.85       2611.13        82.19 o                         
   3  13   6       4122.01       4209.67        98.79 o                         
   4  13   6       1741.46       1718.40        73.61 o                         
   5  13   6        845.62        771.53        42.16 o                         
   6  13   6          0.47         11.92        11.65 o                         
   7  13   6        226.81        253.56        18.29 o                         
  -5  14   6       1480.45       1348.93        57.33 o                         
  -4  14   6       1304.32       1274.41        34.11 o                         
  -3  14   6       2935.56       3064.51        68.20 o                         
  -2  14   6       3361.21       3480.35        76.06 o                         
  -1  14   6       2315.58       2360.27        61.85 o                         
   0  14   6       1727.91       1817.75        59.32 o                         
   1  14   6        191.87        230.34        17.32 o                         
   2  14   6        724.17        725.31        33.28 o                         
   3  14   6       1411.21       1445.46        44.49 o                         
   4  14   6       2733.24       2482.01       138.01 o                         
   5  14   6       2606.43       2369.15        68.36 o                         
   6  14   6       1465.37       1336.46        56.90 o                         
  -4  15   6          3.59          7.02        14.41 o                         
  -3  15   6        959.46        938.22        29.31 o                         
  -2  15   6       1576.69       1655.49        47.22 o                         
  -1  15   6       3789.26       4016.70       118.16 o                         
   0  15   6       1083.49       1062.31        43.09 o                         
   1  15   6        832.66        878.56        30.75 o                         
   2  15   6       2060.84       2033.75        51.40 o                         
   3  15   6        418.02        427.44        20.81 o                         
   4  15   6         12.20         28.94        13.30 o                         
   5  15   6        181.84        215.59        19.54 o                         
  -2  16   6         73.42         81.44        16.35 o                         
  -1  16   6        103.75         73.96        16.08 o                         
   1  16   6        180.16        200.98        58.62 o                         
   2  16   6       1888.91       1340.41        76.69 o                         
   3  16   6       1002.72        708.83        66.87 o                         
  -2 -13   7       1101.88        967.29        64.53 o                         
  -1 -13   7       1203.74       1128.78        80.73 o                         
   0 -13   7       1833.03       1852.28       121.36 o                         
   1 -13   7       1242.45       1341.85        95.12 o                         
   2 -13   7       1465.27       1488.95        56.63 o                         
   3 -13   7         33.16         23.57        26.34 o                         
   4 -13   7          4.63          9.79        22.71 o                         
  -3 -12   7        510.83        543.12        24.93 o                         
  -2 -12   7        144.61        173.24        15.68 o                         
  -1 -12   7         55.32         68.56        11.80 o                         
   0 -12   7       1342.98       1361.87        41.50 o                         
   1 -12   7       1321.00       1502.47        82.47 o                         
   2 -12   7       3616.05       3296.95       160.79 o                         
   3 -12   7       1518.82       1571.40        77.79 o                         
   4 -12   7       1074.19       1145.21        87.94 o                         
   5 -12   7        924.73        932.97        62.86 o                         
   6 -12   7        199.47        187.44        28.39 o                         
  -5 -11   7        596.93        564.58        26.27 o                         
  -4 -11   7       1002.06       1068.60        36.39 o                         
  -3 -11   7        930.67       1045.78        39.75 o                         
  -2 -11   7       3820.65       4190.70       114.22 o                         
  -1 -11   7       2037.25       2358.72        68.02 o                         
   0 -11   7       1552.79       1580.99        51.48 o                         
   1 -11   7         82.80        103.25        14.16 o                         
   2 -11   7         33.98         20.12        19.88 o                         
   3 -11   7       1002.97        887.79        62.49 o                         
   4 -11   7       1060.72        993.90        67.00 o                         
   5 -11   7       3421.26       3506.29       124.82 o                         
   6 -11   7       2267.11       2385.59        86.30 o                         
   7 -11   7       1796.91       1874.30       111.97 o                         
  -5 -10   7       1302.52       1354.21        55.99 o                         
  -4 -10   7          5.47         10.67        10.21 o                         
  -3 -10   7        127.81        142.94        17.67 o                         
  -2 -10   7        843.90        812.79        40.29 o                         
  -1 -10   7       3083.67       3264.18       106.10 o                         
   0 -10   7       4440.05       4411.15       140.09 o                         
   1 -10   7       4030.45       3942.56       210.41 o                         
   2 -10   7       2598.91       2582.09       101.30 o                         
   3 -10   7        296.56        333.67        30.34 o                         
   4 -10   7         11.81         48.79        27.73 o                         
   5 -10   7         19.82         19.23        25.14 o                         
   6 -10   7        915.99        850.61        44.34 o                         
   7 -10   7       1431.18       1473.99        48.12 o                         
   8 -10   7       1622.56       1586.77        68.30 o                         
  -6  -9   7       2090.08       1938.45        84.89 o                         
  -5  -9   7       1363.90       1394.94        41.15 o                         
  -4  -9   7       3243.10       3303.40        76.89 o                         
  -3  -9   7       2830.73       2917.80        73.04 o                         
  -2  -9   7       1400.90       1363.40        71.24 o                         
  -1  -9   7        246.07        257.14        27.83 o                         
   0  -9   7         36.29         44.99        13.16 o                         
   1  -9   7       2643.36       2518.72        73.67 o                         
   2  -9   7       1908.33       1872.64        64.59 o                         
   3  -9   7       7302.79       7253.21       215.59 o                         
   4  -9   7       3538.93       3402.79       135.40 o                         
   5  -9   7       3145.80       3287.21        98.77 o                         
   6  -9   7        392.48        393.51        28.40 o                         
   7  -9   7        192.70        204.97        27.36 o                         
   8  -9   7        185.05        167.71        20.44 o                         
  -7  -8   7       1794.06       1881.64        84.58 o                         
  -6  -8   7        144.74        159.51        35.93 o                         
  -5  -8   7         63.42         85.13        14.42 o                         
  -4  -8   7       2454.14       2583.45        66.64 o                         
  -3  -8   7       3007.56       2757.98        80.44 o                         
  -2  -8   7       5453.19       5330.95       173.77 o                         
  -1  -8   7       5489.23       5366.24       114.45 o                         
   0  -8   7       3675.20       3336.27        68.27 o                         
   1  -8   7       1582.26       1662.77        46.43 o                         
   2  -8   7        114.43        143.16        15.01 o                         
   3  -8   7       1993.22       2079.76        76.24 o                         
   4  -8   7       2632.41       2826.29       101.30 o                         
   5  -8   7       5387.06       5725.83       132.41 o                         
   6  -8   7       3560.47       3660.71        85.97 o                         
   7  -8   7       2284.36       2397.41        73.01 o                         
   8  -8   7       2157.47       2195.95        66.42 o                         
   9  -8   7        571.32        539.90        23.58 o                         
  -7  -7   7       3680.46       3656.86       218.21 o                         
  -6  -7   7       4742.83       4700.88       133.27 o                         
  -5  -7   7       1124.65       1136.25        40.70 o                         
  -4  -7   7       1069.08       1049.54        41.75 o                         
  -3  -7   7         97.83         84.64        15.04 o                         
  -2  -7   7         38.11         59.88        14.79 o                         
  -1  -7   7       2267.70       2122.51        66.04 o                         
   0  -7   7       2398.73       2194.18        52.37 o                         
   1  -7   7       5973.87       5890.77       130.28 o                         
   2  -7   7       3534.92       3602.89        87.88 o                         
   3  -7   7      12211.58      13282.44       453.67 o                         
   4  -7   7       3433.00       3315.54       107.55 o                         
   5  -7   7         58.84        109.07        43.94 o                         
   6  -7   7        200.50        233.83        26.40 o                         
   7  -7   7       2175.09       2399.71        96.18 o                         
   8  -7   7       3104.18       3378.25       100.39 o                         
   9  -7   7       2773.78       2535.00       101.47 o                         
  -8  -6   7         69.82         58.48        22.70 o                         
  -7  -6   7        351.13        374.90        22.77 o                         
  -6  -6   7       2711.00       2748.47        69.02 o                         
  -5  -6   7       2708.49       2741.65        74.94 o                         
  -4  -6   7       3413.08       3455.70        81.84 o                         
  -3  -6   7       5402.91       5007.99        93.53 o                         
  -2  -6   7       4306.59       4108.35        94.73 o                         
  -1  -6   7       2331.52       2011.57        61.11 o                         
   0  -6   7         18.18         24.14        12.51 o                         
   1  -6   7         12.15         24.90        12.06 o                         
   2  -6   7       2449.63       2349.95        61.13 o                         
   3  -6   7       3811.52       4092.20       104.86 o                         
   4  -6   7      10254.61      10680.31       256.03 o                         
   5  -6   7       4391.58       4481.08       133.01 o                         
   6  -6   7       6576.23       6872.89       184.82 o                         
   7  -6   7       2339.21       2551.05       112.27 o                         
   8  -6   7        387.06        412.23        31.77 o                         
   9  -6   7        854.48        920.07        55.88 o                         
  10  -6   7         98.80        102.82        19.00 o                         
  -8  -5   7       3167.22       3185.80        93.05 o                         
  -7  -5   7       2701.16       2863.58        93.41 o                         
  -6  -5   7       2072.98       2042.11        61.42 o                         
  -5  -5   7          3.69         14.12        15.18 o                         
  -4  -5   7        105.26        177.88        24.26 o                         
  -3  -5   7       6464.53       6567.83       173.88 o                         
  -2  -5   7        461.87        435.90        20.85 o                         
  -1  -5   7       9376.63       8897.68       190.98 o                         
   0  -5   7       3726.70       3467.73       118.45 o                         
   1  -5   7       7327.02       6839.30       193.44 o                         
   2  -5   7       2094.65       2288.17        69.75 o                         
   3  -5   7       4872.65       4984.57       151.34 o                         
   4  -5   7       1456.39       1375.69        47.71 o                         
   5  -5   7        141.86        158.01        24.54 o                         
   6  -5   7       1071.97       1134.61        49.94 o                         
   7  -5   7       1947.10       2034.22        50.37 o                         
   8  -5   7       3086.31       3370.81        82.40 o                         
   9  -5   7       2797.52       3057.68       104.26 o                         
  10  -5   7       1181.86       1131.27        52.26 o                         
  -9  -4   7          4.06          0.00        14.74 o                         
  -8  -4   7        904.20        984.28        41.77 o                         
  -7  -4   7       2075.24       2337.87        78.93 o                         
  -6  -4   7       4406.62       4218.48       134.60 o                         
  -5  -4   7       5040.64       4829.53       100.23 o                         
  -4  -4   7       6909.87       6262.56       140.73 o                         
  -3  -4   7       1831.44       1649.50        44.39 o                         
  -2  -4   7         24.80         37.77        17.17 o                         
  -1  -4   7         15.49         17.21        13.14 o                         
   0  -4   7       1446.68       1096.51        40.75 o                         
   1  -4   7       5157.79       4556.44       139.93 o                         
   2  -4   7       7979.85       7199.35       177.86 o                         
   3  -4   7       4615.39       4365.21       124.59 o                         
   4  -4   7       8605.02       8787.54       214.25 o                         
   5  -4   7       1370.45       1238.06        49.69 o                         
   6  -4   7       1395.46       1378.67        44.76 o                         
   7  -4   7         87.74         88.87        18.11 o                         
   8  -4   7         63.39         71.06        18.34 o                         
   9  -4   7        616.72        679.77        30.31 o                         
  10  -4   7        834.55        929.29        39.41 o                         
  -9  -3   7       1296.41       1273.11        49.89 o                         
  -8  -3   7       1277.97       1338.08        55.52 o                         
  -7  -3   7         32.87         52.63        20.28 o                         
  -6  -3   7          9.27         40.25        21.48 o                         
  -5  -3   7       4186.83       3672.45       101.41 o                         
  -4  -3   7       3321.69       3032.34        99.02 o                         
  -3  -3   7      14174.65      13304.27       342.39 o                         
  -2  -3   7       2849.47       2571.52        78.75 o                         
  -1  -3   7      12234.58      11345.11       230.24 o                         
   0  -3   7       3301.06       3516.40       103.11 o                         
   1  -3   7          9.28         32.70        12.54 o                         
   2  -3   7        804.53        726.12        29.88 o                         
   3  -3   7       2234.09       1994.62        67.86 o                         
   4  -3   7       4756.31       4727.48       133.46 o                         
   5  -3   7       8607.39       8470.30       213.01 o                         
   6  -3   7       7919.96       7862.02       144.94 o                         
   7  -3   7       4467.53       4365.16        96.25 o                         
   8  -3   7        104.93        117.66        18.75 o                         
   9  -3   7         77.58         88.35        18.41 o                         
  10  -3   7        446.04        521.68        34.30 o                         
  11  -3   7        934.56        796.71        37.61 o                         
  -9  -2   7       1911.40       1924.39        55.33 o                         
  -8  -2   7       3604.32       3575.32        93.13 o                         
  -7  -2   7       2534.10       2656.44        75.36 o                         
  -6  -2   7       2762.49       2616.06        70.07 o                         
  -5  -2   7       2293.44       2173.08        82.61 o                         
  -4  -2   7        130.96        203.42        19.88 o                         
  -3  -2   7        194.12        193.19        22.41 o                         
  -2  -2   7      10632.57      10206.02       279.35 o                         
  -1  -2   7       6728.41       6561.24       128.42 o                         
   0  -2   7      12702.85      12412.15       231.48 o                         
   1  -2   7       7734.98       7254.13       257.36 o                         
   2  -2   7       1147.52        979.86        37.75 o                         
   3  -2   7        602.53        525.85        22.69 o                         
   4  -2   7        103.53        102.77        17.51 o                         
   5  -2   7       2627.04       2585.88        82.61 o                         
   6  -2   7        591.07        547.50        22.85 o                         
   7  -2   7       7517.41       7196.70       121.84 o                         
   8  -2   7       3815.23       4185.32        81.95 o                         
   9  -2   7       1155.30       1202.28        42.50 o                         
  10  -2   7        285.19        344.71        20.13 o                         
  11  -2   7        324.83        291.44        23.08 o                         
  -9  -1   7         15.62         15.18        16.41 o                         
  -8  -1   7        123.73        155.20        22.28 o                         
  -7  -1   7       1822.65       1865.30        63.38 o                         
  -6  -1   7       2505.23       2656.73        98.99 o                         
  -5  -1   7       9874.35       9618.35       229.08 o                         
  -4  -1   7       3806.92       3390.63       100.48 o                         
  -3  -1   7       9545.05       8680.57       221.25 o                         
  -2  -1   7       1476.62       1355.92        41.90 o                         
  -1  -1   7        807.85        727.14        27.20 o                         
   0  -1   7       2536.15       2487.02        82.71 o                         
   1  -1   7       2585.79       2407.69        63.20 o                         
   2  -1   7      11314.99      10376.78       458.27 o                         
   3  -1   7      17694.52      17475.70       316.84 o                         
   4  -1   7      10736.28      10817.29       223.83 o                         
   5  -1   7       8682.79       8352.02       179.59 o                         
   6  -1   7       1922.14       1822.42        46.84 o                         
   7  -1   7       1015.12       1022.79        29.37 o                         
   8  -1   7        290.27        374.19        22.00 o                         
   9  -1   7       1699.55       1824.46        45.68 o                         
  10  -1   7       3595.53       3862.50        99.85 o                         
  11  -1   7       1328.70       1322.25        55.90 o                         
  -9   0   7       2473.39       2617.24        75.16 o                         
  -8   0   7       2270.99       2348.55        88.06 o                         
  -7   0   7        503.96        555.81        35.34 o                         
  -6   0   7         72.04        107.22        18.92 o                         
  -5   0   7         13.80         39.24        19.00 o                         
  -4   0   7       3162.30       2846.57       105.04 o                         
  -3   0   7       3573.91       3448.26        98.05 o                         
  -2   0   7       9579.00       8794.48       212.46 o                         
  -1   0   7      12362.73      12752.67       299.17 o                         
   0   0   7       3612.14       3501.50       102.92 o                         
   1   0   7       6241.36       6257.63       144.73 o                         
   2   0   7        725.18        706.59        30.36 o                         
   3   0   7       4513.12       4862.11        94.11 o                         
   4   0   7       7898.69       7703.23       157.46 o                         
   5   0   7      22079.94      21809.29       425.22 o                         
   6   0   7       4511.43       4399.22        89.57 o                         
   7   0   7       8407.17       7921.27       127.93 o                         
   8   0   7       3626.40       3605.95        73.70 o                         
   9   0   7       1165.65       1197.43        38.08 o                         
  10   0   7         67.16         65.26        17.19 o                         
  11   0   7         22.46         27.41        18.10 o                         
 -10   1   7        104.06         60.78        15.94 o                         
  -9   1   7       1263.07       1369.57        48.04 o                         
  -8   1   7       2318.60       2284.42        98.38 o                         
  -7   1   7       5722.98       5671.60       258.30 o                         
  -6   1   7       6715.25       6406.26       163.08 o                         
  -5   1   7       9689.44       9058.32       170.28 o                         
  -4   1   7        395.91        328.54        32.55 o                         
  -3   1   7          3.63         20.99        20.64 o                         
  -2   1   7        634.38        645.07        45.66 o                         
  -1   1   7       2694.57       3020.19       118.83 o                         
   0   1   7       8413.27       9036.62       266.33 o                         
   1   1   7      14835.63      13434.82       422.59 o                         
   2   1   7      10300.64       9675.82       173.73 o                         
   3   1   7       2158.51       1801.89        52.67 o                         
   4   1   7       4727.75       4757.73       114.45 o                         
   5   1   7       2795.77       2936.43        81.94 o                         
   6   1   7        843.59        778.84        37.50 o                         
   7   1   7       1811.59       1619.98        41.98 o                         
   8   1   7       3638.60       3791.41        75.39 o                         
   9   1   7       5420.37       5521.00       115.40 o                         
  10   1   7       3539.67       3498.52        85.97 o                         
  11   1   7       1533.96       1554.74        65.86 o                         
 -10   2   7        903.47        807.10        41.32 o                         
  -9   2   7        925.47        931.81        38.38 o                         
  -8   2   7         19.73         24.91        21.11 o                         
  -7   2   7        179.57        128.15        19.99 o                         
  -6   2   7       1912.46       1987.64        53.53 o                         
  -5   2   7       7161.94       7246.45       141.00 o                         
  -4   2   7      10839.43      10357.53       273.30 o                         
  -3   2   7       5473.80       5017.13       148.44 o                         
  -2   2   7        928.64        671.69        45.83 o                         
  -1   2   7       1223.04       1174.21        44.04 o                         
   0   2   7         60.04         74.51        11.49 o                         
   1   2   7         48.07         92.11        11.83 o                         
   2   2   7       2513.60       2630.81        61.26 o                         
   3   2   7       3026.40       2534.62       100.53 o                         
   4   2   7       4286.68       4015.09       114.50 o                         
   5   2   7      10089.87       9782.51       186.22 o                         
   6   2   7       5720.59       5469.12       119.02 o                         
   7   2   7       2456.38       2355.56        50.63 o                         
   8   2   7        468.00        501.46        26.20 o                         
   9   2   7         68.15         57.57        17.95 o                         
  10   2   7       1390.69       1440.96        62.28 o                         
  11   2   7       2223.63       2174.84        63.53 o                         
  -9   3   7       4621.96       4798.31       113.27 o                         
  -8   3   7       2727.21       2611.15       107.41 o                         
  -7   3   7       4000.26       3759.05        89.94 o                         
  -6   3   7        507.34        517.63        24.35 o                         
  -5   3   7        400.75        395.09        24.03 o                         
  -4   3   7        342.28        338.78        44.76 o                         
  -3   3   7       2207.96       1983.43        78.97 o                         
  -2   3   7       5703.32       5208.89       171.84 o                         
  -1   3   7      20259.58      19929.56       371.68 o                         
   0   3   7      15612.24      16806.34       341.44 o                         
   1   3   7       6291.61       6015.15       143.31 o                         
   2   3   7       1895.52       1959.71        53.93 o                         
   3   3   7       1493.37       1590.34        45.14 o                         
   4   3   7         10.65         32.77        13.15 o                         
   5   3   7        617.12        556.02        27.97 o                         
   6   3   7       9017.44       9138.31       150.47 o                         
   7   3   7       2264.69       2181.78        48.35 o                         
   8   3   7       5318.66       5435.60        98.40 o                         
   9   3   7       2943.48       3063.71        78.66 o                         
  10   3   7       1164.93       1205.52        50.68 o                         
  11   3   7        100.69        141.23        21.36 o                         
  -9   4   7        403.75        404.32        41.74 o                         
  -8   4   7       4612.60       4376.94       249.99 o                         
  -7   4   7       3760.44       3762.57        79.18 o                         
  -6   4   7       6307.35       6148.00       154.26 o                         
  -5   4   7       2134.24       2099.82        49.98 o                         
  -4   4   7       5783.67       5557.37       244.69 o                         
  -3   4   7       4688.67       4750.21       176.39 o                         
  -2   4   7       5631.71       5577.57       149.14 o                         
  -1   4   7       2330.45       2444.25        74.64 o                         
   0   4   7       6725.09       6602.63       128.21 o                         
   1   4   7      18452.27      18859.84       321.97 o                         
   2   4   7       7214.20       6974.50       186.67 o                         
   3   4   7      11884.79      10407.67       261.88 o                         
   4   4   7       4012.51       3845.29       105.21 o                         
   5   4   7       1519.93       1621.05        51.17 o                         
   6   4   7        327.32        314.39        21.92 o                         
   7   4   7         24.71         27.63        13.08 o                         
   8   4   7       1136.67       1243.52        34.87 o                         
   9   4   7       2908.18       2944.46        78.66 o                         
  10   4   7       2752.78       2826.70        79.84 o                         
  11   4   7       1774.36       1676.48        89.04 o                         
  -9   5   7       1859.43       1845.94       153.15 o                         
  -8   5   7        871.26        803.20        52.04 o                         
  -7   5   7        674.72        617.29        28.20 o                         
  -6   5   7        321.24        320.12        19.53 o                         
  -5   5   7        292.62        320.22        21.32 o                         
  -4   5   7       7733.04       7772.01       152.22 o                         
  -3   5   7      14410.12      14249.00       370.25 o                         
  -2   5   7      20498.75      21009.65       512.79 o                         
  -1   5   7       9559.90      10023.08       241.28 o                         
   0   5   7       4204.11       4463.67       111.87 o                         
   1   5   7         81.41        108.90        13.90 o                         
   2   5   7       1320.78       1418.37        43.60 o                         
   3   5   7       1762.11       1849.59        55.39 o                         
   4   5   7       4129.93       4166.17       120.46 o                         
   5   5   7       6854.22       6906.73       152.99 o                         
   6   5   7       3842.93       3853.20        76.11 o                         
   7   5   7       1957.20       2058.92        52.87 o                         
   8   5   7       1854.53       2030.26        55.32 o                         
   9   5   7         33.61         48.00        19.64 o                         
  10   5   7         38.04         75.98        20.19 o                         
  11   5   7        674.40        642.27        45.29 o                         
  -9   6   7       1529.11       1569.13        61.18 o                         
  -8   6   7       6183.27       5526.25       145.48 o                         
  -7   6   7       5416.48       5319.57       115.37 o                         
  -6   6   7       7342.76       7630.53       145.17 o                         
  -5   6   7       1032.47        994.85        27.18 o                         
  -4   6   7        789.45        719.61        24.43 o                         
  -3   6   7       2968.33       3236.98       167.80 o                         
  -2   6   7      11898.99      11642.24       241.51 o                         
  -1   6   7       6967.07       6160.16       137.87 o                         
   0   6   7       3303.17       3015.50        77.80 o                         
   1   6   7      16415.27      15842.42       264.03 o                         
   2   6   7       6411.59       6734.79       131.28 o                         
   3   6   7       3506.38       3610.53        97.37 o                         
   4   6   7        114.67         89.93        20.34 o                         
   5   6   7        579.17        631.23        28.12 o                         
   6   6   7        777.67        896.54        29.98 o                         
   7   6   7       3334.90       3295.95        67.48 o                         
   8   6   7       2740.25       2845.83        69.61 o                         
   9   6   7       4620.73       4832.90       125.08 o                         
  10   6   7        811.00        787.19        34.36 o                         
  -9   7   7         29.95         34.99        21.54 o                         
  -8   7   7       1049.07        931.30        43.08 o                         
  -7   7   7       3059.95       3027.78        84.32 o                         
  -6   7   7       3351.80       3203.99        67.57 o                         
  -5   7   7       1918.87       1842.73        40.83 o                         
  -4   7   7       3810.81       3884.51        68.19 o                         
  -3   7   7       3329.82       3377.36        59.94 o                         
  -2   7   7        101.17        143.92        20.11 o                         
  -1   7   7       1116.33       1072.30        38.66 o                         
   0   7   7       2884.66       2965.37        68.59 o                         
   1   7   7        127.76        107.78        14.42 o                         
   2   7   7      15525.72      15193.34       241.84 o                         
   3   7   7       6422.22       6456.30       156.20 o                         
   4   7   7       6493.57       6228.70       117.24 o                         
   5   7   7       2038.05       2198.00        63.57 o                         
   6   7   7       2495.47       2489.88        67.28 o                         
   7   7   7        237.86        288.54        18.07 o                         
   8   7   7          5.26         48.32        15.78 o                         
   9   7   7       1989.12       2036.27        64.34 o                         
  10   7   7        721.46        746.23        46.81 o                         
  -8   8   7       2040.42       1928.59       102.18 o                         
  -7   8   7         98.48        129.14        18.53 o                         
  -6   8   7         46.34         48.78        14.48 o                         
  -5   8   7       1794.58       1926.63        42.07 o                         
  -4   8   7         47.81         72.92        13.11 o                         
  -3   8   7       2022.02       2089.37        43.34 o                         
  -2   8   7       1802.16       1711.77        46.25 o                         
  -1   8   7       7297.54       6997.90       174.35 o                         
   0   8   7       5850.07       5710.77       124.33 o                         
   1   8   7       3773.93       3974.78       115.04 o                         
   2   8   7        138.10        243.91        21.39 o                         
   3   8   7        113.82        117.73        17.47 o                         
   4   8   7       2428.99       2406.69        58.41 o                         
   5   8   7       3746.84       3699.40        78.71 o                         
   6   8   7       2411.27       2554.06        67.16 o                         
   7   8   7       5594.81       5841.17       130.64 o                         
   8   8   7        953.67        992.11        48.93 o                         
   9   8   7        545.24        530.52        50.54 o                         
  10   8   7        250.91        313.49        46.90 o                         
  -8   9   7       1606.79       1366.14        71.34 o                         
  -7   9   7       1679.39       1636.27        58.62 o                         
  -6   9   7       4601.47       4611.92       108.75 o                         
  -5   9   7       3900.11       3899.26        72.58 o                         
  -4   9   7        743.71        771.82        24.59 o                         
  -3   9   7         49.85         62.46        13.01 o                         
  -2   9   7       1154.38       1170.82        34.11 o                         
  -1   9   7       2219.44       2098.87        48.58 o                         
   0   9   7      11935.15      12063.71       197.30 o                         
   1   9   7       8574.76       8656.47       139.79 o                         
   2   9   7      10960.99      11419.56       207.84 o                         
   3   9   7       1859.20       1897.87        57.68 o                         
   4   9   7       1952.26       1927.60        54.51 o                         
   5   9   7        126.52        154.68        29.76 o                         
   6   9   7         62.01        123.79        22.16 o                         
   7   9   7       2209.48       2103.80        56.75 o                         
   8   9   7       1021.50       1098.80        49.87 o                         
   9   9   7       2638.24       2823.22        85.11 o                         
  -8  10   7         62.77         46.52        19.58 o                         
  -7  10   7        171.15        190.91        45.73 o                         
  -6  10   7       1943.67       1775.51        44.59 o                         
  -5  10   7       4854.80       4858.90        85.75 o                         
  -4  10   7       3504.54       3526.80        67.13 o                         
  -3  10   7       6003.50       5914.04       101.31 o                         
  -2  10   7        389.22        398.32        21.73 o                         
  -1  10   7        591.24        582.82        27.88 o                         
   0  10   7         47.95         55.32        12.44 o                         
   1  10   7       1814.47       1867.51        42.22 o                         
   2  10   7       2291.06       2352.70        70.60 o                         
   3  10   7       3173.14       3307.56        78.04 o                         
   4  10   7       5418.44       5555.08       107.81 o                         
   5  10   7       4623.00       4798.16        93.41 o                         
   6  10   7       1345.82       1422.34        45.15 o                         
   7  10   7       1565.27       1629.35        52.24 o                         
   8  10   7         87.85        104.84        14.72 o                         
   9  10   7         27.25         31.54        29.61 o                         
  -7  11   7       1955.73       1801.55       101.56 o                         
  -6  11   7        916.41        953.49        47.70 o                         
  -5  11   7        379.19        366.36        19.31 o                         
  -4  11   7        322.82        307.92        19.22 o                         
  -3  11   7       1322.21       1333.98        42.11 o                         
  -2  11   7       5090.51       5283.23        90.67 o                         
  -1  11   7       3937.57       3830.86        77.81 o                         
   0  11   7       6215.69       6198.82       106.09 o                         
   1  11   7       4680.46       4833.04        82.01 o                         
   2  11   7       3033.57       3153.97        68.13 o                         
   3  11   7        255.39        262.69        17.70 o                         
   4  11   7         51.06        108.88        17.15 o                         
   5  11   7       1649.56       1741.14        58.42 o                         
   6  11   7       3100.83       3204.93        84.33 o                         
   7  11   7       2692.04       2778.80        72.08 o                         
   8  11   7       1324.65       1273.55        38.12 o                         
  -7  12   7       4678.73       3754.93       148.99 o                         
  -6  12   7       3685.26       3796.88       108.64 o                         
  -5  12   7       2926.45       2902.99        61.65 o                         
  -4  12   7       1702.10       1663.29        38.11 o                         
  -3  12   7       1355.55       1373.81        39.90 o                         
  -2  12   7         82.99         87.89        13.63 o                         
  -1  12   7        517.23        547.34        31.20 o                         
   0  12   7       1614.13       1728.33        42.94 o                         
   1  12   7       2585.99       2695.49        77.37 o                         
   2  12   7       2464.01       2686.21        79.51 o                         
   3  12   7       3940.82       4131.04       107.57 o                         
   4  12   7       2350.90       2524.27       120.10 o                         
   5  12   7       2871.17       3021.58        81.81 o                         
   6  12   7        204.85        214.31        18.08 o                         
   7  12   7          6.11         10.54        11.46 o                         
   8  12   7        889.39        879.90        61.73 o                         
  -6  13   7        191.01        121.49        17.14 o                         
  -5  13   7       1339.15       1273.51        35.65 o                         
  -4  13   7       3424.86       3430.41        69.35 o                         
  -3  13   7       1739.05       1693.78        42.99 o                         
  -2  13   7       5069.80       5355.08       110.31 o                         
  -1  13   7       1500.37       1527.84        62.20 o                         
   0  13   7        771.91        863.35        32.96 o                         
   1  13   7        108.49        127.35        16.36 o                         
   2  13   7        125.27        164.66        18.70 o                         
   3  13   7       2705.05       2843.94        92.57 o                         
   4  13   7       2029.57       2128.37        60.52 o                         
   5  13   7       4516.75       4559.60       129.11 o                         
   6  13   7       2390.69       2322.39        61.84 o                         
   7  13   7        983.46       1010.52        51.50 o                         
  -5  14   7        437.80        428.05        26.55 o                         
  -4  14   7         42.94         35.71        11.72 o                         
  -3  14   7        287.11        298.31        17.03 o                         
  -2  14   7       1394.25       1344.63        38.80 o                         
  -1  14   7       2945.53       3036.58        74.20 o                         
   0  14   7       3072.48       3250.10        83.13 o                         
   1  14   7       1099.05       1103.47        44.39 o                         
   2  14   7       1112.52       1130.30        39.42 o                         
   3  14   7       1033.73       1077.37        40.53 o                         
   4  14   7         86.91        110.97        16.48 o                         
   5  14   7        187.24        174.93        17.34 o                         
   6  14   7        628.03        618.44        45.21 o                         
  -4  15   7       1945.00       1805.04        64.90 o                         
  -3  15   7        895.40        803.26        39.03 o                         
  -2  15   7        641.42        666.53        25.14 o                         
  -1  15   7          8.99         19.32        12.78 o                         
   0  15   7        455.40        510.33        22.24 o                         
   1  15   7        780.27        887.32        29.64 o                         
   2  15   7       2944.41       3134.44        66.81 o                         
   3  15   7       3009.41       2905.89       102.47 o                         
   4  15   7       1797.62       1773.21        98.15 o                         
   5  15   7        861.84        795.20        43.49 o                         
  -2  16   7       1598.81       1541.00        58.24 o                         
  -1  16   7       2120.57       2132.88        66.44 o                         
   0  16   7        176.22        185.45        16.00 o                         
   1  16   7        709.48        747.64        51.57 o                         
   2  16   7         17.45         22.65        29.63 o                         
  -1 -13   8         37.05         31.11        14.00 o                         
   0 -13   8        320.52        297.90        31.80 o                         
   1 -13   8        570.14        597.01        26.47 o                         
   2 -13   8       1492.12       1435.46        61.79 o                         
   3 -13   8       1882.28       1605.36        94.38 o                         
  -3 -12   8       1202.02       1042.64        47.00 o                         
  -2 -12   8       1335.77       1386.89        70.64 o                         
  -1 -12   8       2372.78       2482.56        72.96 o                         
   0 -12   8        373.10        441.97        85.14 o                         
   1 -12   8        413.96        382.09        33.43 o                         
   2 -12   8         48.74         33.98        19.91 o                         
   3 -12   8        192.61        178.76        41.21 o                         
   4 -12   8        698.78        714.26        59.94 o                         
   5 -12   8       1970.24       1929.53       112.33 o                         
  -4 -11   8        290.62        264.37        24.35 o                         
  -3 -11   8         63.58         57.50        15.60 o                         
  -2 -11   8        642.46        635.19        31.83 o                         
  -1 -11   8       1865.56       1940.11        55.65 o                         
   0 -11   8       2895.01       3068.81        79.45 o                         
   1 -11   8       2806.90       2935.53        90.60 o                         
   2 -11   8       2798.82       2837.13       107.06 o                         
   3 -11   8        205.00        180.87        24.19 o                         
   4 -11   8         22.47         29.46        20.51 o                         
   5 -11   8          0.86          1.90        21.09 o                         
   6 -11   8        113.77        108.15        17.97 o                         
  -5 -10   8       3499.06       3580.37       114.74 o                         
  -4 -10   8       1760.32       1759.64        46.55 o                         
  -3 -10   8       3334.46       3492.68        88.82 o                         
  -2 -10   8       1430.56       1372.94        46.83 o                         
  -1 -10   8        146.91        183.09        17.28 o                         
   0 -10   8         42.33         46.37        12.94 o                         
   1 -10   8       1002.09        956.27        38.21 o                         
   2 -10   8       3772.79       3825.67       106.17 o                         
   3 -10   8       4137.90       3868.02       121.09 o                         
   4 -10   8       4549.97       4421.75       135.05 o                         
   5 -10   8       3175.27       3048.91       131.63 o                         
   6 -10   8       1496.45       1506.04        57.12 o                         
   7 -10   8        322.09        310.42        19.30 o                         
  -6  -9   8        143.70        116.20        26.02 o                         
  -5  -9   8        145.04        150.03        12.18 o                         
  -4  -9   8        908.36        963.31        31.24 o                         
  -3  -9   8       1687.56       1870.86        51.33 o                         
  -2  -9   8       2501.13       2595.57        85.38 o                         
  -1  -9   8       3844.40       4046.34       100.56 o                         
   0  -9   8       3471.68       3526.28        84.64 o                         
   1  -9   8        745.73        841.76        35.83 o                         
   2  -9   8        715.56        738.63        32.17 o                         
   3  -9   8       1359.96       1289.80        58.22 o                         
   4  -9   8       1580.44       1399.76        62.84 o                         
   5  -9   8       1878.13       1919.30        74.24 o                         
   6  -9   8       2612.71       2711.98       106.10 o                         
   7  -9   8       3253.06       3399.08       111.06 o                         
   8  -9   8        997.00        987.86        36.90 o                         
  -7  -8   8       3164.28       2842.58       155.72 o                         
  -6  -8   8       2245.79       2253.25        70.10 o                         
  -5  -8   8       2821.05       3084.10        74.43 o                         
  -4  -8   8        424.44        440.42        22.75 o                         
  -3  -8   8        302.07        331.71        21.90 o                         
  -2  -8   8        119.37        114.84        21.35 o                         
  -1  -8   8        290.78        393.95        22.83 o                         
   0  -8   8       3710.55       3733.68       101.51 o                         
   1  -8   8       3098.52       3098.82        75.90 o                         
   2  -8   8       3231.95       3254.68        69.50 o                         
   3  -8   8       5542.29       5215.69        97.20 o                         
   4  -8   8       3887.68       3649.29       124.31 o                         
   5  -8   8        306.13        302.92        27.96 o                         
   6  -8   8         68.30         72.58        16.88 o                         
   7  -8   8        355.21        381.07        24.96 o                         
   8  -8   8       2050.76       2011.45        56.33 o                         
   9  -8   8       1555.14       1506.28        48.98 o                         
  -7  -7   8        398.75        387.10        45.25 o                         
  -6  -7   8       1096.07       1109.47        40.55 o                         
  -5  -7   8       2421.51       2455.55        65.40 o                         
  -4  -7   8       3080.23       3209.76        83.05 o                         
  -3  -7   8       3550.61       3568.98        86.46 o                         
  -2  -7   8       3203.89       3306.08        72.85 o                         
  -1  -7   8       2695.18       2525.88        86.17 o                         
   0  -7   8        432.79        444.82        22.98 o                         
   1  -7   8        483.18        514.26        27.51 o                         
   2  -7   8        111.99        117.70        14.63 o                         
   3  -7   8       3256.50       3146.77        69.11 o                         
   4  -7   8       6963.65       6949.99       161.61 o                         
   5  -7   8       7672.15       7645.50       207.73 o                         
   6  -7   8       2984.20       3053.39       108.84 o                         
   7  -7   8       1551.87       1687.21        53.25 o                         
   8  -7   8         60.04         67.60        16.99 o                         
   9  -7   8          0.89          9.78        18.39 o                         
  -8  -6   8        787.13        784.11        56.40 o                         
  -7  -6   8       1464.08       1494.51       108.19 o                         
  -6  -6   8        392.29        400.69        22.46 o                         
  -5  -6   8        305.78        331.71        22.17 o                         
  -4  -6   8         64.05         47.98        16.17 o                         
  -3  -6   8        572.35        550.17        23.82 o                         
  -2  -6   8       2205.21       2169.19        54.36 o                         
  -1  -6   8       2728.55       2431.11        79.79 o                         
   0  -6   8       5520.22       5425.28       101.17 o                         
   1  -6   8       4292.40       3873.95        88.73 o                         
   2  -6   8       1642.78       1529.46        42.39 o                         
   3  -6   8       3989.25       3845.61        84.42 o                         
   4  -6   8        549.43        565.72        37.47 o                         
   5  -6   8       4022.92       4120.85       115.14 o                         
   6  -6   8       5197.07       5301.46       203.25 o                         
   7  -6   8       5429.86       6045.33       182.01 o                         
   8  -6   8       5181.02       5517.17       160.70 o                         
   9  -6   8       1072.15       1028.03        40.94 o                         
  10  -6   8       2123.20       2094.30       148.01 o                         
  -8  -5   8       1138.69       1174.10        59.65 o                         
  -7  -5   8       3035.09       3037.96       134.73 o                         
  -6  -5   8       6170.31       6426.07       181.67 o                         
  -5  -5   8       3699.44       3776.20        99.96 o                         
  -4  -5   8       9272.60       9641.76       197.99 o                         
  -3  -5   8       2926.51       2799.23        60.35 o                         
  -2  -5   8       1026.69        993.86        31.41 o                         
  -1  -5   8       1373.60       1400.32        37.51 o                         
   0  -5   8        404.04        414.77        21.11 o                         
   1  -5   8       8660.54       7981.37       174.48 o                         
   2  -5   8       3410.70       3059.37        82.86 o                         
   3  -5   8       8035.12       7581.90       153.28 o                         
   4  -5   8        628.21        614.90        44.30 o                         
   5  -5   8        508.56        514.14        34.25 o                         
   6  -5   8        127.49        168.37        26.03 o                         
   7  -5   8        224.07        220.99        24.30 o                         
   8  -5   8        563.90        606.23        31.70 o                         
   9  -5   8       1992.32       2059.24       110.70 o                         
  10  -5   8       1286.40       1224.51        54.43 o                         
  -8  -4   8        532.11        559.26        24.06 o                         
  -7  -4   8        752.79        731.69        31.63 o                         
  -6  -4   8        442.10        431.11        29.37 o                         
  -5  -4   8       1107.60       1152.05        42.83 o                         
  -4  -4   8       9932.58       9676.38       177.21 o                         
  -3  -4   8       7875.21       7461.06       129.11 o                         
  -2  -4   8       6296.23       6103.12       115.46 o                         
  -1  -4   8       2965.10       2845.41        74.41 o                         
   0  -4   8       2489.11       2322.18        64.09 o                         
   1  -4   8        516.14        547.94        29.13 o                         
   2  -4   8        258.96        267.95        20.34 o                         
   3  -4   8       1214.36       1190.22        53.70 o                         
   4  -4   8       3080.02       2765.34        76.11 o                         
   5  -4   8       1186.67       1167.79        50.47 o                         
   6  -4   8       5283.49       5516.74       131.33 o                         
   7  -4   8       5756.04       6063.91       146.97 o                         
   8  -4   8       6314.29       6687.37       205.95 o                         
   9  -4   8        574.72        622.35        29.37 o                         
  10  -4   8        288.20        247.18        19.85 o                         
  -9  -3   8       1527.34       1469.61        90.43 o                         
  -8  -3   8       3310.12       3361.93        90.54 o                         
  -7  -3   8       2853.00       2982.50        82.01 o                         
  -6  -3   8       2064.28       2300.55        77.08 o                         
  -5  -3   8       3271.84       3334.32        87.22 o                         
  -4  -3   8        506.40        450.58        24.08 o                         
  -3  -3   8       1627.96       1551.10        41.76 o                         
  -2  -3   8       2195.14       2088.04        69.60 o                         
  -1  -3   8       7171.41       6884.60       143.13 o                         
   0  -3   8       4625.10       4650.12       127.11 o                         
   1  -3   8       7890.53       7329.02       211.39 o                         
   2  -3   8       5036.71       4666.40       127.86 o                         
   3  -3   8       4301.74       4099.62       120.49 o                         
   4  -3   8        820.20        723.34        58.51 o                         
   5  -3   8         14.01         25.08        19.26 o                         
   6  -3   8       2335.08       2481.51        92.56 o                         
   7  -3   8       3104.49       3161.49        75.68 o                         
   8  -3   8       4025.88       4226.41        93.98 o                         
   9  -3   8       1130.35       1338.24        43.76 o                         
  10  -3   8        373.40        374.35        23.04 o                         
  11  -3   8        806.90        736.72        39.91 o                         
  -9  -2   8        176.19        169.37        16.56 o                         
  -8  -2   8        308.49        309.65        20.76 o                         
  -7  -2   8        946.48       1030.09        38.56 o                         
  -6  -2   8       2028.91       2157.23        72.88 o                         
  -5  -2   8       6481.34       6398.99       145.01 o                         
  -4  -2   8       7741.39       7415.27       176.07 o                         
  -3  -2   8       4058.04       3944.68       111.19 o                         
  -2  -2   8       1453.57       1326.64        43.56 o                         
  -1  -2   8       2736.42       2969.29        74.60 o                         
   0  -2   8        109.83        139.15        16.40 o                         
   1  -2   8       1213.42        942.84        33.54 o                         
   2  -2   8       4353.07       3667.87       119.03 o                         
   3  -2   8       4510.94       4235.01       128.43 o                         
   4  -2   8      13617.54      12744.22       303.25 o                         
   5  -2   8       4610.82       4599.22       119.25 o                         
   6  -2   8       7045.85       6727.72       139.33 o                         
   7  -2   8         43.79         74.39        15.98 o                         
   8  -2   8         64.92         83.14        19.16 o                         
   9  -2   8        831.37        882.93        33.79 o                         
  10  -2   8        286.04        307.85        18.80 o                         
  11  -2   8       1095.39       1065.57        62.15 o                         
  -9  -1   8       1406.28       1330.91        64.38 o                         
  -8  -1   8       2368.43       2606.17        70.88 o                         
  -7  -1   8        686.82        755.85        33.68 o                         
  -6  -1   8         70.64         93.36        20.83 o                         
  -5  -1   8        336.46        376.40        30.73 o                         
  -4  -1   8       1101.21       1080.17        49.69 o                         
  -3  -1   8      10187.67       9720.36       276.99 o                         
  -2  -1   8       8428.95       8940.88       191.22 o                         
  -1  -1   8      18459.75      19221.60       333.48 o                         
   0  -1   8      13262.31      13324.84       244.78 o                         
   1  -1   8       3863.16       3847.31        91.40 o                         
   2  -1   8       2129.52       1803.40        54.72 o                         
   3  -1   8        412.10        437.27        22.41 o                         
   4  -1   8       3953.32       4200.26       116.77 o                         
   5  -1   8       7830.25       7312.01       215.62 o                         
   6  -1   8       6767.28       6314.08       115.49 o                         
   7  -1   8       4477.00       4436.30        97.57 o                         
   8  -1   8       3552.06       3541.31        90.43 o                         
   9  -1   8       1259.08       1313.25        41.44 o                         
  10  -1   8         23.09         71.35        18.96 o                         
  11  -1   8         23.08         18.72        15.20 o                         
  -9   0   8        285.07        305.78        25.17 o                         
  -8   0   8       1714.64       1904.04        64.30 o                         
  -7   0   8       3517.21       3693.80       100.61 o                         
  -6   0   8       5053.51       5300.00       138.84 o                         
  -5   0   8       3713.05       3488.66       120.04 o                         
  -4   0   8       2348.79       2273.85        74.65 o                         
  -3   0   8        282.23        274.26        34.73 o                         
  -2   0   8        112.40         85.19        17.93 o                         
  -1   0   8       7194.60       7117.93       163.44 o                         
   0   0   8      11298.30      11837.16       255.10 o                         
   1   0   8      16794.81      16576.26       302.32 o                         
   2   0   8       6488.44       6413.41       156.62 o                         
   3   0   8       2686.96       2403.86        57.55 o                         
   4   0   8       2739.20       2455.51        65.96 o                         
   5   0   8         51.31         63.16        13.13 o                         
   6   0   8         63.40         92.48        14.48 o                         
   7   0   8       2746.09       2674.90        56.91 o                         
   8   0   8       1202.37       1217.60        38.60 o                         
   9   0   8       6541.85       6832.08       127.03 o                         
  10   0   8       3818.94       3850.90       119.71 o                         
  11   0   8       2120.97       2007.45       119.83 o                         
  -9   1   8        792.43        727.30        33.50 o                         
  -8   1   8        119.10        111.00        21.43 o                         
  -7   1   8        298.31        309.90        25.52 o                         
  -6   1   8        651.69        654.94        29.02 o                         
  -5   1   8       3487.28       3292.35        78.94 o                         
  -4   1   8       4811.08       4199.37       110.17 o                         
  -3   1   8       5886.65       4845.87       164.99 o                         
  -2   1   8       8880.24       8340.87       187.30 o                         
  -1   1   8       3829.07       4269.74       115.35 o                         
   0   1   8        121.19        177.19        21.85 o                         
   1   1   8        284.45        264.66        22.72 o                         
   2   1   8       3633.20       3422.46        77.76 o                         
   3   1   8       4300.69       3719.38        78.38 o                         
   4   1   8       8669.11       8370.57       163.49 o                         
   5   1   8      14073.42      14052.77       242.11 o                         
   6   1   8       4604.12       4388.85        79.46 o                         
   7   1   8       2562.85       2463.26        50.93 o                         
   8   1   8        497.91        520.68        30.10 o                         
   9   1   8          7.54          4.19        18.53 o                         
  10   1   8       1134.75       1157.52        39.89 o                         
  11   1   8       1570.33       1518.75        61.35 o                         
  -9   2   8       2493.42       2484.28        77.53 o                         
  -8   2   8       3448.55       3672.61       106.10 o                         
  -7   2   8       3281.82       3128.52        84.45 o                         
  -6   2   8       2867.79       2861.98        69.43 o                         
  -5   2   8       1436.65       1396.45        44.44 o                         
  -4   2   8         10.58         25.60        13.38 o                         
  -3   2   8       1640.82       1567.04        94.61 o                         
  -2   2   8       4694.61       4522.15       133.46 o                         
  -1   2   8       7338.51       6878.98       162.47 o                         
   0   2   8      15447.98      15860.05       332.04 o                         
   1   2   8       8948.80       9008.85       176.06 o                         
   2   2   8       1394.14       1328.36        39.35 o                         
   3   2   8        170.41        165.90        14.71 o                         
   4   2   8        678.73        778.13        30.11 o                         
   5   2   8       3712.42       3326.67        95.31 o                         
   6   2   8       4100.10       4003.63        71.42 o                         
   7   2   8      11385.82      11263.07       156.95 o                         
   8   2   8       3268.31       3427.47        68.19 o                         
   9   2   8       4122.58       4055.14        88.84 o                         
  10   2   8        704.60        717.19        31.67 o                         
  11   2   8        250.45        222.85        21.31 o                         
  -9   3   8        288.40        302.57        27.33 o                         
  -8   3   8       1076.94       1127.21        47.54 o                         
  -7   3   8       3486.91       3524.48        80.57 o                         
  -6   3   8       4396.00       4288.69        96.12 o                         
  -5   3   8       6126.93       5674.24       128.82 o                         
  -4   3   8       5314.39       5024.34       109.44 o                         
  -3   3   8       2468.29       2401.71       106.37 o                         
  -2   3   8         37.52         85.56        28.50 o                         
  -1   3   8       2210.46       2230.41        74.59 o                         
   0   3   8       3149.02       3533.41       117.37 o                         
   1   3   8       8592.97       7360.42       155.26 o                         
   2   3   8       8286.96       7316.76       171.46 o                         
   3   3   8       9655.92       9466.27       164.23 o                         
   4   3   8       4173.88       3902.05       104.44 o                         
   5   3   8       4783.55       4348.87       104.19 o                         
   6   3   8        162.67        242.08        15.69 o                         
   7   3   8          4.78         20.98        12.79 o                         
   8   3   8        261.98        332.95        25.69 o                         
   9   3   8       2741.81       2800.53        87.12 o                         
  10   3   8       2807.42       2782.07        93.68 o                         
  11   3   8       1307.95       1248.94        45.74 o                         
  -9   4   8       1437.35       1415.67        59.12 o                         
  -8   4   8        674.03        754.96        37.65 o                         
  -7   4   8        195.59        232.64        18.77 o                         
  -6   4   8       1849.12       1939.68        55.94 o                         
  -5   4   8        421.53        457.89        24.67 o                         
  -4   4   8       3495.94       3319.96        99.42 o                         
  -3   4   8       5056.19       4822.26       179.40 o                         
  -2   4   8       9716.29       8721.86       400.13 o                         
  -1   4   8       2354.59       2407.81        75.74 o                         
   0   4   8       4368.12       4153.42        85.13 o                         
   1   4   8       1293.12       1318.49        46.03 o                         
   2   4   8         23.13         17.53        12.09 o                         
   3   4   8       6288.39       5929.77       118.75 o                         
   4   4   8       1865.67       1631.52        51.83 o                         
   5   4   8       8170.36       7788.62       155.47 o                         
   6   4   8       2774.77       2719.86        58.39 o                         
   7   4   8       3164.95       2925.68        62.99 o                         
   8   4   8       1348.35       1465.39        44.78 o                         
   9   4   8        364.37        398.20        24.68 o                         
  10   4   8          4.33         19.11        16.42 o                         
  11   4   8        337.56        316.42        21.57 o                         
  -9   5   8       3427.24       3573.09       207.39 o                         
  -8   5   8       2355.80       2282.89        77.77 o                         
  -7   5   8       7843.78       7618.90       222.91 o                         
  -6   5   8       2308.82       2286.92        53.38 o                         
  -5   5   8        468.94        487.59        24.68 o                         
  -4   5   8        209.45        224.07        19.24 o                         
  -3   5   8        283.40        335.40        50.44 o                         
  -2   5   8       1867.66       1884.92        73.84 o                         
  -1   5   8       3838.78       3485.73        86.57 o                         
   0   5   8       3920.07       3461.86        82.64 o                         
   1   5   8      15487.00      15642.11       267.08 o                         
   2   5   8       8293.64       8587.04       164.35 o                         
   3   5   8       5595.14       5798.21       156.64 o                         
   4   5   8        398.22        395.12        31.83 o                         
   5   5   8         44.53         57.01        14.50 o                         
   6   5   8       1241.62       1240.69        35.79 o                         
   7   5   8        464.54        554.67        25.32 o                         
   8   5   8       4509.01       4439.22       112.35 o                         
   9   5   8       2367.60       2419.28        75.34 o                         
  10   5   8       2528.13       2579.67        83.12 o                         
  11   5   8        349.89        318.22        23.60 o                         
  -9   6   8         45.02         40.34        20.23 o                         
  -8   6   8        255.30        249.58        31.27 o                         
  -7   6   8       1618.27       1547.39        46.32 o                         
  -6   6   8       8387.57       8730.96       161.87 o                         
  -5   6   8       6027.37       6191.32       112.00 o                         
  -4   6   8      10362.91      10304.73       175.71 o                         
  -3   6   8       7507.82       8176.34       161.74 o                         
  -2   6   8       3445.13       3210.18       109.94 o                         
  -1   6   8         14.30         22.70        12.26 o                         
   0   6   8        725.97        708.45        33.97 o                         
   1   6   8       9080.44       9226.67       178.10 o                         
   2   6   8       4879.05       4897.08       109.71 o                         
   3   6   8      20110.38      19845.70       331.80 o                         
   4   6   8       7851.48       7721.87       193.51 o                         
   5   6   8       3593.29       3797.26        92.14 o                         
   6   6   8       1675.44       1704.21        42.64 o                         
   7   6   8        661.69        652.23        25.63 o                         
   8   6   8        335.85        299.36        21.25 o                         
   9   6   8        641.50        701.72        31.82 o                         
  10   6   8       1701.87       1675.09        57.25 o                         
  -9   7   8       3683.45       3462.05       189.31 o                         
  -8   7   8       1185.50       1087.92        56.30 o                         
  -7   7   8       1112.77       1024.21        45.07 o                         
  -6   7   8         69.86         64.88        14.59 o                         
  -5   7   8        756.75        721.00        27.70 o                         
  -4   7   8        727.06        823.37        28.45 o                         
  -3   7   8       6825.94       6836.46       113.37 o                         
  -2   7   8       7905.94       8210.19       153.94 o                         
  -1   7   8       7162.67       7027.59       156.30 o                         
   0   7   8       2064.21       1939.05        54.39 o                         
   1   7   8       4704.98       4741.90        96.74 o                         
   2   7   8        381.15        497.87        28.18 o                         
   3   7   8          2.61         24.02        13.96 o                         
   4   7   8       2369.72       2369.05        64.18 o                         
   5   7   8       3596.14       3625.63        80.22 o                         
   6   7   8       5456.19       5649.78       106.30 o                         
   7   7   8       2711.86       2810.92        58.13 o                         
   8   7   8       4816.91       4996.11       104.93 o                         
   9   7   8        397.74        366.81        25.21 o                         
  10   7   8        255.89        284.29        31.51 o                         
  -8   8   8       3451.75       3289.36       117.51 o                         
  -7   8   8       1931.52       1824.98        77.87 o                         
  -6   8   8       4305.39       4256.32        96.00 o                         
  -5   8   8       4422.70       4389.28        76.87 o                         
  -4   8   8      10515.32      10638.74       149.91 o                         
  -3   8   8        687.95        649.74        23.30 o                         
  -2   8   8        269.36        262.40        15.38 o                         
  -1   8   8       6360.44       6225.66       138.45 o                         
   0   8   8       4075.08       4196.05        96.83 o                         
   1   8   8      16644.57      17078.11       281.57 o                         
   2   8   8       5580.17       5782.64       146.76 o                         
   3   8   8       6954.03       6966.64       130.30 o                         
   4   8   8       1285.06       1282.83        41.26 o                         
   5   8   8        198.03        255.73        19.80 o                         
   6   8   8        947.78        942.41        39.48 o                         
   7   8   8       2465.20       2532.67        80.14 o                         
   8   8   8       1554.23       1616.97        52.94 o                         
   9   8   8       1775.46       1937.64        66.22 o                         
  10   8   8        884.65        914.33        44.75 o                         
  -8   9   8         25.46         30.70        20.02 o                         
  -7   9   8        107.44        102.21        19.95 o                         
  -6   9   8       2276.00       2341.38        64.64 o                         
  -5   9   8       5267.74       5018.57        87.66 o                         
  -4   9   8       4035.98       4169.38        75.45 o                         
  -3   9   8       3539.14       3535.46        85.86 o                         
  -2   9   8       1555.77       1453.67        41.42 o                         
  -1   9   8       1176.96       1184.56        33.77 o                         
   0   9   8         15.56         44.33        10.92 o                         
   1   9   8        168.60        153.54        12.79 o                         
   2   9   8       6486.94       6553.65       112.12 o                         
   3   9   8       1547.99       1597.23        55.65 o                         
   4   9   8       5425.64       5379.31       123.86 o                         
   5   9   8       3706.55       3819.82        86.54 o                         
   6   9   8       3004.73       3163.73        85.65 o                         
   7   9   8        345.75        359.14        22.53 o                         
   8   9   8        690.28        674.34        29.99 o                         
   9   9   8        163.22        178.94        16.78 o                         
  -8  10   8       1804.58       1763.98        75.28 o                         
  -7  10   8       1357.32       1324.31        59.91 o                         
  -6  10   8       1501.82       1520.30        44.03 o                         
  -5  10   8        202.03        213.85        15.72 o                         
  -4  10   8        276.60        277.56        16.22 o                         
  -3  10   8       1645.09       1690.72        38.49 o                         
  -2  10   8        684.92        727.85        27.90 o                         
  -1  10   8       2256.49       2214.33        58.69 o                         
   0  10   8       2319.53       2314.42        53.24 o                         
   1  10   8       6802.54       6944.00       111.45 o                         
   2  10   8       3121.33       3146.72        62.71 o                         
   3  10   8        429.83        504.51        27.47 o                         
   4  10   8       1101.96       1094.40        38.01 o                         
   5  10   8        690.60        771.84        33.67 o                         
   6  10   8       2567.80       2581.33        65.22 o                         
   7  10   8       4582.50       4783.27       101.91 o                         
   8  10   8       1633.45       1703.03        54.63 o                         
   9  10   8       2465.78       2311.59        92.70 o                         
  -7  11   8       2988.70       2658.24       156.53 o                         
  -6  11   8       3547.01       3593.00       113.66 o                         
  -5  11   8       2930.55       2959.31        61.09 o                         
  -4  11   8       1631.83       1626.85        39.83 o                         
  -3  11   8       1056.84       1042.04        33.88 o                         
  -2  11   8         12.63         60.11        14.46 o                         
  -1  11   8         93.27        125.41        19.20 o                         
   0  11   8       2101.13       2152.11        50.30 o                         
   1  11   8       2016.08       2018.46        47.05 o                         
   2  11   8       4443.97       4633.92        84.42 o                         
   3  11   8       3062.09       3114.19        79.89 o                         
   4  11   8       3080.35       3259.75        76.47 o                         
   5  11   8        712.12        710.04        30.65 o                         
   6  11   8        689.15        746.40        29.75 o                         
   7  11   8        441.46        474.99        22.06 o                         
   8  11   8        596.37        563.85        19.42 o                         
  -7  12   8         80.04         77.24        15.85 o                         
  -6  12   8        256.24        300.10        20.44 o                         
  -5  12   8       1385.24       1433.48        41.14 o                         
  -4  12   8       2081.87       1999.15        43.93 o                         
  -3  12   8       3654.39       3595.30        79.32 o                         
  -2  12   8       3046.81       3044.42        73.99 o                         
  -1  12   8       4535.25       4719.71       106.03 o                         
   0  12   8        325.35        373.78        20.76 o                         
   1  12   8        483.89        496.24        21.73 o                         
   2  12   8        108.79        111.51        14.92 o                         
   3  12   8       1391.62       1508.55        42.24 o                         
   4  12   8       2043.86       2164.15        77.77 o                         
   5  12   8       2576.69       2729.29        66.02 o                         
   6  12   8       3377.58       3481.26        73.41 o                         
   7  12   8       1547.63       1634.07        43.90 o                         
   8  12   8        295.58        281.60        23.51 o                         
  -6  13   8       1657.88       1467.66        93.79 o                         
  -5  13   8        927.21        871.81        42.30 o                         
  -4  13   8        227.21        227.47        14.79 o                         
  -3  13   8        197.46        190.27        16.00 o                         
  -2  13   8       1686.61       1743.39        45.37 o                         
  -1  13   8       2426.00       2486.84        60.87 o                         
   0  13   8       4398.20       4271.70        98.20 o                         
   1  13   8       1478.44       1612.87        44.48 o                         
   2  13   8       1394.07       1477.53        46.18 o                         
   3  13   8        627.38        667.20        37.91 o                         
   4  13   8        592.29        623.17        28.06 o                         
   5  13   8         95.85        137.95        14.82 o                         
   6  13   8        509.30        549.79        23.82 o                         
   7  13   8       1082.40       1103.75        41.49 o                         
  -5  14   8       4036.70       4375.31       151.36 o                         
  -4  14   8       2000.41       2022.73        84.89 o                         
  -3  14   8       2043.32       1989.37        68.92 o                         
  -2  14   8        884.35        859.60        28.86 o                         
  -1  14   8        262.35        278.01        18.25 o                         
   0  14   8        268.09        311.33        19.76 o                         
   1  14   8        732.25        800.28        45.43 o                         
   2  14   8       2187.62       2235.15        58.60 o                         
   3  14   8       3603.52       3786.98        87.00 o                         
   4  14   8       2308.93       2394.29        56.96 o                         
   5  14   8       2128.05       2250.64        53.22 o                         
   6  14   8        408.49        416.26        22.31 o                         
  -4  15   8       1271.67       1138.84        77.62 o                         
  -3  15   8       1672.05       1514.40        46.56 o                         
  -2  15   8       4378.29       4191.65        99.76 o                         
  -1  15   8       3220.74       3242.47        84.92 o                         
   0  15   8       2115.13       2211.51        48.58 o                         
   1  15   8         62.07         73.01        12.71 o                         
   2  15   8        177.18        214.15        14.47 o                         
   3  15   8        661.47        716.91        26.60 o                         
   4  15   8       1088.58       1110.18        35.08 o                         
   5  15   8       1771.51       1715.30        76.61 o                         
  -2  16   8        227.09        166.73        28.61 o                         
  -1  16   8       1838.28       1697.53        81.37 o                         
   0  16   8       1860.40       1863.33        62.88 o                         
   1  16   8       2254.56       2295.95        96.69 o                         
   2  16   8       2205.71       2010.66        75.69 o                         
   3  16   8       2031.38       2041.12        71.89 o                         
  -1 -12   9       1402.06       1326.26        87.34 o                         
   0 -12   9       1432.26       1421.83        63.86 o                         
   1 -12   9       2569.32       2645.25        87.83 o                         
   2 -12   9       1804.97       1850.26        64.21 o                         
   3 -12   9       2172.97       2331.16        95.80 o                         
   4 -12   9         93.23        131.70        26.40 o                         
  -3 -11   9       1640.08       1574.43       106.85 o                         
  -2 -11   9       1799.35       1865.54        67.54 o                         
  -1 -11   9        459.46        419.52        19.56 o                         
   0 -11   9          1.10         12.05        11.22 o                         
   1 -11   9        187.16        197.27        34.87 o                         
   2 -11   9       1095.50       1113.51        95.97 o                         
   3 -11   9       1510.78       1608.23        65.68 o                         
   4 -11   9       2571.39       2706.80        82.96 o                         
   5 -11   9       1892.45       1942.79        69.90 o                         
  -4 -10   9        405.45        398.99        20.85 o                         
  -3 -10   9       3221.31       3445.06        77.79 o                         
  -2 -10   9       3300.28       3512.80       150.84 o                         
  -1 -10   9       3888.14       4168.31        95.75 o                         
   0 -10   9       2814.60       3118.13        83.02 o                         
   1 -10   9       2584.56       2536.34        70.09 o                         
   2 -10   9        232.35        196.96        25.40 o                         
   3 -10   9          1.24         17.93        17.07 o                         
   4 -10   9       1904.85       1803.90        65.52 o                         
   5 -10   9       1038.32       1093.21        41.65 o                         
   6 -10   9        999.23       1039.85        59.87 o                         
   7 -10   9       1694.44       1595.52        55.84 o                         
  -5  -9   9       1076.93       1157.28        45.64 o                         
  -4  -9   9       1047.29       1105.70        33.91 o                         
  -3  -9   9        911.14        963.45        34.11 o                         
  -2  -9   9         33.86         73.54        19.99 o                         
  -1  -9   9         31.85         57.90        13.13 o                         
   0  -9   9       1483.73       1607.64        44.12 o                         
   1  -9   9       3978.28       4139.66        99.72 o                         
   2  -9   9       4392.41       4247.86       100.19 o                         
   3  -9   9       3625.76       3477.72       133.73 o                         
   4  -9   9       3793.60       3791.07       107.76 o                         
   5  -9   9        426.31        471.69        29.67 o                         
   6  -9   9          3.55          5.30        23.53 o                         
   7  -9   9        273.39        252.24        23.21 o                         
  -6  -8   9        180.61        187.34        21.50 o                         
  -5  -8   9       2496.40       2640.62        62.35 o                         
  -4  -8   9       2183.81       2221.13        59.21 o                         
  -3  -8   9       4246.13       4614.14       101.32 o                         
  -2  -8   9       3382.62       3462.38        95.28 o                         
  -1  -8   9       3877.46       4017.25       107.05 o                         
   0  -8   9        545.32        537.71        26.74 o                         
   1  -8   9         68.76        103.42        20.56 o                         
   2  -8   9       2068.50       2094.76        57.79 o                         
   3  -8   9       1987.20       1839.86        54.38 o                         
   4  -8   9       4674.83       4362.28       137.27 o                         
   5  -8   9       4106.77       4094.39       130.23 o                         
   6  -8   9       2749.12       2865.03       121.33 o                         
   7  -8   9       1477.01       1359.51        47.97 o                         
   8  -8   9        363.22        365.11        24.75 o                         
  -7  -7   9        844.92        887.00        59.36 o                         
  -6  -7   9       1915.69       1819.31        52.97 o                         
  -5  -7   9        420.64        466.45        22.28 o                         
  -4  -7   9        317.85        350.61        22.52 o                         
  -3  -7   9       1349.84       1438.52        48.05 o                         
  -2  -7   9       2801.58       3018.43        75.79 o                         
  -1  -7   9       2047.87       2141.15        81.72 o                         
   0  -7   9       3944.59       4170.23        87.44 o                         
   1  -7   9       1253.29       1465.56        41.34 o                         
   2  -7   9       1794.21       1934.05        50.73 o                         
   3  -7   9        202.87        222.10        17.26 o                         
   4  -7   9       1494.63       1472.91       106.62 o                         
   5  -7   9       1519.37       1534.04        79.73 o                         
   6  -7   9       1093.54       1010.68        43.26 o                         
   7  -7   9       2983.82       3083.82        91.18 o                         
   8  -7   9       1763.97       1778.53        56.31 o                         
   9  -7   9       2613.14       2546.08        84.99 o                         
  -7  -6   9       1053.84       1089.13        79.41 o                         
  -6  -6   9        739.77        786.47        30.81 o                         
  -5  -6   9       3745.69       4097.35       103.25 o                         
  -4  -6   9       1833.02       1965.90        72.15 o                         
  -3  -6   9       2127.35       2481.31        60.99 o                         
  -2  -6   9        119.36        108.84        14.62 o                         
  -1  -6   9         53.24         58.36        14.23 o                         
   0  -6   9       1662.38       1584.54        62.80 o                         
   1  -6   9        889.32        979.94        33.52 o                         
   2  -6   9       4199.76       4168.70        92.35 o                         
   3  -6   9       4379.65       4311.95       104.56 o                         
   4  -6   9       6050.37       5814.63       136.73 o                         
   5  -6   9       1499.45       1396.93        56.63 o                         
   6  -6   9        411.41        397.59        41.64 o                         
   7  -6   9         73.21         88.95        25.41 o                         
   8  -6   9        591.84        585.74        30.80 o                         
   9  -6   9        855.56        849.88        33.60 o                         
  -8  -5   9        871.33        847.16        58.06 o                         
  -7  -5   9          6.77          5.08        20.74 o                         
  -6  -5   9        806.63        797.88        56.53 o                         
  -5  -5   9        735.29        777.97        44.34 o                         
  -4  -5   9       2324.34       2361.32        71.95 o                         
  -3  -5   9       3675.45       3745.01        86.14 o                         
  -2  -5   9       5314.06       5223.19        95.03 o                         
  -1  -5   9       2107.11       2215.43        50.91 o                         
   0  -5   9       4693.47       4673.55       101.19 o                         
   1  -5   9         55.81         79.22        13.32 o                         
   2  -5   9        734.89        729.62        24.85 o                         
   3  -5   9       1791.26       1654.31        46.78 o                         
   4  -5   9       3539.52       3122.58        80.39 o                         
   5  -5   9       4953.71       5026.75       147.61 o                         
   6  -5   9       4215.26       4417.12       175.02 o                         
   7  -5   9       5508.88       5603.39       168.85 o                         
   8  -5   9       1896.78       2036.11        61.53 o                         
   9  -5   9        298.83        311.45        26.10 o                         
  10  -5   9         17.52          2.03        19.73 o                         
  -8  -4   9       1911.34       1928.30       119.84 o                         
  -7  -4   9       4732.38       4707.69       172.68 o                         
  -6  -4   9        466.52        482.12        33.56 o                         
  -5  -4   9       1628.00       1713.31        52.28 o                         
  -4  -4   9        607.23        623.95        28.60 o                         
  -3  -4   9        337.57        300.66        20.27 o                         
  -2  -4   9       1255.24       1299.21        37.61 o                         
  -1  -4   9       3473.08       3401.19        69.05 o                         
   0  -4   9       7908.09       7808.15       153.26 o                         
   1  -4   9       5686.59       5961.28       108.45 o                         
   2  -4   9       6769.36       6469.83       146.78 o                         
   3  -4   9       3175.51       2918.22        84.30 o                         
   4  -4   9        179.03        179.81        16.15 o                         
   5  -4   9         73.13         80.23        23.74 o                         
   6  -4   9       2251.28       2219.46        84.88 o                         
   7  -4   9       2429.93       2607.84        92.50 o                         
   8  -4   9       7303.45       7680.55       171.00 o                         
   9  -4   9       3756.63       3856.99       119.38 o                         
  10  -4   9       2228.95       2237.61        56.89 o                         
  -8  -3   9         30.25         55.24        20.46 o                         
  -7  -3   9        930.45        959.56        38.52 o                         
  -6  -3   9       1979.23       2162.33        64.74 o                         
  -5  -3   9       6047.35       6401.20       189.83 o                         
  -4  -3   9      15716.39      16098.76       261.32 o                         
  -3  -3   9       5842.55       6083.67       110.30 o                         
  -2  -3   9       5438.59       5334.86        97.67 o                         
  -1  -3   9         18.35         47.20        14.99 o                         
   0  -3   9        297.23        324.74        25.96 o                         
   1  -3   9       3089.84       2850.21        82.46 o                         
   2  -3   9       2917.93       2802.38       114.96 o                         
   3  -3   9       9194.96       9325.95       266.01 o                         
   4  -3   9       3216.40       3170.99        96.39 o                         
   5  -3   9       6580.02       6118.60       205.57 o                         
   6  -3   9       1368.07       1455.79        53.68 o                         
   7  -3   9       1033.18       1097.79        56.64 o                         
   8  -3   9         31.61         42.63        18.99 o                         
   9  -3   9         97.60        167.54        24.18 o                         
  10  -3   9       1084.35        975.72        32.84 o                         
  -8  -2   9       2165.96       2050.07        65.93 o                         
  -7  -2   9        823.66        899.14        39.22 o                         
  -6  -2   9        331.07        389.76        24.30 o                         
  -5  -2   9         10.07         38.51        15.20 o                         
  -4  -2   9       2852.95       2836.61        65.79 o                         
  -3  -2   9       5139.37       5009.19        93.14 o                         
  -2  -2   9       9617.25       9625.77       170.68 o                         
  -1  -2   9       6818.35       6996.22       142.65 o                         
   0  -2   9       5782.04       5799.70       126.14 o                         
   1  -2   9       2297.23       2160.31        63.57 o                         
   2  -2   9       1539.46       1573.91        57.03 o                         
   3  -2   9         41.31         39.48        14.40 o                         
   4  -2   9        839.81        763.56        39.36 o                         
   5  -2   9       3719.84       3702.26        89.50 o                         
   6  -2   9       7086.30       7146.09       171.45 o                         
   7  -2   9       3707.66       3757.92        91.10 o                         
   8  -2   9       3387.31       3669.00        86.07 o                         
   9  -2   9       1960.27       2017.82        84.64 o                         
  10  -2   9       1374.92       1410.91        83.99 o                         
  11  -2   9        100.96         97.16        24.73 o                         
  -8  -1   9       2030.06       2112.94        69.60 o                         
  -7  -1   9       2638.47       2738.25        75.44 o                         
  -6  -1   9       5463.33       5766.20       131.61 o                         
  -5  -1   9       5036.07       5263.81       124.77 o                         
  -4  -1   9       3889.90       3976.77       113.33 o                         
  -3  -1   9         28.28         22.18        14.48 o                         
  -2  -1   9        111.82        199.06        23.99 o                         
  -1  -1   9       1371.28       1275.20        42.22 o                         
   0  -1   9       8132.61       8018.91       161.94 o                         
   1  -1   9      10801.63      11250.84       206.42 o                         
   2  -1   9       9438.69       9337.95       176.50 o                         
   3  -1   9       4383.33       3756.28        95.39 o                         
   4  -1   9        432.66        383.30        28.15 o                         
   5  -1   9       2597.46       2762.74        86.87 o                         
   6  -1   9         88.56        104.27        19.90 o                         
   7  -1   9        596.23        669.23        39.54 o                         
   8  -1   9       2546.40       2682.18        66.33 o                         
   9  -1   9       3694.76       3988.75       103.04 o                         
  10  -1   9       2921.96       3202.03       146.98 o                         
  11  -1   9       1034.50        951.32        48.31 o                         
  -9   0   9        822.43        807.73        33.87 o                         
  -8   0   9        523.09        516.60        25.48 o                         
  -7   0   9         39.19         38.74        16.06 o                         
  -6   0   9       1544.75       1613.02        49.83 o                         
  -5   0   9       3098.02       3023.87        83.83 o                         
  -4   0   9       8305.68       8361.72       164.02 o                         
  -3   0   9       6257.41       6431.31       208.22 o                         
  -2   0   9       6620.29       6816.73       164.97 o                         
  -1   0   9       7308.97       6721.18       157.64 o                         
   0   0   9        898.36        831.24        36.83 o                         
   1   0   9       1350.60       1320.05        41.09 o                         
   2   0   9        927.64        720.51        32.71 o                         
   3   0   9       3884.61       3603.47        88.15 o                         
   4   0   9       4185.13       3921.58        96.35 o                         
   5   0   9       3626.59       3523.32        88.32 o                         
   6   0   9       7768.53       7760.18       133.08 o                         
   7   0   9       1531.89       1446.76        53.97 o                         
   8   0   9       1917.09       1911.50        52.26 o                         
   9   0   9          5.93         77.07        17.02 o                         
  10   0   9        708.51        776.50        31.29 o                         
  11   0   9       1197.22       1041.56        54.79 o                         
  -9   1   9       1228.75       1125.64        44.79 o                         
  -8   1   9       2113.48       2202.48        61.89 o                         
  -7   1   9       2420.27       2614.21        66.52 o                         
  -6   1   9       2040.20       2077.32        55.35 o                         
  -5   1   9        305.39        300.57        21.79 o                         
  -4   1   9        117.70        149.11        17.87 o                         
  -3   1   9       3046.16       3096.04       131.76 o                         
  -2   1   9       4049.32       4148.14       115.11 o                         
  -1   1   9      10601.13      11200.53       239.45 o                         
   0   1   9      20317.98      19904.94       437.14 o                         
   1   1   9      14912.48      14888.85       272.29 o                         
   2   1   9       3919.52       3755.38       134.29 o                         
   3   1   9        743.39        651.02        32.94 o                         
   4   1   9          1.66         14.92        11.30 o                         
   5   1   9        878.98        988.04        41.18 o                         
   6   1   9       6449.74       6290.73       115.70 o                         
   7   1   9       5920.66       5664.38        97.02 o                         
   8   1   9       4319.23       4133.27        88.85 o                         
   9   1   9       3060.89       2931.83       112.62 o                         
  10   1   9       1590.05       1501.41        53.63 o                         
  11   1   9        698.78        716.80        60.10 o                         
  -9   2   9         40.83         37.17        13.96 o                         
  -8   2   9        891.39        899.08        35.45 o                         
  -7   2   9       2133.70       2287.11        57.78 o                         
  -6   2   9       3243.77       3236.31        86.14 o                         
  -5   2   9       3146.79       3177.66        72.27 o                         
  -4   2   9       3952.69       3784.78        80.46 o                         
  -3   2   9       3411.81       3477.99       120.49 o                         
  -2   2   9        982.94       1092.94        45.56 o                         
  -1   2   9          1.23          3.02        14.58 o                         
   0   2   9         82.68        102.21        16.79 o                         
   1   2   9       7537.00       7717.52       166.30 o                         
   2   2   9       8571.82       7612.78       180.23 o                         
   3   2   9       5880.42       5396.56       109.80 o                         
   4   2   9      10808.64      10612.65       208.41 o                         
   5   2   9        543.06        487.63        26.80 o                         
   6   2   9        482.85        489.03        21.03 o                         
   7   2   9       2635.08       2777.55        52.74 o                         
   8   2   9        600.15        575.35        28.96 o                         
   9   2   9       1564.22       1509.79        44.15 o                         
  10   2   9       2275.01       2540.38        64.49 o                         
  11   2   9       3379.12       3173.69       146.76 o                         
  -9   3   9       1352.78       1327.77        64.59 o                         
  -8   3   9       1221.01       1245.70        43.02 o                         
  -7   3   9        318.91        316.09        21.93 o                         
  -6   3   9          0.77         43.69        23.20 o                         
  -5   3   9       2115.04       2137.80        67.09 o                         
  -4   3   9        102.81        129.15        17.24 o                         
  -3   3   9      11418.67      11245.05       479.59 o                         
  -2   3   9       7656.35       7229.26       323.60 o                         
  -1   3   9       5687.27       5274.68       142.41 o                         
   0   3   9       3504.73       3893.72       110.54 o                         
   1   3   9       5018.53       4758.63       106.73 o                         
   2   3   9        258.00        286.86        16.64 o                         
   3   3   9         34.09         35.68        10.89 o                         
   4   3   9       5960.63       5776.36       113.64 o                         
   5   3   9       4761.99       4357.78        86.32 o                         
   6   3   9       6274.09       6098.36       101.07 o                         
   7   3   9       3628.98       3503.13        64.76 o                         
   8   3   9       2168.46       2136.20        56.08 o                         
   9   3   9        250.15        290.71        23.35 o                         
  10   3   9          6.17          2.31        16.37 o                         
  11   3   9        434.40        391.12        49.58 o                         
  -9   4   9       1974.85       1980.85        69.93 o                         
  -8   4   9       3355.87       3492.22       133.92 o                         
  -7   4   9       4711.34       4734.25        99.54 o                         
  -6   4   9       3806.13       3607.78        91.54 o                         
  -5   4   9        727.61        806.47        32.56 o                         
  -4   4   9          6.96         29.46        13.76 o                         
  -3   4   9          1.13         16.69        26.97 o                         
  -2   4   9       2127.97       1977.17       105.82 o                         
  -1   4   9       4952.49       4900.89       171.27 o                         
   0   4   9       4054.31       3117.42       117.27 o                         
   1   4   9        779.89        668.73        27.31 o                         
   2   4   9       9997.63       9313.14       182.52 o                         
   3   4   9       2286.39       2392.20        61.41 o                         
   4   4   9       2941.59       2890.89        68.46 o                         
   5   4   9       1010.94       1076.60        33.69 o                         
   6   4   9        894.56        900.72        26.89 o                         
   7   4   9       1732.49       1810.42        43.85 o                         
   8   4   9       3912.29       4086.08        93.02 o                         
   9   4   9       5581.22       5419.48       112.75 o                         
  10   4   9       3216.23       2992.86        98.33 o                         
  11   4   9        374.44        339.79        41.29 o                         
  -9   5   9         20.15         38.97        22.40 o                         
  -8   5   9          1.32        -10.20        20.15 o                         
  -7   5   9       2608.91       2473.49        79.59 o                         
  -6   5   9       2652.55       2673.51        63.04 o                         
  -5   5   9       5904.76       5963.93       104.58 o                         
  -4   5   9       1607.37       1599.65        55.09 o                         
  -3   5   9      10175.12       9844.34       220.23 o                         
  -2   5   9       3010.27       3171.69       167.33 o                         
  -1   5   9        774.00        721.37        36.18 o                         
   0   5   9        666.23        750.15        39.47 o                         
   1   5   9       5768.85       5788.96       112.80 o
[truncated: 256,447 more chars]
